# Supplementary material for: miR-425-5p Regulates Proliferation of Bovine Mammary Epithelial Cells by Targeting TOB2
Source: Genes (Basel). 2024 Jan 28;15(2):174. doi: 10.3390/genes15020174 (PMC10888448; doi:10.3390/genes15020174)
Supplement: Supplementary file 1 [file genes-15-00174-s001.zip › S7.xlsx]

## Sheet: Sheet1
Ortholog of target gene	Representative transcript	Gene name	3P-seq tags + 5	Total sites	8mer sites	7mer-m8 sites	7mer-A1 sites	6mer sites	Representative miRNA	Predicted occupancy (low miRNA)	Predicted occupancy (high miRNA)	Predicted occupancy (transfected miRNA)	Cumulative weighted context++ score	Total context++ score	Aggregate PCT
MKKS	ENST00000347364.3	McKusick-Kaufman syndrome	543	1	1	0	0	1	bta-miR-425-5p				-0.95	-1.05	N/A
SYT13	ENST00000020926.3	synaptotagmin XIII	5	3	1	1	1	4	bta-miR-425-5p				-0.72	-0.72	N/A
MRPS10	ENST00000053468.3	mitochondrial ribosomal protein S10	63	1	1	0	0	1	bta-miR-425-5p				-0.67	-0.67	N/A
SCPEP1	ENST00000262288.3	serine carboxypeptidase 1	276	1	1	0	0	0	bta-miR-425-5p				-0.66	-0.73	N/A
AGK	ENST00000355413.4	acylglycerol kinase	186	1	1	0	0	1	bta-miR-425-5p				-0.64	-0.68	N/A
BRI3BP	ENST00000341446.8	BRI3 binding protein	820	2	1	0	1	2	bta-miR-425-5p				-0.62	-0.65	N/A
PPA1	ENST00000373232.3	pyrophosphatase (inorganic) 1	34	1	1	0	0	0	bta-miR-425-5p				-0.61	-0.71	N/A
ACO2	ENST00000216254.4	aconitase 2, mitochondrial	6176	2	1	1	0	0	bta-miR-425-5p				-0.6	-0.6	N/A
TMCO3	ENST00000434316.2	transmembrane and coiled-coil domains 3	3482	1	1	0	0	0	bta-miR-425-5p				-0.6	-0.6	N/A
RP11-15E18.4	ENST00000592917.1	Uncharacterized protein	5	1	0	1	0	0	bta-miR-425-5p				-0.59	-0.59	N/A
RNF11	ENST00000242719.3	ring finger protein 11	5881	2	0	0	2	0	bta-miR-425-5p				-0.58	-0.58	N/A
SYT11	ENST00000368324.4	synaptotagmin XI	750	1	1	0	0	0	bta-miR-425-5p				-0.55	-0.56	N/A
TRIM5	ENST00000396847.3	tripartite motif containing 5	435	1	1	0	0	1	bta-miR-425-5p				-0.53	-0.53	N/A
ARHGEF7	ENST00000426073.2	Rho guanine nucleotide exchange factor (GEF) 7	361	1	1	0	0	0	bta-miR-425-5p				-0.53	-0.53	N/A
RNF6	ENST00000346166.3	ring finger protein (C3H2C3 type) 6	47	1	1	0	0	0	bta-miR-425-5p				-0.52	-0.7	N/A
EML1	ENST00000262233.6	echinoderm microtubule associated protein like 1	371	1	1	0	0	1	bta-miR-425-5p				-0.51	-0.58	N/A
RAB34	ENST00000447716.1	RAB34, member RAS oncogene family	880	1	1	0	0	0	bta-miR-425-5p				-0.51	-0.51	N/A
NABP1	ENST00000410026.2	nucleic acid binding protein 1	938	1	1	0	0	1	bta-miR-425-5p				-0.49	-0.58	N/A
SPOCK1	ENST00000394945.1	sparc/osteonectin, cwcv and kazal-like domains proteoglycan (testican) 1	935	3	0	0	3	1	bta-miR-425-5p				-0.48	-0.49	N/A
LRRTM4	ENST00000409911.1	leucine rich repeat transmembrane neuronal 4	5	1	0	1	0	1	bta-miR-425-5p				-0.46	-0.46	N/A
PRKCI	ENST00000295797.4	protein kinase C, iota	103	1	1	0	0	0	bta-miR-425-5p				-0.45	-0.45	N/A
C19orf59	ENST00000333598.3	chromosome 19 open reading frame 59	5	1	1	0	0	1	bta-miR-425-5p				-0.45	-0.45	N/A
CTXN2	ENST00000417307.2	cortexin 2	5	2	0	0	2	1	bta-miR-425-5p				-0.45	-0.45	N/A
UBQLN2	ENST00000338222.5	ubiquilin 2	70	1	1	0	0	1	bta-miR-425-5p				-0.45	-0.45	N/A
PRR18	ENST00000322583.3	proline rich 18	15	1	0	0	1	0	bta-miR-425-5p				-0.44	-0.44	N/A
MS4A1	ENST00000534668.1	membrane-spanning 4-domains, subfamily A, member 1	5	1	1	0	0	0	bta-miR-425-5p				-0.44	-0.44	N/A
CDH22	ENST00000372262.3	cadherin 22, type 2	5	2	0	0	2	0	bta-miR-425-5p				-0.44	-0.44	N/A
TBCA	ENST00000306388.6	tubulin folding cofactor A	3605	1	0	0	1	2	bta-miR-425-5p				-0.44	-0.44	N/A
OPCML	ENST00000331898.7	opioid binding protein/cell adhesion molecule-like	5	2	1	1	0	3	bta-miR-425-5p				-0.44	-0.44	N/A
C2orf88	ENST00000340623.4	chromosome 2 open reading frame 88	156	2	0	1	1	1	bta-miR-425-5p				-0.43	-0.45	N/A
GREM1	ENST00000560677.1	gremlin 1, DAN family BMP antagonist	752	1	1	0	0	0	bta-miR-425-5p				-0.43	-0.43	N/A
PPP2R2A	ENST00000380737.3	protein phosphatase 2, regulatory subunit B, alpha	236	2	0	0	2	1	bta-miR-425-5p				-0.43	-0.45	N/A
RNF182	ENST00000488300.1	ring finger protein 182	1122	1	1	0	0	0	bta-miR-425-5p				-0.43	-0.43	N/A
GNAZ	ENST00000248996.4	guanine nucleotide binding protein (G protein), alpha z polypeptide	50	1	0	0	1	0	bta-miR-425-5p				-0.43	-0.43	N/A
DNAJC16	ENST00000375847.3	DnaJ (Hsp40) homolog, subfamily C, member 16	366	3	1	1	1	0	bta-miR-425-5p				-0.42	-0.49	N/A
IFNAR1	ENST00000270139.3	interferon (alpha, beta and omega) receptor 1	372	1	1	0	0	2	bta-miR-425-5p				-0.42	-0.42	N/A
LINGO2	ENST00000379992.2	leucine rich repeat and Ig domain containing 2	52	2	0	1	1	1	bta-miR-425-5p				-0.41	-0.41	N/A
CD200R1	ENST00000471858.1	CD200 receptor 1	6	2	0	1	1	0	bta-miR-425-5p				-0.41	-0.49	N/A
PRDM13	ENST00000369215.4	PR domain containing 13	17	1	1	0	0	0	bta-miR-425-5p				-0.41	-0.41	N/A
MLEC	ENST00000228506.3	malectin	12084	2	1	0	1	0	bta-miR-425-5p				-0.4	-0.41	N/A
SLC31A2	ENST00000259392.3	solute carrier family 31 (copper transporter), member 2	110	1	1	0	0	0	bta-miR-425-5p				-0.4	-0.45	N/A
ICT1	ENST00000301585.5	immature colon carcinoma transcript 1	857	1	0	1	0	0	bta-miR-425-5p				-0.4	-0.4	N/A
COPS7B	ENST00000373608.3	COP9 signalosome subunit 7B	331	2	1	1	0	1	bta-miR-425-5p				-0.39	-0.83	N/A
ZNF154	ENST00000512439.2	zinc finger protein 154	5	2	0	1	1	0	bta-miR-425-5p				-0.39	-0.39	N/A
CTNND1	ENST00000524630.1	catenin (cadherin-associated protein), delta 1	743	1	1	0	0	1	bta-miR-425-5p				-0.38	-0.42	N/A
STX1B	ENST00000215095.5	syntaxin 1B	26	2	1	1	0	3	bta-miR-425-5p				-0.38	-0.49	N/A
RNF148	ENST00000447240.1	ring finger protein 148	5	1	0	1	0	0	bta-miR-425-5p				-0.38	-0.38	N/A
CRYM	ENST00000543948.1	crystallin, mu	13	1	0	0	1	1	bta-miR-425-5p				-0.38	-0.41	N/A
TRIM9	ENST00000298355.3	tripartite motif containing 9	45	2	0	2	0	0	bta-miR-425-5p				-0.37	-0.37	N/A
RAB40C	ENST00000248139.3	RAB40C, member RAS oncogene family	421	1	1	0	0	0	bta-miR-425-5p				-0.37	-0.37	N/A
BHMT2	ENST00000255192.3	betaine--homocysteine S-methyltransferase 2	297	1	0	1	0	0	bta-miR-425-5p				-0.37	-0.37	N/A
SOX8	ENST00000293894.3	SRY (sex determining region Y)-box 8	5	2	0	0	2	0	bta-miR-425-5p				-0.37	-0.37	N/A
ZCCHC6	ENST00000277141.6	zinc finger, CCHC domain containing 6	20	1	1	0	0	0	bta-miR-425-5p				-0.36	-0.36	N/A
TACR1	ENST00000305249.5	tachykinin receptor 1	5	2	0	0	2	1	bta-miR-425-5p				-0.36	-0.36	N/A
PRAME	ENST00000398743.2	preferentially expressed antigen in melanoma	154	1	0	0	1	0	bta-miR-425-5p				-0.36	-0.38	N/A
RGS8	ENST00000483095.2	regulator of G-protein signaling 8	5	1	0	1	0	0	bta-miR-425-5p				-0.36	-0.36	N/A
DGKE	ENST00000284061.3	diacylglycerol kinase, epsilon 64kDa	470	3	0	0	3	1	bta-miR-425-5p				-0.36	-0.46	N/A
CEACAM16	ENST00000587331.1	carcinoembryonic antigen-related cell adhesion molecule 16	5	1	0	1	0	0	bta-miR-425-5p				-0.36	-0.36	N/A
VTI1B	ENST00000554659.1	vesicle transport through interaction with t-SNAREs 1B	264	1	1	0	0	2	bta-miR-425-5p				-0.36	-0.42	N/A
TTN	ENST00000342992.6	titin	5	1	0	0	1	0	bta-miR-425-5p				-0.36	-0.36	N/A
CRY2	ENST00000443527.2	cryptochrome 2 (photolyase-like)	63	2	0	1	1	0	bta-miR-425-5p				-0.35	-0.35	N/A
KRTAP6-1	ENST00000329122.2	keratin associated protein 6-1	5	1	0	0	1	0	bta-miR-425-5p				-0.35	-0.35	N/A
FAM196A	ENST00000522781.1	family with sequence similarity 196, member A	5	2	0	2	0	1	bta-miR-425-5p				-0.35	-0.35	N/A
CDK1	ENST00000395284.3	cyclin-dependent kinase 1	3029	1	0	0	1	1	bta-miR-425-5p				-0.35	-0.35	N/A
C10orf55	ENST00000409178.1	chromosome 10 open reading frame 55	5	1	1	0	0	0	bta-miR-425-5p				-0.35	-0.35	N/A
CXorf24	ENST00000357412.1	chromosome X open reading frame 24	60	1	0	0	1	0	bta-miR-425-5p				-0.34	-0.34	N/A
OR1I1	ENST00000209540.2	olfactory receptor, family 1, subfamily I, member 1	5	1	0	0	1	0	bta-miR-425-5p				-0.34	-0.34	N/A
TRIM49D1	ENST00000530311.2	tripartite motif containing 49D1	5	1	0	0	1	0	bta-miR-425-5p				-0.34	-0.34	N/A
FH	ENST00000366560.3	fumarate hydratase	9	1	0	0	1	0	bta-miR-425-5p				-0.34	-0.34	N/A
ATP6V1G2	ENST00000376151.4	ATPase, H+ transporting, lysosomal 13kDa, V1 subunit G2	16	1	0	0	1	0	bta-miR-425-5p				-0.34	-0.34	N/A
GPX3	ENST00000517973.1	glutathione peroxidase 3 (plasma)	1142	2	0	1	1	0	bta-miR-425-5p				-0.34	-0.34	N/A
SLC30A3	ENST00000233535.4	solute carrier family 30 (zinc transporter), member 3	5	1	0	0	1	1	bta-miR-425-5p				-0.34	-0.34	N/A
INTS6	ENST00000311234.4	integrator complex subunit 6	433	1	1	0	0	0	bta-miR-425-5p				-0.34	-0.34	N/A
BCL2L13	ENST00000418951.2	BCL2-like 13 (apoptosis facilitator)	741	2	0	1	1	0	bta-miR-425-5p				-0.34	-0.34	N/A
MRPS6	ENST00000399312.2	mitochondrial ribosomal protein S6	3816	1	0	1	0	0	bta-miR-425-5p				-0.34	-0.38	N/A
GLT1D1	ENST00000281703.6	glycosyltransferase 1 domain containing 1	22	1	0	1	0	1	bta-miR-425-5p				-0.34	-0.34	N/A
H3F3B	ENST00000591890.1	H3 histone, family 3B (H3.3B)	336	2	0	0	2	0	bta-miR-425-5p				-0.34	-0.52	N/A
PAICS	ENST00000264221.2	phosphoribosylaminoimidazole carboxylase, phosphoribosylaminoimidazole succinocarboxamide synthetase	3895	1	0	1	0	0	bta-miR-425-5p				-0.34	-0.35	N/A
EML6	ENST00000356458.6	echinoderm microtubule associated protein like 6	39	2	0	0	2	0	bta-miR-425-5p				-0.33	-0.33	N/A
SCG5	ENST00000300175.4	secretogranin V (7B2 protein)	153	1	0	0	1	0	bta-miR-425-5p				-0.33	-0.33	N/A
RPF1	ENST00000370654.5	ribosome production factor 1 homolog (S. cerevisiae)	1192	1	0	0	1	0	bta-miR-425-5p				-0.33	-0.33	N/A
ACP1	ENST00000272067.6	acid phosphatase 1, soluble	499	2	0	0	2	2	bta-miR-425-5p				-0.33	-0.58	N/A
ECE1	ENST00000415912.2	endothelin converting enzyme 1	1166	2	0	0	2	0	bta-miR-425-5p				-0.33	-0.34	N/A
AL078585.1	ENST00000419182.1	Uncharacterized protein; cDNA FLJ58069	5	1	0	0	1	0	bta-miR-425-5p				-0.33	-0.33	N/A
RET	ENST00000355710.3	ret proto-oncogene	5	1	1	0	0	0	bta-miR-425-5p				-0.33	-0.33	N/A
GPR83	ENST00000243673.2	G protein-coupled receptor 83	33	1	0	0	1	3	bta-miR-425-5p				-0.33	-0.33	N/A
ARRDC3	ENST00000265138.3	arrestin domain containing 3	1313	1	1	0	0	0	bta-miR-425-5p				-0.33	-0.33	N/A
CAMK2N1	ENST00000375078.3	calcium/calmodulin-dependent protein kinase II inhibitor 1	6631	1	0	1	0	1	bta-miR-425-5p				-0.33	-0.33	N/A
ITK	ENST00000422843.3	IL2-inducible T-cell kinase	5	1	1	0	0	0	bta-miR-425-5p				-0.33	-0.33	N/A
MVB12A	ENST00000317040.7	multivesicular body subunit 12A	95	1	0	0	1	0	bta-miR-425-5p				-0.33	-0.33	N/A
ARL10	ENST00000310389.5	ADP-ribosylation factor-like 10	236	1	1	0	0	0	bta-miR-425-5p				-0.33	-0.4	N/A
ZNF622	ENST00000308683.2	zinc finger protein 622	145	1	0	1	0	1	bta-miR-425-5p				-0.32	-0.37	N/A
GDF9	ENST00000378673.2	growth differentiation factor 9	5	1	0	0	1	0	bta-miR-425-5p				-0.32	-0.32	N/A
PER2	ENST00000254658.3	period circadian clock 2	106	1	1	0	0	1	bta-miR-425-5p				-0.32	-0.32	N/A
CYYR1	ENST00000299340.4	cysteine/tyrosine-rich 1	5	1	0	0	1	2	bta-miR-425-5p				-0.32	-0.32	N/A
CYBRD1	ENST00000375252.3	cytochrome b reductase 1	4467	2	0	0	2	0	bta-miR-425-5p				-0.32	-0.34	N/A
PTPRO	ENST00000543886.1	protein tyrosine phosphatase, receptor type, O	17	1	0	0	1	0	bta-miR-425-5p				-0.32	-0.32	N/A
PHF6	ENST00000332070.3	PHD finger protein 6	630	2	0	0	2	1	bta-miR-425-5p				-0.32	-0.32	N/A
MAT2B	ENST00000518095.1	methionine adenosyltransferase II, beta	1901	1	0	1	0	0	bta-miR-425-5p				-0.32	-0.32	N/A
PATE2	ENST00000358524.3	prostate and testis expressed 2	5	1	0	0	1	0	bta-miR-425-5p				-0.32	-0.32	N/A
CRISP2	ENST00000339139.4	cysteine-rich secretory protein 2	5	1	0	1	0	0	bta-miR-425-5p				-0.32	-0.32	N/A
AKAP12	ENST00000402676.2	A kinase (PRKA) anchor protein 12	913	2	1	0	1	0	bta-miR-425-5p				-0.31	-0.36	N/A
HSPB8	ENST00000281938.2	heat shock 22kDa protein 8	206	1	0	1	0	0	bta-miR-425-5p				-0.31	-0.31	N/A
SIGLEC11	ENST00000447370.2	sialic acid binding Ig-like lectin 11	5	1	0	1	0	0	bta-miR-425-5p				-0.31	-0.31	N/A
USP49	ENST00000394253.3	ubiquitin specific peptidase 49	44	1	0	1	0	2	bta-miR-425-5p				-0.31	-0.31	N/A
CFTR	ENST00000454343.1	cystic fibrosis transmembrane conductance regulator (ATP-binding cassette sub-family C, member 7)	5	1	0	0	1	2	bta-miR-425-5p				-0.31	-0.31	N/A
UBE2G1	ENST00000396981.2	ubiquitin-conjugating enzyme E2G 1	5620	1	0	1	0	3	bta-miR-425-5p				-0.31	-0.38	N/A
ACAD9	ENST00000308982.7	acyl-CoA dehydrogenase family, member 9	1583	1	0	1	0	0	bta-miR-425-5p				-0.31	-0.31	N/A
TNFRSF11A	ENST00000586569.1	tumor necrosis factor receptor superfamily, member 11a, NFKB activator	93	2	0	0	2	2	bta-miR-425-5p				-0.31	-0.34	N/A
TGFBR3	ENST00000212355.4	transforming growth factor, beta receptor III	245	1	1	0	0	2	bta-miR-425-5p				-0.31	-0.31	N/A
DNAAF2	ENST00000298292.8	dynein, axonemal, assembly factor 2	78	1	0	0	1	1	bta-miR-425-5p				-0.31	-0.37	N/A
TSPAN12	ENST00000222747.3	tetraspanin 12	554	1	0	0	1	0	bta-miR-425-5p				-0.31	-0.32	N/A
ZNF474	ENST00000296600.4	zinc finger protein 474	5	1	0	0	1	0	bta-miR-425-5p				-0.31	-0.31	N/A
ACCS	ENST00000263776.8	1-aminocyclopropane-1-carboxylate synthase homolog (Arabidopsis)(non-functional)	5	1	0	1	0	0	bta-miR-425-5p				-0.31	-0.31	N/A
WDR64	ENST00000366552.2	WD repeat domain 64	5	1	0	0	1	1	bta-miR-425-5p				-0.3	-0.3	N/A
GBE1	ENST00000429644.2	glucan (1,4-alpha-), branching enzyme 1	652	1	0	0	1	0	bta-miR-425-5p				-0.3	-0.31	N/A
OCRL	ENST00000371113.4	oculocerebrorenal syndrome of Lowe	818	1	0	1	0	0	bta-miR-425-5p				-0.3	-0.3	N/A
NMNAT2	ENST00000294868.4	nicotinamide nucleotide adenylyltransferase 2	18	1	1	0	0	0	bta-miR-425-5p				-0.3	-0.3	N/A
PLEKHB2	ENST00000438882.2	pleckstrin homology domain containing, family B (evectins) member 2	1358	1	0	0	1	2	bta-miR-425-5p				-0.3	-0.31	N/A
KRTAP13-2	ENST00000399889.2	keratin associated protein 13-2	5	1	0	0	1	0	bta-miR-425-5p				-0.3	-0.3	N/A
MLANA	ENST00000381477.3	melan-A	5	1	0	0	1	1	bta-miR-425-5p				-0.3	-0.3	N/A
C12orf61	ENST00000408887.2	chromosome 12 open reading frame 61	5	1	0	1	0	0	bta-miR-425-5p				-0.3	-0.3	N/A
POM121L2	ENST00000444565.1	POM121 transmembrane nucleoporin-like 2	0	1	0	0	1	0	bta-miR-425-5p				-0.3	-0.3	N/A
FAM151B	ENST00000282226.4	family with sequence similarity 151, member B	35	1	0	1	0	1	bta-miR-425-5p				-0.3	-0.42	N/A
KRT31	ENST00000251645.2	keratin 31	5	1	0	1	0	0	bta-miR-425-5p				-0.3	-0.3	N/A
DLK1	ENST00000341267.4	delta-like 1 homolog (Drosophila)	1865	1	0	0	1	1	bta-miR-425-5p				-0.3	-0.3	N/A
PRSS54	ENST00000567164.1	protease, serine, 54	5	1	0	0	1	0	bta-miR-425-5p				-0.3	-0.3	N/A
CCDC152	ENST00000361970.5	coiled-coil domain containing 152	5	1	0	0	1	1	bta-miR-425-5p				-0.3	-0.3	N/A
DEGS1	ENST00000323699.4	delta(4)-desaturase, sphingolipid 1	1549	1	0	0	1	0	bta-miR-425-5p				-0.3	-0.3	N/A
PPIL3	ENST00000286175.8	peptidylprolyl isomerase (cyclophilin)-like 3	96	1	0	0	1	0	bta-miR-425-5p				-0.3	-0.33	N/A
MBIP	ENST00000359527.7	MAP3K12 binding inhibitory protein 1	300	1	0	0	1	0	bta-miR-425-5p				-0.3	-0.3	N/A
GDF5OS	ENST00000374375.1	growth differentiation factor 5 opposite strand	122	1	0	0	1	0	bta-miR-425-5p				-0.3	-0.3	N/A
ACSM3	ENST00000289416.5	acyl-CoA synthetase medium-chain family member 3	25	1	0	0	1	0	bta-miR-425-5p				-0.3	-0.3	N/A
KCNJ8	ENST00000240662.2	potassium inwardly-rectifying channel, subfamily J, member 8	53	1	0	0	1	0	bta-miR-425-5p				-0.3	-0.3	N/A
IL24	ENST00000367093.3	interleukin 24	10	1	0	1	0	0	bta-miR-425-5p				-0.29	-0.29	N/A
GPR146	ENST00000297468.3	G protein-coupled receptor 146	5	1	0	0	1	0	bta-miR-425-5p				-0.29	-0.29	N/A
BPNT1	ENST00000322067.7	3'(2'), 5'-bisphosphate nucleotidase 1	201	1	0	1	0	0	bta-miR-425-5p				-0.29	-0.29	N/A
PCDH8	ENST00000377942.3	protocadherin 8	11	1	0	1	0	0	bta-miR-425-5p				-0.29	-0.29	N/A
LEMD1	ENST00000367154.1	LEM domain containing 1	5	1	0	0	1	0	bta-miR-425-5p				-0.29	-0.29	N/A
FAM135B	ENST00000395297.1	family with sequence similarity 135, member B	5	2	0	1	1	1	bta-miR-425-5p				-0.29	-0.29	N/A
PPP1R3B	ENST00000310455.3	protein phosphatase 1, regulatory subunit 3B	20	1	1	0	0	1	bta-miR-425-5p				-0.29	-0.29	N/A
AC004899.1	ENST00000596947.1	Uncharacterized protein	5	1	0	0	1	0	bta-miR-425-5p				-0.29	-0.29	N/A
KCNB1	ENST00000371741.4	potassium voltage-gated channel, Shab-related subfamily, member 1	5	2	0	0	2	2	bta-miR-425-5p				-0.29	-0.29	N/A
CCNA1	ENST00000440264.1	cyclin A1	17	1	0	0	1	0	bta-miR-425-5p				-0.29	-0.29	N/A
MAFG	ENST00000357736.4	v-maf avian musculoaponeurotic fibrosarcoma oncogene homolog G	5	2	0	2	0	2	bta-miR-425-5p				-0.29	-0.29	N/A
MFAP1	ENST00000267812.3	microfibrillar-associated protein 1	882	1	0	0	1	0	bta-miR-425-5p				-0.29	-0.29	N/A
NARS2	ENST00000281038.5	asparaginyl-tRNA synthetase 2, mitochondrial (putative)	65	1	0	0	1	0	bta-miR-425-5p				-0.29	-0.29	N/A
TMEM150A	ENST00000306353.3	transmembrane protein 150A	814	1	0	1	0	0	bta-miR-425-5p				-0.29	-0.3	N/A
MXRA8	ENST00000445648.2	matrix-remodelling associated 8	216	1	0	0	1	0	bta-miR-425-5p				-0.29	-0.29	N/A
TMEM248	ENST00000341567.4	transmembrane protein 248	3207	3	0	2	1	0	bta-miR-425-5p				-0.29	-0.31	N/A
ARHGAP36	ENST00000370922.1	Rho GTPase activating protein 36	5	1	0	1	0	1	bta-miR-425-5p				-0.29	-0.29	N/A
ATP2A1	ENST00000395503.4	ATPase, Ca++ transporting, cardiac muscle, fast twitch 1	12	1	0	1	0	0	bta-miR-425-5p				-0.29	-0.29	N/A
TMEM68	ENST00000523073.1	transmembrane protein 68	77	1	0	0	1	1	bta-miR-425-5p				-0.29	-0.35	N/A
DIO2	ENST00000438257.4	deiodinase, iodothyronine, type II	98	1	0	1	0	0	bta-miR-425-5p				-0.29	-0.29	N/A
SLC16A3	ENST00000581287.1	solute carrier family 16 (monocarboxylate transporter), member 3	16333	1	0	1	0	0	bta-miR-425-5p				-0.28	-0.28	N/A
MBD1	ENST00000591416.1	methyl-CpG binding domain protein 1	266	1	0	0	1	3	bta-miR-425-5p				-0.28	-0.3	N/A
FAM150B	ENST00000403610.4	family with sequence similarity 150, member B	7	1	0	1	0	0	bta-miR-425-5p				-0.28	-0.28	N/A
LRRN2	ENST00000367175.1	leucine rich repeat neuronal 2	12	1	0	1	0	0	bta-miR-425-5p				-0.28	-0.28	N/A
FOXO4	ENST00000374259.3	forkhead box O4	48	1	0	0	1	1	bta-miR-425-5p				-0.28	-0.28	N/A
CCL16	ENST00000293275.3	chemokine (C-C motif) ligand 16	5	1	0	0	1	0	bta-miR-425-5p				-0.28	-0.28	N/A
RGS1	ENST00000367459.3	regulator of G-protein signaling 1	5	1	0	0	1	0	bta-miR-425-5p				-0.28	-0.28	N/A
PROK2	ENST00000353065.3	prokineticin 2	7	1	0	0	1	0	bta-miR-425-5p				-0.28	-0.28	N/A
APOLD1	ENST00000356591.4	apolipoprotein L domain containing 1	27	2	0	0	2	1	bta-miR-425-5p				-0.28	-0.28	N/A
FBXO45	ENST00000311630.6	F-box protein 45	72	1	0	0	1	1	bta-miR-425-5p				-0.28	-0.28	N/A
CDX4	ENST00000373514.2	caudal type homeobox 4	5	1	0	0	1	0	bta-miR-425-5p				-0.28	-0.28	N/A
ST6GALNAC2	ENST00000225276.5	ST6 (alpha-N-acetyl-neuraminyl-2,3-beta-galactosyl-1,3)-N-acetylgalactosaminide alpha-2,6-sialyltransferase 2	37	1	0	0	1	0	bta-miR-425-5p				-0.28	-0.28	N/A
GLYATL2	ENST00000287275.1	glycine-N-acyltransferase-like 2	23	1	0	0	1	0	bta-miR-425-5p				-0.28	-0.28	N/A
TAOK3	ENST00000419821.2	TAO kinase 3	8	1	1	0	0	0	bta-miR-425-5p				-0.28	-0.28	N/A
RTN1	ENST00000395090.1	reticulon 1	80	1	0	0	1	0	bta-miR-425-5p				-0.28	-0.28	N/A
CHRNB3	ENST00000289957.2	cholinergic receptor, nicotinic, beta 3 (neuronal)	5	1	0	0	1	1	bta-miR-425-5p				-0.28	-0.28	N/A
EGLN3	ENST00000250457.3	egl-9 family hypoxia-inducible factor 3	71	1	0	0	1	1	bta-miR-425-5p				-0.28	-0.28	N/A
ELF4	ENST00000335997.7	E74-like factor 4 (ets domain transcription factor)	69	1	0	0	1	2	bta-miR-425-5p				-0.28	-0.28	N/A
C12orf23	ENST00000548125.1	chromosome 12 open reading frame 23	602	1	0	1	0	0	bta-miR-425-5p				-0.28	-0.29	N/A
ZNF653	ENST00000293771.5	zinc finger protein 653	48	1	0	0	1	0	bta-miR-425-5p				-0.27	-0.27	N/A
HIPK3	ENST00000303296.4	homeodomain interacting protein kinase 3	933	1	0	0	1	1	bta-miR-425-5p				-0.27	-0.29	N/A
COQ10B	ENST00000263960.2	coenzyme Q10 homolog B (S. cerevisiae)	1070	1	0	0	1	1	bta-miR-425-5p				-0.27	-0.27	N/A
AP3M1	ENST00000355264.4	adaptor-related protein complex 3, mu 1 subunit	601	1	0	0	1	1	bta-miR-425-5p				-0.27	-0.27	N/A
ANAPC2	ENST00000323927.2	anaphase promoting complex subunit 2	8	1	0	1	0	0	bta-miR-425-5p				-0.27	-0.27	N/A
IDH3G	ENST00000370093.1	isocitrate dehydrogenase 3 (NAD+) gamma	391	1	0	1	0	0	bta-miR-425-5p				-0.27	-0.27	N/A
ADAMDEC1	ENST00000256412.4	ADAM-like, decysin 1	5	1	0	0	1	0	bta-miR-425-5p				-0.27	-0.27	N/A
YPEL5	ENST00000379520.3	yippee-like 5 (Drosophila)	307	1	0	0	1	0	bta-miR-425-5p				-0.27	-0.27	N/A
SPR	ENST00000234454.5	sepiapterin reductase (7,8-dihydrobiopterin:NADP+ oxidoreductase)	554	1	0	0	1	0	bta-miR-425-5p				-0.27	-0.27	N/A
CDCA4	ENST00000336219.3	cell division cycle associated 4	194	1	0	1	0	1	bta-miR-425-5p				-0.27	-0.38	N/A
ZNF536	ENST00000355537.3	zinc finger protein 536	5	1	0	0	1	1	bta-miR-425-5p				-0.27	-0.27	N/A
PDP1	ENST00000396200.3	pyruvate dehyrogenase phosphatase catalytic subunit 1	285	1	0	1	0	0	bta-miR-425-5p				-0.27	-0.29	N/A
TOX3	ENST00000407228.3	TOX high mobility group box family member 3	59	2	0	1	1	0	bta-miR-425-5p				-0.27	-0.41	N/A
ARHGEF25	ENST00000333972.7	Rho guanine nucleotide exchange factor (GEF) 25	156	1	0	0	1	0	bta-miR-425-5p				-0.27	-0.27	N/A
AC011897.1	ENST00000581929.1	Uncharacterized protein	12	1	0	0	1	0	bta-miR-425-5p				-0.27	-0.27	N/A
GP1BA	ENST00000329125.5	glycoprotein Ib (platelet), alpha polypeptide	5	1	0	0	1	0	bta-miR-425-5p				-0.27	-0.27	N/A
COL2A1	ENST00000380518.3	collagen, type II, alpha 1	1518	1	0	0	1	0	bta-miR-425-5p				-0.27	-0.27	N/A
MZT1	ENST00000377818.3	mitotic spindle organizing protein 1	157	1	0	0	1	1	bta-miR-425-5p				-0.27	-0.33	N/A
RP11-758M4.1	ENST00000523118.1	Uncharacterized protein	5	1	0	1	0	0	bta-miR-425-5p				-0.27	-0.27	N/A
USP35	ENST00000529308.1	ubiquitin specific peptidase 35	21	1	0	0	1	0	bta-miR-425-5p				-0.27	-0.27	N/A
KDR	ENST00000263923.4	kinase insert domain receptor (a type III receptor tyrosine kinase)	5	2	0	1	1	0	bta-miR-425-5p				-0.26	-0.26	N/A
DET1	ENST00000564406.1	de-etiolated homolog 1 (Arabidopsis)	5	1	0	1	0	0	bta-miR-425-5p				-0.26	-0.26	N/A
NPFFR1	ENST00000277942.6	neuropeptide FF receptor 1	5	1	0	0	1	2	bta-miR-425-5p				-0.26	-0.26	N/A
SPOPL	ENST00000280098.4	speckle-type POZ protein-like	216	1	0	0	1	2	bta-miR-425-5p				-0.26	-0.29	N/A
USP27X	ENST00000508866.2	ubiquitin specific peptidase 27, X-linked	260	1	0	0	1	0	bta-miR-425-5p				-0.26	-0.26	N/A
MAPT	ENST00000344290.5	microtubule-associated protein tau	11	2	0	1	1	1	bta-miR-425-5p				-0.26	-0.26	N/A
DDHD1	ENST00000323669.5	DDHD domain containing 1	103	2	0	0	2	3	bta-miR-425-5p				-0.26	-0.34	N/A
LYRM5	ENST00000556402.1	LYR motif containing 5	40	1	0	0	1	0	bta-miR-425-5p				-0.26	-0.26	N/A
CASKIN2	ENST00000321617.3	CASK interacting protein 2	92	1	1	0	0	1	bta-miR-425-5p				-0.26	-0.32	N/A
WDR18	ENST00000251289.5	WD repeat domain 18	2963	1	0	1	0	0	bta-miR-425-5p				-0.26	-0.26	N/A
RNF144A	ENST00000320892.6	ring finger protein 144A	124	1	0	0	1	1	bta-miR-425-5p				-0.26	-0.27	N/A
CXorf58	ENST00000379211.3	chromosome X open reading frame 58	5	1	0	0	1	0	bta-miR-425-5p				-0.26	-0.26	N/A
ELTD1	ENST00000370742.3	EGF, latrophilin and seven transmembrane domain containing 1	13	1	0	0	1	1	bta-miR-425-5p				-0.26	-0.26	N/A
JAG1	ENST00000254958.5	jagged 1	421	1	0	0	1	0	bta-miR-425-5p				-0.26	-0.26	N/A
TRAK1	ENST00000341421.3	trafficking protein, kinesin binding 1	362	2	0	0	2	0	bta-miR-425-5p				-0.26	-0.27	N/A
PGD	ENST00000270776.8	phosphogluconate dehydrogenase	2008	1	0	0	1	0	bta-miR-425-5p				-0.26	-0.26	N/A
ACAP3	ENST00000354700.5	ArfGAP with coiled-coil, ankyrin repeat and PH domains 3	301	2	0	2	0	1	bta-miR-425-5p				-0.26	-0.26	N/A
ANXA7	ENST00000372921.5	annexin A7	1433	1	0	1	0	0	bta-miR-425-5p				-0.26	-0.26	N/A
LMBRD1	ENST00000370577.3	LMBR1 domain containing 1	269	1	0	0	1	0	bta-miR-425-5p				-0.26	-0.26	N/A
UBE2QL1	ENST00000399816.3	ubiquitin-conjugating enzyme E2Q family-like 1	10	1	0	1	0	1	bta-miR-425-5p				-0.26	-0.3	N/A
KDELR3	ENST00000216014.4	KDEL (Lys-Asp-Glu-Leu) endoplasmic reticulum protein retention receptor 3	329	1	0	0	1	1	bta-miR-425-5p				-0.26	-0.29	N/A
PSTPIP2	ENST00000409746.5	proline-serine-threonine phosphatase interacting protein 2	215	1	0	0	1	0	bta-miR-425-5p				-0.26	-0.26	N/A
SULT1C4	ENST00000272452.2	sulfotransferase family, cytosolic, 1C, member 4	97	1	0	0	1	0	bta-miR-425-5p				-0.25	-0.25	N/A
KBTBD11	ENST00000320248.3	kelch repeat and BTB (POZ) domain containing 11	173	2	0	0	2	0	bta-miR-425-5p				-0.25	-0.25	N/A
NANOG	ENST00000229307.4	Nanog homeobox	5	1	0	0	1	0	bta-miR-425-5p				-0.25	-0.25	N/A
POLL	ENST00000370168.3	polymerase (DNA directed), lambda	139	1	0	0	1	2	bta-miR-425-5p				-0.25	-0.32	N/A
NNAT	ENST00000062104.2	neuronatin	5	1	0	1	0	1	bta-miR-425-5p				-0.25	-0.25	N/A
ZNF599	ENST00000587354.2	zinc finger protein 599	92	1	0	0	1	1	bta-miR-425-5p				-0.25	-0.25	N/A
GLRA3	ENST00000274093.3	glycine receptor, alpha 3	5	2	0	0	2	1	bta-miR-425-5p				-0.25	-0.25	N/A
COX4I1	ENST00000564903.1	cytochrome c oxidase subunit IV isoform 1	44	1	0	0	1	1	bta-miR-425-5p				-0.25	-0.25	N/A
VKORC1L1	ENST00000360768.3	vitamin K epoxide reductase complex, subunit 1-like 1	2291	1	0	0	1	1	bta-miR-425-5p				-0.25	-0.27	N/A
OTUD5	ENST00000156084.4	OTU domain containing 5	957	2	0	0	2	0	bta-miR-425-5p				-0.25	-0.28	N/A
USO1	ENST00000538159.1	USO1 vesicle transport factor	1862	1	0	0	1	0	bta-miR-425-5p				-0.25	-0.26	N/A
SOCS2	ENST00000548537.1	suppressor of cytokine signaling 2	89	1	0	0	1	2	bta-miR-425-5p				-0.25	-0.29	N/A
ZNF233	ENST00000592581.1	zinc finger protein 233	6	1	0	0	1	0	bta-miR-425-5p				-0.25	-0.25	N/A
PTEN	ENST00000371953.3	phosphatase and tensin homolog	118	1	0	0	1	3	bta-miR-425-5p				-0.25	-0.26	N/A
CHCHD4	ENST00000295767.5	coiled-coil-helix-coiled-coil-helix domain containing 4	8	1	0	0	1	0	bta-miR-425-5p				-0.25	-0.25	N/A
RHBDL2	ENST00000372990.1	rhomboid, veinlet-like 2 (Drosophila)	5	1	0	0	1	0	bta-miR-425-5p				-0.25	-0.25	N/A
KCNAB2	ENST00000378097.1	potassium voltage-gated channel, shaker-related subfamily, beta member 2	67	1	0	1	0	1	bta-miR-425-5p				-0.25	-0.25	N/A
SPDYA	ENST00000379579.4	speedy/RINGO cell cycle regulator family member A	5	1	0	0	1	0	bta-miR-425-5p				-0.25	-0.25	N/A
INSM2	ENST00000307169.3	insulinoma-associated 2	5	1	0	0	1	1	bta-miR-425-5p				-0.25	-0.25	N/A
SFXN4	ENST00000355697.2	sideroflexin 4	304	1	0	0	1	0	bta-miR-425-5p				-0.25	-0.25	N/A
TCEANC	ENST00000380600.1	transcription elongation factor A (SII) N-terminal and central domain containing	21	1	0	0	1	0	bta-miR-425-5p				-0.25	-0.25	N/A
C7orf49	ENST00000424142.1	chromosome 7 open reading frame 49	272	1	0	1	0	0	bta-miR-425-5p				-0.25	-0.27	N/A
FOXD2	ENST00000334793.5	forkhead box D2	118	1	0	0	1	0	bta-miR-425-5p				-0.25	-0.25	N/A
TMEM174	ENST00000296776.5	transmembrane protein 174	5	1	0	0	1	0	bta-miR-425-5p				-0.24	-0.24	N/A
CYGB	ENST00000293230.5	cytoglobin	10	1	0	1	0	0	bta-miR-425-5p				-0.24	-0.24	N/A
TMPO	ENST00000266732.4	thymopoietin	3196	1	0	0	1	0	bta-miR-425-5p				-0.24	-0.24	N/A
KDM2B	ENST00000536437.1	lysine (K)-specific demethylase 2B	647	1	0	0	1	0	bta-miR-425-5p				-0.24	-0.26	N/A
FAM102B	ENST00000370035.3	family with sequence similarity 102, member B	392	1	0	0	1	1	bta-miR-425-5p				-0.24	-0.24	N/A
SLITRK6	ENST00000400286.2	SLIT and NTRK-like family, member 6	5	1	0	0	1	1	bta-miR-425-5p				-0.24	-0.24	N/A
ALDOB	ENST00000374855.4	aldolase B, fructose-bisphosphate	5	1	0	1	0	0	bta-miR-425-5p				-0.24	-0.24	N/A
FSTL5	ENST00000306100.5	follistatin-like 5	5	1	0	0	1	0	bta-miR-425-5p				-0.24	-0.24	N/A
ARHGAP17	ENST00000441763.2	Rho GTPase activating protein 17	1337	1	0	1	0	0	bta-miR-425-5p				-0.24	-0.24	N/A
ZNF526	ENST00000301215.3	zinc finger protein 526	256	1	0	1	0	1	bta-miR-425-5p				-0.24	-0.24	N/A
RALB	ENST00000272519.5	v-ral simian leukemia viral oncogene homolog B	527	1	0	0	1	0	bta-miR-425-5p				-0.24	-0.24	N/A
FAM204A	ENST00000369183.4	family with sequence similarity 204, member A	296	1	0	1	0	0	bta-miR-425-5p				-0.24	-0.24	N/A
SERBP1	ENST00000370994.4	SERPINE1 mRNA binding protein 1	926	1	0	0	1	3	bta-miR-425-5p				-0.24	-0.28	N/A
TMED9	ENST00000332598.6	transmembrane emp24 protein transport domain containing 9	1751	1	0	0	1	0	bta-miR-425-5p				-0.24	-0.24	N/A
SESN3	ENST00000536441.1	sestrin 3	260	2	0	0	2	2	bta-miR-425-5p				-0.24	-0.37	N/A
BRMS1L	ENST00000216807.7	breast cancer metastasis-suppressor 1-like	230	2	0	0	2	1	bta-miR-425-5p				-0.24	-0.4	N/A
SAMD13	ENST00000370667.3	sterile alpha motif domain containing 13	253	1	0	0	1	0	bta-miR-425-5p				-0.24	-0.24	N/A
SLC7A4	ENST00000403586.1	solute carrier family 7, member 4	5	1	0	1	0	0	bta-miR-425-5p				-0.24	-0.24	N/A
BROX	ENST00000537020.1	BRO1 domain and CAAX motif containing	149	1	0	1	0	0	bta-miR-425-5p				-0.24	-0.27	N/A
ANO4	ENST00000392979.3	anoctamin 4	128	1	0	1	0	0	bta-miR-425-5p				-0.24	-0.24	N/A
PEX5	ENST00000266563.5	peroxisomal biogenesis factor 5	2114	1	0	1	0	0	bta-miR-425-5p				-0.24	-0.24	N/A
C6orf89	ENST00000480824.2	chromosome 6 open reading frame 89	1972	2	0	0	2	0	bta-miR-425-5p				-0.24	-0.27	N/A
LRAT	ENST00000336356.3	lecithin retinol acyltransferase (phosphatidylcholine--retinol O-acyltransferase)	9	1	1	0	0	1	bta-miR-425-5p				-0.24	-0.45	N/A
CXADR	ENST00000356275.6	coxsackie virus and adenovirus receptor	56	1	0	1	0	2	bta-miR-425-5p				-0.24	-0.3	N/A
ASB9	ENST00000380483.3	ankyrin repeat and SOCS box containing 9	98	1	0	0	1	0	bta-miR-425-5p				-0.24	-0.24	N/A
RALBP1	ENST00000383432.3	ralA binding protein 1	134	1	0	0	1	1	bta-miR-425-5p				-0.24	-0.24	N/A
SLC2A10	ENST00000359271.2	solute carrier family 2 (facilitated glucose transporter), member 10	17	1	0	1	0	0	bta-miR-425-5p				-0.24	-0.24	N/A
PPIL1	ENST00000373699.5	peptidylprolyl isomerase (cyclophilin)-like 1	662	2	0	1	1	0	bta-miR-425-5p				-0.24	-0.43	N/A
ASB4	ENST00000325885.5	ankyrin repeat and SOCS box containing 4	5	1	0	0	1	1	bta-miR-425-5p				-0.23	-0.23	N/A
CRX	ENST00000221996.7	cone-rod homeobox	5	1	0	0	1	0	bta-miR-425-5p				-0.23	-0.23	N/A
SERPINB7	ENST00000398019.2	serpin peptidase inhibitor, clade B (ovalbumin), member 7	37	1	0	0	1	0	bta-miR-425-5p				-0.23	-0.23	N/A
FAM8A1	ENST00000259963.3	family with sequence similarity 8, member A1	1064	1	0	0	1	1	bta-miR-425-5p				-0.23	-0.23	N/A
PRKCH	ENST00000332981.5	protein kinase C, eta	400	1	0	0	1	0	bta-miR-425-5p				-0.23	-0.23	N/A
TMPRSS13	ENST00000445164.2	transmembrane protease, serine 13	5	1	0	0	1	0	bta-miR-425-5p				-0.23	-0.23	N/A
NECAP2	ENST00000337132.5	NECAP endocytosis associated 2	1011	1	0	1	0	1	bta-miR-425-5p				-0.23	-0.23	N/A
RNF128	ENST00000324342.3	ring finger protein 128, E3 ubiquitin protein ligase	17	1	0	0	1	1	bta-miR-425-5p				-0.23	-0.23	N/A
VHL	ENST00000256474.2	von Hippel-Lindau tumor suppressor, E3 ubiquitin protein ligase	2386	1	0	0	1	1	bta-miR-425-5p				-0.23	-0.24	N/A
RNF103	ENST00000237455.4	ring finger protein 103	521	1	0	0	1	0	bta-miR-425-5p				-0.23	-0.23	N/A
MBOAT2	ENST00000305997.3	membrane bound O-acyltransferase domain containing 2	1145	1	0	1	0	2	bta-miR-425-5p				-0.23	-0.24	N/A
ZNF784	ENST00000591479.1	zinc finger protein 784	19	1	0	0	1	1	bta-miR-425-5p				-0.23	-0.31	N/A
KIAA2022	ENST00000055682.6	KIAA2022	5	1	1	0	0	1	bta-miR-425-5p				-0.23	-0.23	N/A
MDM1	ENST00000540418.1	Mdm1 nuclear protein homolog (mouse)	146	1	0	0	1	0	bta-miR-425-5p				-0.23	-0.23	N/A
ZNF577	ENST00000301399.5	zinc finger protein 577	10	1	0	0	1	0	bta-miR-425-5p				-0.23	-0.23	N/A
HMGA2	ENST00000403681.2	high mobility group AT-hook 2	8021	1	0	1	0	1	bta-miR-425-5p				-0.23	-0.23	N/A
C2orf69	ENST00000319974.5	chromosome 2 open reading frame 69	82	1	0	0	1	1	bta-miR-425-5p				-0.23	-0.29	N/A
RNF144B	ENST00000259939.3	ring finger protein 144B	17	1	0	1	0	0	bta-miR-425-5p				-0.23	-0.23	N/A
SLC5A6	ENST00000310574.3	solute carrier family 5 (sodium/multivitamin and iodide cotransporter), member 6	1638	1	0	1	0	0	bta-miR-425-5p				-0.23	-0.23	N/A
SNAP25	ENST00000254976.2	synaptosomal-associated protein, 25kDa	54	1	0	0	1	3	bta-miR-425-5p				-0.23	-0.41	N/A
RAB3A	ENST00000222256.4	RAB3A, member RAS oncogene family	10	1	0	0	1	0	bta-miR-425-5p				-0.23	-0.23	N/A
CTDSP1	ENST00000273062.2	CTD (carboxy-terminal domain, RNA polymerase II, polypeptide A) small phosphatase 1	1299	1	0	1	0	0	bta-miR-425-5p				-0.23	-0.23	N/A
ZNF544	ENST00000599227.1	zinc finger protein 544	173	1	0	0	1	1	bta-miR-425-5p				-0.23	-0.23	N/A
NUBP1	ENST00000283027.5	nucleotide binding protein 1	21	1	0	1	0	0	bta-miR-425-5p				-0.23	-0.23	N/A
NBPF1	ENST00000430580.2	neuroblastoma breakpoint family, member 1	21	1	0	0	1	2	bta-miR-425-5p				-0.23	-0.23	N/A
EYA1	ENST00000388742.4	eyes absent homolog 1 (Drosophila)	222	1	0	0	1	0	bta-miR-425-5p				-0.23	-0.23	N/A
KIAA0040	ENST00000423313.1	KIAA0040	15	1	0	0	1	1	bta-miR-425-5p				-0.23	-0.23	N/A
SPATA16	ENST00000351008.3	spermatogenesis associated 16	5	1	0	0	1	0	bta-miR-425-5p				-0.23	-0.23	N/A
WDR35	ENST00000281405.4	WD repeat domain 35	30	1	0	0	1	1	bta-miR-425-5p				-0.23	-0.25	N/A
SORCS1	ENST00000369698.1	sortilin-related VPS10 domain containing receptor 1	88	2	0	0	2	1	bta-miR-425-5p				-0.23	-0.29	N/A
SCARA5	ENST00000524352.1	scavenger receptor class A, member 5 (putative)	9	1	0	0	1	0	bta-miR-425-5p				-0.23	-0.23	N/A
TNFRSF9	ENST00000377507.3	tumor necrosis factor receptor superfamily, member 9	16	1	0	0	1	1	bta-miR-425-5p				-0.23	-0.24	N/A
PFAS	ENST00000314666.6	phosphoribosylformylglycinamidine synthase	901	1	0	1	0	0	bta-miR-425-5p				-0.23	-0.24	N/A
ERC2	ENST00000288221.6	ELKS/RAB6-interacting/CAST family member 2	11	1	1	0	0	0	bta-miR-425-5p				-0.23	-0.23	N/A
KBTBD3	ENST00000534815.1	kelch repeat and BTB (POZ) domain containing 3	5	1	0	1	0	0	bta-miR-425-5p				-0.23	-0.23	N/A
ASAH2B	ENST00000374007.1	N-acylsphingosine amidohydrolase (non-lysosomal ceramidase) 2B	5	1	0	0	1	0	bta-miR-425-5p				-0.23	-0.23	N/A
HRH4	ENST00000256906.4	histamine receptor H4	5	1	0	0	1	0	bta-miR-425-5p				-0.23	-0.23	N/A
TMEM50A	ENST00000374358.4	transmembrane protein 50A	228	1	0	0	1	0	bta-miR-425-5p				-0.23	-0.24	N/A
MCFD2	ENST00000444761.2	multiple coagulation factor deficiency 2	1648	1	0	0	1	0	bta-miR-425-5p				-0.23	-0.26	N/A
NCALD	ENST00000395923.1	neurocalcin delta	49	1	0	0	1	1	bta-miR-425-5p				-0.23	-0.23	N/A
GINS4	ENST00000523277.2	GINS complex subunit 4 (Sld5 homolog)	500	1	0	1	0	2	bta-miR-425-5p				-0.23	-0.28	N/A
SNRK	ENST00000429705.2	SNF related kinase	153	1	0	1	0	0	bta-miR-425-5p				-0.23	-0.23	N/A
CMTM6	ENST00000205636.3	CKLF-like MARVEL transmembrane domain containing 6	169	1	0	0	1	2	bta-miR-425-5p				-0.22	-0.35	N/A
NAA50	ENST00000240922.3	N(alpha)-acetyltransferase 50, NatE catalytic subunit	260	1	0	0	1	0	bta-miR-425-5p				-0.22	-0.26	N/A
C10orf137	ENST00000337623.3	chromosome 10 open reading frame 137	157	1	0	1	0	0	bta-miR-425-5p				-0.22	-0.22	N/A
PITPNB	ENST00000335272.5	phosphatidylinositol transfer protein, beta	80	1	0	0	1	0	bta-miR-425-5p				-0.22	-0.22	N/A
MRPL3	ENST00000264995.3	mitochondrial ribosomal protein L3	943	1	0	0	1	1	bta-miR-425-5p				-0.22	-0.29	N/A
NRG3	ENST00000372142.2	neuregulin 3	27	1	0	1	0	0	bta-miR-425-5p				-0.22	-0.25	N/A
SLC26A7	ENST00000309536.2	solute carrier family 26 (anion exchanger), member 7	5	1	0	0	1	0	bta-miR-425-5p				-0.22	-0.22	N/A
AC019171.1	ENST00000601251.1	Uncharacterized protein	2	1	0	0	1	0	bta-miR-425-5p				-0.22	-0.22	N/A
ZNF578	ENST00000421239.2	zinc finger protein 578	0	1	0	0	1	0	bta-miR-425-5p				-0.22	-0.22	N/A
LSM11	ENST00000286307.5	LSM11, U7 small nuclear RNA associated	1458	1	1	0	0	2	bta-miR-425-5p				-0.22	-0.24	N/A
INPP5A	ENST00000368594.3	inositol polyphosphate-5-phosphatase, 40kDa	243	1	0	0	1	1	bta-miR-425-5p				-0.22	-0.23	N/A
IL6R	ENST00000344086.4	interleukin 6 receptor	13	2	0	0	2	0	bta-miR-425-5p				-0.22	-0.28	N/A
FAM131A	ENST00000310585.4	family with sequence similarity 131, member A	442	1	0	0	1	0	bta-miR-425-5p				-0.22	-0.22	N/A
RNF149	ENST00000295317.3	ring finger protein 149	318	1	0	1	0	0	bta-miR-425-5p				-0.22	-0.22	N/A
WNT9B	ENST00000290015.2	wingless-type MMTV integration site family, member 9B	28	1	0	1	0	0	bta-miR-425-5p				-0.22	-0.22	N/A
CGRRF1	ENST00000216420.7	cell growth regulator with ring finger domain 1	138	1	0	0	1	0	bta-miR-425-5p				-0.22	-0.23	N/A
SNX27	ENST00000368843.3	sorting nexin family member 27	46	1	1	0	0	1	bta-miR-425-5p				-0.22	-0.22	N/A
RASL10A	ENST00000401450.3	RAS-like, family 10, member A	5	1	0	1	0	0	bta-miR-425-5p				-0.22	-0.22	N/A
MCHR1	ENST00000249016.4	melanin-concentrating hormone receptor 1	5	1	0	0	1	0	bta-miR-425-5p				-0.22	-0.22	N/A
STEAP2	ENST00000287908.3	STEAP family member 2, metalloreductase	266	2	0	0	2	1	bta-miR-425-5p				-0.22	-0.24	N/A
EPSTI1	ENST00000313624.7	epithelial stromal interaction 1 (breast)	11	1	0	0	1	0	bta-miR-425-5p				-0.22	-0.22	N/A
AMMECR1	ENST00000262844.5	Alport syndrome, mental retardation, midface hypoplasia and elliptocytosis chromosomal region gene 1	5	1	1	0	0	0	bta-miR-425-5p				-0.22	-0.22	N/A
TMEM132D	ENST00000389441.4	transmembrane protein 132D	5	2	0	1	1	0	bta-miR-425-5p				-0.22	-0.22	N/A
GRM8	ENST00000358373.3	glutamate receptor, metabotropic 8	26	1	0	0	1	0	bta-miR-425-5p				-0.22	-0.22	N/A
LOXL4	ENST00000260702.3	lysyl oxidase-like 4	299	1	0	0	1	0	bta-miR-425-5p				-0.22	-0.22	N/A
SLC39A9	ENST00000031146.4	solute carrier family 39, member 9	824	1	0	0	1	2	bta-miR-425-5p				-0.22	-0.25	N/A
VAT1	ENST00000355653.3	vesicle amine transport 1	2844	1	0	0	1	0	bta-miR-425-5p				-0.22	-0.22	N/A
GPNMB	ENST00000258733.4	glycoprotein (transmembrane) nmb	115	1	0	0	1	1	bta-miR-425-5p				-0.22	-0.22	N/A
ATXN3	ENST00000545170.1	ataxin 3	115	1	0	0	1	0	bta-miR-425-5p				-0.22	-0.22	N/A
NRGN	ENST00000412681.2	neurogranin (protein kinase C substrate, RC3)	60	1	0	1	0	0	bta-miR-425-5p				-0.22	-0.22	N/A
FZD6	ENST00000358755.4	frizzled family receptor 6	161	1	0	0	1	0	bta-miR-425-5p				-0.22	-0.22	N/A
SGMS1	ENST00000361781.2	sphingomyelin synthase 1	100	1	0	0	1	0	bta-miR-425-5p				-0.21	-0.21	N/A
ASPN	ENST00000375543.1	asporin	5	1	0	0	1	0	bta-miR-425-5p				-0.21	-0.21	N/A
CAB39	ENST00000258418.5	calcium binding protein 39	27	1	1	0	0	1	bta-miR-425-5p				-0.21	-0.38	N/A
AKAP1	ENST00000337714.3	A kinase (PRKA) anchor protein 1	843	1	0	1	0	0	bta-miR-425-5p				-0.21	-0.22	N/A
PCDHB6	ENST00000231136.1	protocadherin beta 6	5	1	0	0	1	0	bta-miR-425-5p				-0.21	-0.21	N/A
GPR107	ENST00000372410.3	G protein-coupled receptor 107	1429	2	0	2	0	2	bta-miR-425-5p				-0.21	-0.21	N/A
REPS2	ENST00000357277.3	RALBP1 associated Eps domain containing 2	36	1	0	0	1	1	bta-miR-425-5p				-0.21	-0.24	N/A
PBOV1	ENST00000527246.2	prostate and breast cancer overexpressed 1	5	1	0	0	1	0	bta-miR-425-5p				-0.21	-0.21	N/A
GSTM4	ENST00000369833.1	glutathione S-transferase mu 4	767	1	0	0	1	1	bta-miR-425-5p				-0.21	-0.21	N/A
CISH	ENST00000443053.2	cytokine inducible SH2-containing protein	19	1	0	0	1	0	bta-miR-425-5p				-0.21	-0.21	N/A
ZNF629	ENST00000262525.4	zinc finger protein 629	44	1	0	0	1	1	bta-miR-425-5p				-0.21	-0.21	N/A
OPRK1	ENST00000265572.3	opioid receptor, kappa 1	5	1	0	0	1	2	bta-miR-425-5p				-0.21	-0.21	N/A
RP2	ENST00000218340.3	retinitis pigmentosa 2 (X-linked recessive)	441	1	0	0	1	0	bta-miR-425-5p				-0.21	-0.21	N/A
SLMO2	ENST00000355937.4	slowmo homolog 2 (Drosophila)	374	1	0	0	1	2	bta-miR-425-5p				-0.21	-0.25	N/A
ATG12	ENST00000500945.2	autophagy related 12	1822	1	0	0	1	1	bta-miR-425-5p				-0.21	-0.32	N/A
TBCEL	ENST00000422003.2	tubulin folding cofactor E-like	89	1	0	0	1	1	bta-miR-425-5p				-0.21	-0.25	N/A
LMAN2L	ENST00000264963.4	lectin, mannose-binding 2-like	355	2	0	0	2	1	bta-miR-425-5p				-0.21	-0.33	N/A
SERHL2	ENST00000340239.4	serine hydrolase-like 2	5	1	0	1	0	0	bta-miR-425-5p				-0.21	-0.21	N/A
CEND1	ENST00000330106.4	cell cycle exit and neuronal differentiation 1	28	1	0	1	0	0	bta-miR-425-5p				-0.21	-0.21	N/A
DLST	ENST00000334220.4	dihydrolipoamide S-succinyltransferase (E2 component of 2-oxo-glutarate complex)	64	1	0	0	1	1	bta-miR-425-5p				-0.21	-0.21	N/A
YTHDF1	ENST00000370339.3	YTH domain family, member 1	748	1	0	1	0	0	bta-miR-425-5p				-0.21	-0.26	N/A
HNRNPA3	ENST00000411529.2	heterogeneous nuclear ribonucleoprotein A3	329	1	0	0	1	0	bta-miR-425-5p				-0.21	-0.21	N/A
XKR6	ENST00000304437.2	XK, Kell blood group complex subunit-related family, member 6	5	1	0	1	0	0	bta-miR-425-5p				-0.21	-0.21	N/A
PHLDB2	ENST00000431670.2	pleckstrin homology-like domain, family B, member 2	588	1	0	0	1	1	bta-miR-425-5p				-0.21	-0.21	N/A
ST3GAL3	ENST00000372377.4	ST3 beta-galactoside alpha-2,3-sialyltransferase 3	135	1	0	1	0	0	bta-miR-425-5p				-0.21	-0.21	N/A
CCDC102A	ENST00000258214.2	coiled-coil domain containing 102A	481	1	0	0	1	0	bta-miR-425-5p				-0.21	-0.21	N/A
TGFBR1	ENST00000374994.4	transforming growth factor, beta receptor 1	249	1	0	0	1	0	bta-miR-425-5p				-0.21	-0.23	N/A
VCPIP1	ENST00000310421.4	valosin containing protein (p97)/p47 complex interacting protein 1	228	1	1	0	0	1	bta-miR-425-5p				-0.21	-0.25	N/A
DIP2C	ENST00000280886.6	DIP2 disco-interacting protein 2 homolog C (Drosophila)	359	1	0	0	1	1	bta-miR-425-5p				-0.21	-0.21	N/A
MAP3K7	ENST00000369325.3	mitogen-activated protein kinase kinase kinase 7	1172	1	0	0	1	1	bta-miR-425-5p				-0.21	-0.23	N/A
DZANK1	ENST00000262547.5	double zinc ribbon and ankyrin repeat domains 1	102	1	0	1	0	0	bta-miR-425-5p				-0.21	-0.21	N/A
KCNA7	ENST00000221444.1	potassium voltage-gated channel, shaker-related subfamily, member 7	11	1	0	0	1	1	bta-miR-425-5p				-0.21	-0.21	N/A
CYP4F3	ENST00000221307.8	cytochrome P450, family 4, subfamily F, polypeptide 3	121	1	0	0	1	0	bta-miR-425-5p				-0.21	-0.21	N/A
SLC9A2	ENST00000233969.2	solute carrier family 9, subfamily A (NHE2, cation proton antiporter 2), member 2	27	1	0	0	1	0	bta-miR-425-5p				-0.21	-0.21	N/A
GJB7	ENST00000525899.1	gap junction protein, beta 7, 25kDa	5	1	0	0	1	0	bta-miR-425-5p				-0.21	-0.21	N/A
PEBP1	ENST00000261313.2	phosphatidylethanolamine binding protein 1	47	1	0	1	0	0	bta-miR-425-5p				-0.21	-0.21	N/A
KBTBD6	ENST00000379485.1	kelch repeat and BTB (POZ) domain containing 6	51	1	0	0	1	1	bta-miR-425-5p				-0.21	-0.21	N/A
B3GALT5	ENST00000380620.4	UDP-Gal:betaGlcNAc beta 1,3-galactosyltransferase, polypeptide 5	5	1	0	1	0	3	bta-miR-425-5p				-0.21	-0.21	N/A
CTR9	ENST00000361367.2	CTR9, Paf1/RNA polymerase II complex component	30	1	0	1	0	0	bta-miR-425-5p				-0.21	-0.21	N/A
ZNF518B	ENST00000326756.3	zinc finger protein 518B	95	1	0	0	1	0	bta-miR-425-5p				-0.21	-0.22	N/A
PDCD5	ENST00000419343.3	programmed cell death 5	158	1	0	0	1	0	bta-miR-425-5p				-0.21	-0.21	N/A
EIF4ENIF1	ENST00000344710.5	eukaryotic translation initiation factor 4E nuclear import factor 1	1075	1	0	0	1	0	bta-miR-425-5p				-0.21	-0.22	N/A
MAPK11	ENST00000330651.6	mitogen-activated protein kinase 11	9	1	0	0	1	0	bta-miR-425-5p				-0.21	-0.21	N/A
CLMP	ENST00000448775.2	CXADR-like membrane protein	212	1	0	0	1	1	bta-miR-425-5p				-0.21	-0.22	N/A
CARM1	ENST00000327064.4	coactivator-associated arginine methyltransferase 1	663	1	0	0	1	0	bta-miR-425-5p				-0.21	-0.21	N/A
MAPK14	ENST00000229795.3	mitogen-activated protein kinase 14	1191	1	0	1	0	4	bta-miR-425-5p				-0.21	-0.22	N/A
TMEM229A	ENST00000455783.1	transmembrane protein 229A	5	1	0	0	1	0	bta-miR-425-5p				-0.2	-0.2	N/A
TRAPPC8	ENST00000283351.4	trafficking protein particle complex 8	502	1	0	0	1	0	bta-miR-425-5p				-0.2	-0.2	N/A
SEC14L6	ENST00000402034.2	SEC14-like 6 (S. cerevisiae)	14	1	0	0	1	0	bta-miR-425-5p				-0.2	-0.2	N/A
NPHP3	ENST00000326682.8	nephronophthisis 3 (adolescent)	44	1	0	0	1	0	bta-miR-425-5p				-0.2	-0.2	N/A
YTHDF3	ENST00000539294.1	YTH domain family, member 3	444	1	1	0	0	1	bta-miR-425-5p				-0.2	-0.34	N/A
COX20	ENST00000411948.2	COX20 cytochrome C oxidase assembly factor	693	1	0	1	0	0	bta-miR-425-5p				-0.2	-0.33	N/A
PEG3	ENST00000423103.2	paternally expressed 3	5	2	0	2	0	1	bta-miR-425-5p				-0.2	-0.2	N/A
GABRB2	ENST00000393959.1	gamma-aminobutyric acid (GABA) A receptor, beta 2	5	1	0	1	0	1	bta-miR-425-5p				-0.2	-0.2	N/A
CLLU1	ENST00000378485.1	chronic lymphocytic leukemia up-regulated 1	5	1	0	0	1	0	bta-miR-425-5p				-0.2	-0.2	N/A
C1orf216	ENST00000270815.4	chromosome 1 open reading frame 216	203	1	0	0	1	0	bta-miR-425-5p				-0.2	-0.2	N/A
JPH1	ENST00000342232.4	junctophilin 1	53	1	0	1	0	1	bta-miR-425-5p				-0.2	-0.2	N/A
IRAK1	ENST00000369980.3	interleukin-1 receptor-associated kinase 1	54	1	0	1	0	0	bta-miR-425-5p				-0.2	-0.2	N/A
C1QTNF7	ENST00000429690.1	C1q and tumor necrosis factor related protein 7	5	2	0	1	1	0	bta-miR-425-5p				-0.2	-0.2	N/A
PTPRZ1	ENST00000393386.2	protein tyrosine phosphatase, receptor-type, Z polypeptide 1	7	1	0	0	1	0	bta-miR-425-5p				-0.2	-0.2	N/A
SNAPIN	ENST00000368685.5	SNAP-associated protein	1843	1	0	0	1	0	bta-miR-425-5p				-0.2	-0.22	N/A
UBE2N	ENST00000550657.1	ubiquitin-conjugating enzyme E2N	321	1	0	0	1	0	bta-miR-425-5p				-0.2	-0.2	N/A
LGR5	ENST00000266674.5	leucine-rich repeat containing G protein-coupled receptor 5	137	1	0	0	1	0	bta-miR-425-5p				-0.2	-0.2	N/A
SLC5A7	ENST00000264047.2	solute carrier family 5 (sodium/choline cotransporter), member 7	5	1	0	0	1	2	bta-miR-425-5p				-0.2	-0.2	N/A
CEP44	ENST00000296519.4	centrosomal protein 44kDa	376	1	0	0	1	0	bta-miR-425-5p				-0.2	-0.2	N/A
TAF4B	ENST00000269142.5	TAF4b RNA polymerase II, TATA box binding protein (TBP)-associated factor, 105kDa	52	1	0	0	1	0	bta-miR-425-5p				-0.2	-0.2	N/A
ZNF259	ENST00000227322.3	zinc finger protein 259	265	1	0	1	0	0	bta-miR-425-5p				-0.2	-0.29	N/A
WNT2	ENST00000265441.3	wingless-type MMTV integration site family member 2	5	1	0	0	1	0	bta-miR-425-5p				-0.2	-0.2	N/A
EAF1	ENST00000396842.2	ELL associated factor 1	63	1	0	0	1	0	bta-miR-425-5p				-0.2	-0.2	N/A
FAM117A	ENST00000240364.2	family with sequence similarity 117, member A	185	1	0	0	1	0	bta-miR-425-5p				-0.2	-0.2	N/A
GRIK2	ENST00000413795.1	glutamate receptor, ionotropic, kainate 2	28	1	0	0	1	1	bta-miR-425-5p				-0.2	-0.2	N/A
FKBP14	ENST00000222803.5	FK506 binding protein 14, 22 kDa	939	1	0	0	1	0	bta-miR-425-5p				-0.2	-0.24	N/A
EDNRA	ENST00000339690.5	endothelin receptor type A	35	1	0	0	1	0	bta-miR-425-5p				-0.2	-0.2	N/A
PDCD1LG2	ENST00000397745.2	programmed cell death 1 ligand 2	64	1	0	0	1	0	bta-miR-425-5p				-0.2	-0.22	N/A
NMD3	ENST00000351193.2	NMD3 ribosome export adaptor	717	1	0	0	1	0	bta-miR-425-5p				-0.2	-0.2	N/A
HSF2	ENST00000452194.1	heat shock transcription factor 2	1073	1	0	0	1	0	bta-miR-425-5p				-0.2	-0.2	N/A
CANT1	ENST00000392446.5	calcium activated nucleotidase 1	538	1	0	0	1	0	bta-miR-425-5p				-0.2	-0.21	N/A
RBM44	ENST00000316997.4	RNA binding motif protein 44	5	1	0	0	1	0	bta-miR-425-5p				-0.2	-0.2	N/A
FLYWCH1	ENST00000253928.9	FLYWCH-type zinc finger 1	97	1	0	0	1	2	bta-miR-425-5p				-0.2	-0.2	N/A
CSGALNACT2	ENST00000374466.3	chondroitin sulfate N-acetylgalactosaminyltransferase 2	128	1	0	0	1	0	bta-miR-425-5p				-0.2	-0.2	N/A
C20orf194	ENST00000453730.2	chromosome 20 open reading frame 194	1083	1	0	0	1	0	bta-miR-425-5p				-0.2	-0.2	N/A
AGPAT3	ENST00000291572.8	1-acylglycerol-3-phosphate O-acyltransferase 3	2443	1	0	1	0	2	bta-miR-425-5p				-0.2	-0.21	N/A
DAK	ENST00000394900.3	dihydroxyacetone kinase 2 homolog (S. cerevisiae)	242	1	0	0	1	2	bta-miR-425-5p				-0.2	-0.31	N/A
NTRK3	ENST00000394480.2	neurotrophic tyrosine kinase, receptor, type 3	7	2	1	0	1	0	bta-miR-425-5p				-0.2	-0.2	N/A
NGB	ENST00000298352.4	neuroglobin	5	1	0	1	0	0	bta-miR-425-5p				-0.2	-0.2	N/A
MTERF	ENST00000419292.1	mitochondrial transcription termination factor	42	1	0	1	0	0	bta-miR-425-5p				-0.2	-0.2	N/A
AGO1	ENST00000373204.4	argonaute RISC catalytic component 1	402	3	0	0	3	1	bta-miR-425-5p				-0.2	-0.25	N/A
MCCC2	ENST00000340941.6	methylcrotonoyl-CoA carboxylase 2 (beta)	1590	1	0	0	1	1	bta-miR-425-5p				-0.2	-0.21	N/A
ZRANB2	ENST00000254821.6	zinc finger, RAN-binding domain containing 2	4196	1	0	0	1	0	bta-miR-425-5p				-0.2	-0.2	N/A
AMIGO2	ENST00000266581.4	adhesion molecule with Ig-like domain 2	860	1	0	0	1	0	bta-miR-425-5p				-0.2	-0.23	N/A
SUCNR1	ENST00000362032.5	succinate receptor 1	5	1	0	0	1	0	bta-miR-425-5p				-0.2	-0.2	N/A
ANKRD34B	ENST00000338682.3	ankyrin repeat domain 34B	5	1	0	0	1	0	bta-miR-425-5p				-0.2	-0.2	N/A
EDEM3	ENST00000318130.8	ER degradation enhancer, mannosidase alpha-like 3	535	1	0	1	0	0	bta-miR-425-5p				-0.2	-0.2	N/A
DCAF16	ENST00000382247.1	DDB1 and CUL4 associated factor 16	202	1	0	0	1	0	bta-miR-425-5p				-0.2	-0.2	N/A
AGRN	ENST00000379370.2	agrin	11	1	0	0	1	0	bta-miR-425-5p				-0.2	-0.2	N/A
POLD3	ENST00000263681.2	polymerase (DNA-directed), delta 3, accessory subunit	371	1	0	0	1	0	bta-miR-425-5p				-0.2	-0.2	N/A
ARHGAP29	ENST00000260526.6	Rho GTPase activating protein 29	451	1	0	0	1	0	bta-miR-425-5p				-0.2	-0.2	N/A
PIP4K2A	ENST00000376573.4	phosphatidylinositol-5-phosphate 4-kinase, type II, alpha	632	1	0	0	1	1	bta-miR-425-5p				-0.19	-0.2	N/A
DYNC1LI2	ENST00000258198.2	dynein, cytoplasmic 1, light intermediate chain 2	137	1	0	1	0	3	bta-miR-425-5p				-0.19	-0.32	N/A
CDV3	ENST00000420115.2	CDV3 homolog (mouse)	523	1	0	0	1	1	bta-miR-425-5p				-0.19	-0.26	N/A
ERMN	ENST00000410096.1	ermin, ERM-like protein	5	1	0	0	1	0	bta-miR-425-5p				-0.19	-0.19	N/A
RP11-770J1.4	ENST00000532619.1		5	1	0	0	1	0	bta-miR-425-5p				-0.19	-0.19	N/A
RSPH4A	ENST00000368581.4	radial spoke head 4 homolog A (Chlamydomonas)	5	1	0	0	1	0	bta-miR-425-5p				-0.19	-0.19	N/A
HOXA11	ENST00000006015.3	homeobox A11	133	1	0	0	1	0	bta-miR-425-5p				-0.19	-0.19	N/A
CLCN6	ENST00000312413.6	chloride channel, voltage-sensitive 6	227	1	0	0	1	2	bta-miR-425-5p				-0.19	-0.19	N/A
ZBTB26	ENST00000373656.3	zinc finger and BTB domain containing 26	83	1	0	1	0	0	bta-miR-425-5p				-0.19	-0.21	N/A
CPSF2	ENST00000298875.4	cleavage and polyadenylation specific factor 2, 100kDa	945	3	1	0	2	1	bta-miR-425-5p				-0.19	-0.66	N/A
ITPR2	ENST00000381340.3	inositol 1,4,5-trisphosphate receptor, type 2	334	2	0	1	1	0	bta-miR-425-5p				-0.19	-0.22	N/A
SPTLC3	ENST00000399002.2	serine palmitoyltransferase, long chain base subunit 3	24	1	0	1	0	2	bta-miR-425-5p				-0.19	-0.23	N/A
MICAL2	ENST00000379612.3	microtubule associated monooxygenase, calponin and LIM domain containing 2	1742	1	0	1	0	2	bta-miR-425-5p				-0.19	-0.19	N/A
NPAS3	ENST00000346562.2	neuronal PAS domain protein 3	9	1	0	0	1	1	bta-miR-425-5p				-0.19	-0.19	N/A
SYT17	ENST00000355377.2	synaptotagmin XVII	38	1	0	0	1	1	bta-miR-425-5p				-0.19	-0.19	N/A
CAND2	ENST00000456430.2	cullin-associated and neddylation-dissociated 2 (putative)	92	1	0	1	0	0	bta-miR-425-5p				-0.19	-0.19	N/A
KIAA1107	ENST00000370378.4	KIAA1107	7	1	0	0	1	0	bta-miR-425-5p				-0.19	-0.26	N/A
IDO2	ENST00000502986.2	indoleamine 2,3-dioxygenase 2	5	1	0	0	1	0	bta-miR-425-5p				-0.19	-0.19	N/A
SPTLC1	ENST00000262554.2	serine palmitoyltransferase, long chain base subunit 1	2578	1	0	0	1	0	bta-miR-425-5p				-0.19	-0.19	N/A
THRB	ENST00000396671.2	thyroid hormone receptor, beta	55	1	0	1	0	2	bta-miR-425-5p				-0.19	-0.27	N/A
P2RY13	ENST00000325602.5	purinergic receptor P2Y, G-protein coupled, 13	5	1	0	0	1	0	bta-miR-425-5p				-0.19	-0.19	N/A
MYRIP	ENST00000302541.6	myosin VIIA and Rab interacting protein	9	1	0	0	1	0	bta-miR-425-5p				-0.19	-0.19	N/A
PSIP1	ENST00000380738.4	PC4 and SFRS1 interacting protein 1	377	1	0	0	1	0	bta-miR-425-5p				-0.19	-0.26	N/A
FAM107B	ENST00000378470.1	family with sequence similarity 107, member B	403	2	0	0	2	0	bta-miR-425-5p				-0.19	-0.39	N/A
S1PR3	ENST00000358157.2	sphingosine-1-phosphate receptor 3	70	1	0	0	1	1	bta-miR-425-5p				-0.19	-0.24	N/A
EPDR1	ENST00000423717.1	ependymin related 1	84	1	0	0	1	0	bta-miR-425-5p				-0.19	-0.2	N/A
KCTD13	ENST00000568000.1	potassium channel tetramerization domain containing 13	782	1	0	0	1	0	bta-miR-425-5p				-0.19	-0.19	N/A
ISY1-RAB43	ENST00000418265.1	ISY1-RAB43 readthrough	5	1	0	1	0	0	bta-miR-425-5p				-0.19	-0.19	N/A
AFF4	ENST00000265343.5	AF4/FMR2 family, member 4	2755	1	0	0	1	2	bta-miR-425-5p				-0.19	-0.2	N/A
TXNL4B	ENST00000268483.3	thioredoxin-like 4B	200	2	0	2	0	0	bta-miR-425-5p				-0.19	-0.56	N/A
MATN2	ENST00000254898.5	matrilin 2	371	1	0	0	1	0	bta-miR-425-5p				-0.19	-0.19	N/A
C17orf53	ENST00000245382.6	chromosome 17 open reading frame 53	12	1	0	1	0	0	bta-miR-425-5p				-0.19	-0.19	N/A
FITM2	ENST00000396825.3	fat storage-inducing transmembrane protein 2	215	1	0	0	1	2	bta-miR-425-5p				-0.19	-0.22	N/A
SEMA3C	ENST00000265361.3	sema domain, immunoglobulin domain (Ig), short basic domain, secreted, (semaphorin) 3C	45	1	0	0	1	0	bta-miR-425-5p				-0.19	-0.19	N/A
C10orf25	ENST00000298298.1	chromosome 10 open reading frame 25	29	1	0	0	1	0	bta-miR-425-5p				-0.19	-0.2	N/A
MYOCD	ENST00000425538.1	myocardin	62	2	0	0	2	1	bta-miR-425-5p				-0.19	-0.23	N/A
PHACTR3	ENST00000359926.3	phosphatase and actin regulator 3	84	1	0	0	1	0	bta-miR-425-5p				-0.19	-0.19	N/A
SCN3A	ENST00000360093.3	sodium channel, voltage-gated, type III, alpha subunit	5	1	0	0	1	1	bta-miR-425-5p				-0.19	-0.19	N/A
ORC2	ENST00000234296.2	origin recognition complex, subunit 2	381	1	0	1	0	0	bta-miR-425-5p				-0.19	-0.21	N/A
ERLIN2	ENST00000276461.5	ER lipid raft associated 2	887	1	0	1	0	1	bta-miR-425-5p				-0.19	-0.22	N/A
ABHD10	ENST00000494817.1	abhydrolase domain containing 10	929	1	0	0	1	0	bta-miR-425-5p				-0.19	-0.22	N/A
YIPF4	ENST00000238831.4	Yip1 domain family, member 4	3482	1	0	0	1	1	bta-miR-425-5p				-0.19	-0.29	N/A
KIAA1549	ENST00000440172.1	KIAA1549	508	2	0	0	2	2	bta-miR-425-5p				-0.19	-0.44	N/A
DPY19L4	ENST00000414645.2	dpy-19-like 4 (C. elegans)	362	1	0	1	0	0	bta-miR-425-5p				-0.19	-0.22	N/A
AGPAT9	ENST00000395226.2	1-acylglycerol-3-phosphate O-acyltransferase 9	89	1	0	1	0	0	bta-miR-425-5p				-0.18	-0.18	N/A
KLHL32	ENST00000369261.4	kelch-like family member 32	11	1	0	0	1	0	bta-miR-425-5p				-0.18	-0.18	N/A
NRXN3	ENST00000281127.7	neurexin 3	14	1	0	0	1	1	bta-miR-425-5p				-0.18	-0.18	N/A
BRE	ENST00000379632.2	brain and reproductive organ-expressed (TNFRSF1A modulator)	880	1	0	1	0	0	bta-miR-425-5p				-0.18	-0.18	N/A
KLF13	ENST00000307145.3	Kruppel-like factor 13	5	1	0	0	1	2	bta-miR-425-5p				-0.18	-0.18	N/A
E2F3	ENST00000346618.3	E2F transcription factor 3	91	1	0	0	1	1	bta-miR-425-5p				-0.18	-0.18	N/A
HOXC10	ENST00000303460.4	homeobox C10	152	1	0	0	1	0	bta-miR-425-5p				-0.18	-0.2	N/A
ARID4B	ENST00000349213.3	AT rich interactive domain 4B (RBP1-like)	940	1	0	1	0	0	bta-miR-425-5p				-0.18	-0.19	N/A
RRM2B	ENST00000251810.3	ribonucleotide reductase M2 B (TP53 inducible)	205	1	0	0	1	0	bta-miR-425-5p				-0.18	-0.18	N/A
AKT2	ENST00000392038.2	v-akt murine thymoma viral oncogene homolog 2	525	1	0	1	0	0	bta-miR-425-5p				-0.18	-0.18	N/A
RPE	ENST00000429907.1	ribulose-5-phosphate-3-epimerase	333	1	0	0	1	0	bta-miR-425-5p				-0.18	-0.24	N/A
ATP2B4	ENST00000367218.3	ATPase, Ca++ transporting, plasma membrane 4	7311	2	0	2	0	0	bta-miR-425-5p				-0.18	-0.18	N/A
FAM169A	ENST00000380515.3	family with sequence similarity 169, member A	90	1	0	0	1	2	bta-miR-425-5p				-0.18	-0.2	N/A
PODXL	ENST00000541194.1	podocalyxin-like	2928	1	0	1	0	0	bta-miR-425-5p				-0.18	-0.18	N/A
ADIPOR2	ENST00000357103.4	adiponectin receptor 2	138	1	0	1	0	1	bta-miR-425-5p				-0.18	-0.2	N/A
ELP5	ENST00000574993.1	elongator acetyltransferase complex subunit 5	123	1	0	0	1	0	bta-miR-425-5p				-0.18	-0.19	N/A
ZNF660	ENST00000322734.2	zinc finger protein 660	5	1	0	1	0	1	bta-miR-425-5p				-0.18	-0.18	N/A
RASA2	ENST00000286364.3	RAS p21 protein activator 2	170	1	0	0	1	0	bta-miR-425-5p				-0.18	-0.18	N/A
C2CD5	ENST00000333957.4	C2 calcium-dependent domain containing 5	66	1	0	0	1	0	bta-miR-425-5p				-0.18	-0.18	N/A
AC022532.1	ENST00000420338.2	Uncharacterized protein	15	1	0	0	1	0	bta-miR-425-5p				-0.18	-0.18	N/A
RORB	ENST00000376896.3	RAR-related orphan receptor B	5	1	1	0	0	2	bta-miR-425-5p				-0.18	-0.18	N/A
ATAD3A	ENST00000536055.1	ATPase family, AAA domain containing 3A	23	1	0	0	1	0	bta-miR-425-5p				-0.18	-0.18	N/A
EFCAB6	ENST00000356087.4	EF-hand calcium binding domain 6	23	1	0	0	1	2	bta-miR-425-5p				-0.18	-0.23	N/A
OSGIN2	ENST00000451899.2	oxidative stress induced growth inhibitor family member 2	662	1	0	0	1	0	bta-miR-425-5p				-0.18	-0.19	N/A
CD109	ENST00000437994.2	CD109 molecule	1272	2	0	1	1	0	bta-miR-425-5p				-0.18	-0.21	N/A
ABCD2	ENST00000308666.3	ATP-binding cassette, sub-family D (ALD), member 2	5	1	0	0	1	1	bta-miR-425-5p				-0.18	-0.23	N/A
SNN	ENST00000329565.5	stannin	663	1	0	1	0	1	bta-miR-425-5p				-0.18	-0.19	N/A
PLCB1	ENST00000378641.3	phospholipase C, beta 1 (phosphoinositide-specific)	21	1	0	0	1	1	bta-miR-425-5p				-0.18	-0.18	N/A
FLJ45079	ENST00000374983.2		5	1	0	0	1	0	bta-miR-425-5p				-0.18	-0.18	N/A
MMP13	ENST00000260302.3	matrix metallopeptidase 13 (collagenase 3)	5	1	0	0	1	0	bta-miR-425-5p				-0.18	-0.18	N/A
KDM6A	ENST00000377967.4	lysine (K)-specific demethylase 6A	991	1	0	0	1	0	bta-miR-425-5p				-0.18	-0.18	N/A
AC007405.2	ENST00000409786.1	Uncharacterized protein	11	1	0	1	0	0	bta-miR-425-5p				-0.18	-0.18	N/A
MYRFL	ENST00000547771.2	myelin regulatory factor-like	10	1	1	0	0	0	bta-miR-425-5p				-0.18	-0.36	N/A
RBPMS	ENST00000320203.4	RNA binding protein with multiple splicing	472	1	0	0	1	0	bta-miR-425-5p				-0.18	-0.2	N/A
SPATA5	ENST00000274008.4	spermatogenesis associated 5	168	1	0	0	1	1	bta-miR-425-5p				-0.18	-0.19	N/A
AGPAT4	ENST00000366911.5	1-acylglycerol-3-phosphate O-acyltransferase 4	142	1	0	1	0	1	bta-miR-425-5p				-0.18	-0.3	N/A
TMEM109	ENST00000227525.3	transmembrane protein 109	4675	1	0	0	1	0	bta-miR-425-5p				-0.18	-0.18	N/A
GPCPD1	ENST00000379019.4	glycerophosphocholine phosphodiesterase GDE1 homolog (S. cerevisiae)	155	1	0	0	1	1	bta-miR-425-5p				-0.18	-0.18	N/A
RFX3	ENST00000382004.3	regulatory factor X, 3 (influences HLA class II expression)	37	1	0	0	1	0	bta-miR-425-5p				-0.18	-0.18	N/A
HECTD2	ENST00000371667.1	HECT domain containing E3 ubiquitin protein ligase 2	1514	1	0	0	1	1	bta-miR-425-5p				-0.18	-0.18	N/A
AGO4	ENST00000373210.3	argonaute RISC catalytic component 4	96	1	0	0	1	1	bta-miR-425-5p				-0.18	-0.27	N/A
TWSG1	ENST00000262120.5	twisted gastrulation BMP signaling modulator 1	38	2	0	0	2	0	bta-miR-425-5p				-0.18	-0.38	N/A
PEX11A	ENST00000300056.3	peroxisomal biogenesis factor 11 alpha	82	1	0	1	0	0	bta-miR-425-5p				-0.18	-0.18	N/A
WASF3	ENST00000335327.5	WAS protein family, member 3	24	1	0	1	0	1	bta-miR-425-5p				-0.18	-0.18	N/A
IKZF4	ENST00000262032.5	IKAROS family zinc finger 4 (Eos)	329	1	0	1	0	0	bta-miR-425-5p				-0.18	-0.18	N/A
RECK	ENST00000377966.3	reversion-inducing-cysteine-rich protein with kazal motifs	10	1	0	0	1	0	bta-miR-425-5p				-0.17	-0.17	N/A
PEG10	ENST00000482108.1	paternally expressed 10	8778	1	0	0	1	1	bta-miR-425-5p				-0.17	-0.17	N/A
MPEG1	ENST00000361050.3	macrophage expressed 1	5	1	0	0	1	0	bta-miR-425-5p				-0.17	-0.17	N/A
HOXA10	ENST00000283921.4	homeobox A10	1910	1	0	0	1	0	bta-miR-425-5p				-0.17	-0.17	N/A
MPPED2	ENST00000358117.5	metallophosphoesterase domain containing 2	42	1	0	0	1	0	bta-miR-425-5p				-0.17	-0.17	N/A
S100A3	ENST00000368713.3	S100 calcium binding protein A3	93	1	0	0	1	0	bta-miR-425-5p				-0.17	-0.17	N/A
CLDN2	ENST00000336803.1	claudin 2	19	1	0	1	0	0	bta-miR-425-5p				-0.17	-0.17	N/A
ATP6V1A	ENST00000273398.3	ATPase, H+ transporting, lysosomal 70kDa, V1 subunit A	180	1	0	0	1	1	bta-miR-425-5p				-0.17	-0.22	N/A
CCNE2	ENST00000520509.1	cyclin E2	76	1	0	0	1	0	bta-miR-425-5p				-0.17	-0.18	N/A
NCOA7	ENST00000392477.2	nuclear receptor coactivator 7	2967	1	0	0	1	0	bta-miR-425-5p				-0.17	-0.18	N/A
STK17B	ENST00000263955.4	serine/threonine kinase 17b	113	1	0	0	1	1	bta-miR-425-5p				-0.17	-0.25	N/A
GNL3L	ENST00000336470.4	guanine nucleotide binding protein-like 3 (nucleolar)-like	151	1	0	0	1	2	bta-miR-425-5p				-0.17	-0.25	N/A
LNX2	ENST00000316334.3	ligand of numb-protein X 2	760	1	0	1	0	1	bta-miR-425-5p				-0.17	-0.17	N/A
CALD1	ENST00000361388.2	caldesmon 1	1013	1	0	0	1	0	bta-miR-425-5p				-0.17	-0.21	N/A
DDX11	ENST00000251758.5	DEAD/H (Asp-Glu-Ala-Asp/His) box helicase 11	175	1	0	0	1	0	bta-miR-425-5p				-0.17	-0.17	N/A
PLEKHH2	ENST00000282406.4	pleckstrin homology domain containing, family H (with MyTH4 domain) member 2	9	1	0	0	1	0	bta-miR-425-5p				-0.17	-0.17	N/A
SLC39A14	ENST00000381237.1	solute carrier family 39 (zinc transporter), member 14	2413	1	0	0	1	1	bta-miR-425-5p				-0.17	-0.24	N/A
STOX2	ENST00000308497.4	storkhead box 2	379	1	0	1	0	3	bta-miR-425-5p				-0.17	-0.18	N/A
ADM2	ENST00000395738.2	adrenomedullin 2	129	1	0	0	1	0	bta-miR-425-5p				-0.17	-0.19	N/A
STIM2	ENST00000467011.1	stromal interaction molecule 2	380	1	0	0	1	0	bta-miR-425-5p				-0.17	-0.17	N/A
BEND6	ENST00000370750.2	BEN domain containing 6	11	1	0	0	1	0	bta-miR-425-5p				-0.17	-0.17	N/A
GPRIN2	ENST00000374314.4	G protein regulated inducer of neurite outgrowth 2	5	1	0	1	0	0	bta-miR-425-5p				-0.17	-0.17	N/A
TMEM86A	ENST00000280734.2	transmembrane protein 86A	5	1	0	0	1	1	bta-miR-425-5p				-0.17	-0.17	N/A
ETS2	ENST00000360214.3	v-ets avian erythroblastosis virus E26 oncogene homolog 2	3965	1	0	1	0	0	bta-miR-425-5p				-0.17	-0.17	N/A
SEPN1	ENST00000361547.2	selenoprotein N, 1	104	1	0	0	1	1	bta-miR-425-5p				-0.17	-0.18	N/A
CDS1	ENST00000295887.5	CDP-diacylglycerol synthase (phosphatidate cytidylyltransferase) 1	720	1	0	0	1	0	bta-miR-425-5p				-0.17	-0.21	N/A
IGLON5	ENST00000270642.8	IgLON family member 5	5	1	0	0	1	0	bta-miR-425-5p				-0.17	-0.17	N/A
GNE	ENST00000396594.3	glucosamine (UDP-N-acetyl)-2-epimerase/N-acetylmannosamine kinase	22	1	0	0	1	0	bta-miR-425-5p				-0.17	-0.17	N/A
ZDHHC8	ENST00000334554.7	zinc finger, DHHC-type containing 8	5	1	1	0	0	1	bta-miR-425-5p				-0.17	-0.17	N/A
CHD7	ENST00000423902.2	chromodomain helicase DNA binding protein 7	925	1	0	0	1	0	bta-miR-425-5p				-0.17	-0.17	N/A
TMPRSS4	ENST00000534111.1	transmembrane protease, serine 4	5	1	0	0	1	0	bta-miR-425-5p				-0.17	-0.17	N/A
KCNA2	ENST00000485317.1	potassium voltage-gated channel, shaker-related subfamily, member 2	5	1	0	0	1	2	bta-miR-425-5p				-0.17	-0.17	N/A
SLC38A1	ENST00000398637.5	solute carrier family 38, member 1	1967	2	0	0	2	2	bta-miR-425-5p				-0.17	-0.3	N/A
SPRY1	ENST00000394339.2	sprouty homolog 1, antagonist of FGF signaling (Drosophila)	150	1	1	0	0	2	bta-miR-425-5p				-0.17	-0.39	N/A
MBP	ENST00000397863.1	myelin basic protein	96	1	0	0	1	2	bta-miR-425-5p				-0.17	-0.18	N/A
MEIS1	ENST00000488550.1	Meis homeobox 1	533	1	0	1	0	1	bta-miR-425-5p				-0.17	-0.17	N/A
TMEM260	ENST00000261556.6	transmembrane protein 260	44	1	0	0	1	0	bta-miR-425-5p				-0.17	-0.17	N/A
COBLL1	ENST00000375458.2	cordon-bleu WH2 repeat protein-like 1	70	2	0	0	2	0	bta-miR-425-5p				-0.17	-0.29	N/A
ITGB5	ENST00000296181.4	integrin, beta 5	3180	1	0	0	1	1	bta-miR-425-5p				-0.17	-0.21	N/A
KLF7	ENST00000423015.1	Kruppel-like factor 7 (ubiquitous)	737	1	0	0	1	1	bta-miR-425-5p				-0.17	-0.17	N/A
MFAP3	ENST00000436816.1	microfibrillar-associated protein 3	1139	1	0	0	1	0	bta-miR-425-5p				-0.17	-0.17	N/A
LCLAT1	ENST00000309052.4	lysocardiolipin acyltransferase 1	397	1	0	0	1	0	bta-miR-425-5p				-0.17	-0.17	N/A
GRB10	ENST00000398812.2	growth factor receptor-bound protein 10	1382	1	1	0	0	0	bta-miR-425-5p				-0.17	-0.21	N/A
GABRQ	ENST00000370306.2	gamma-aminobutyric acid (GABA) A receptor, theta	14	1	0	0	1	1	bta-miR-425-5p				-0.17	-0.17	N/A
GPR75	ENST00000394705.2	G protein-coupled receptor 75	35	1	0	1	0	0	bta-miR-425-5p				-0.17	-0.2	N/A
DGKG	ENST00000265022.3	diacylglycerol kinase, gamma 90kDa	5	1	0	1	0	1	bta-miR-425-5p				-0.17	-0.17	N/A
ESR2	ENST00000557772.1	estrogen receptor 2 (ER beta)	5	2	0	1	1	0	bta-miR-425-5p				-0.17	-0.17	N/A
MTF2	ENST00000370298.4	metal response element binding transcription factor 2	653	1	0	0	1	0	bta-miR-425-5p				-0.17	-0.22	N/A
CNR1	ENST00000362094.5	cannabinoid receptor 1 (brain)	40	1	0	0	1	0	bta-miR-425-5p				-0.17	-0.19	N/A
CAMK4	ENST00000282356.4	calcium/calmodulin-dependent protein kinase IV	73	2	0	1	1	1	bta-miR-425-5p				-0.17	-0.24	N/A
PLIN1	ENST00000300055.5	perilipin 1	10	1	0	1	0	0	bta-miR-425-5p				-0.17	-0.17	N/A
MOGAT2	ENST00000526712.1	monoacylglycerol O-acyltransferase 2	5	1	0	0	1	0	bta-miR-425-5p				-0.17	-0.17	N/A
MYO3B	ENST00000334231.6	myosin IIIB	5	1	0	1	0	0	bta-miR-425-5p				-0.17	-0.17	N/A
ABCG4	ENST00000307417.3	ATP-binding cassette, sub-family G (WHITE), member 4	5	1	0	0	1	1	bta-miR-425-5p				-0.17	-0.17	N/A
ZNF772	ENST00000425074.3	zinc finger protein 772	22	1	0	1	0	0	bta-miR-425-5p				-0.16	-0.22	N/A
CACUL1	ENST00000369151.3	CDK2-associated, cullin domain 1	213	2	0	1	1	2	bta-miR-425-5p				-0.16	-0.26	N/A
CASC3	ENST00000264645.7	cancer susceptibility candidate 3	493	1	0	0	1	0	bta-miR-425-5p				-0.16	-0.16	N/A
LPGAT1	ENST00000366997.4	lysophosphatidylglycerol acyltransferase 1	135	2	0	0	2	0	bta-miR-425-5p				-0.16	-0.16	N/A
KCNJ6	ENST00000609713.1	potassium inwardly-rectifying channel, subfamily J, member 6	5	2	0	0	2	4	bta-miR-425-5p				-0.16	-0.16	N/A
ANKRD63	ENST00000434396.1	ankyrin repeat domain 63	5	1	0	1	0	2	bta-miR-425-5p				-0.16	-0.16	N/A
PIANP	ENST00000534837.1	PILR alpha associated neural protein	8	1	0	1	0	1	bta-miR-425-5p				-0.16	-0.17	N/A
MTMR9	ENST00000221086.3	myotubularin related protein 9	400	1	0	0	1	1	bta-miR-425-5p				-0.16	-0.21	N/A
SLC10A7	ENST00000264986.3	solute carrier family 10, member 7	77	1	0	0	1	0	bta-miR-425-5p				-0.16	-0.16	N/A
UBASH3B	ENST00000284273.5	ubiquitin associated and SH3 domain containing B	281	1	0	0	1	1	bta-miR-425-5p				-0.16	-0.17	N/A
HSF5	ENST00000323777.3	heat shock transcription factor family member 5	5	1	0	0	1	0	bta-miR-425-5p				-0.16	-0.16	N/A
AMMECR1L	ENST00000272647.5	AMMECR1-like	21	2	0	0	2	0	bta-miR-425-5p				-0.16	-0.16	N/A
DUSP6	ENST00000279488.7	dual specificity phosphatase 6	1056	1	0	0	1	1	bta-miR-425-5p				-0.16	-0.16	N/A
PFKFB2	ENST00000367080.3	6-phosphofructo-2-kinase/fructose-2,6-biphosphatase 2	83	1	0	0	1	1	bta-miR-425-5p				-0.16	-0.16	N/A
STMN4	ENST00000519614.1	stathmin-like 4	5	1	0	1	0	0	bta-miR-425-5p				-0.16	-0.16	N/A
KIAA0895	ENST00000297063.6	KIAA0895	1104	1	0	0	1	1	bta-miR-425-5p				-0.16	-0.16	N/A
EIF4EBP2	ENST00000373218.4	eukaryotic translation initiation factor 4E binding protein 2	690	1	0	0	1	1	bta-miR-425-5p				-0.16	-0.23	N/A
ITGAV	ENST00000261023.3	integrin, alpha V	2407	1	0	0	1	0	bta-miR-425-5p				-0.16	-0.16	N/A
TAF1D	ENST00000448108.2	TATA box binding protein (TBP)-associated factor, RNA polymerase I, D, 41kDa	132	1	0	0	1	0	bta-miR-425-5p				-0.16	-0.18	N/A
RABGAP1	ENST00000373647.4	RAB GTPase activating protein 1	514	1	0	0	1	0	bta-miR-425-5p				-0.16	-0.16	N/A
DKFZP779L1853	ENST00000595310.1		5	1	0	0	1	0	bta-miR-425-5p				-0.16	-0.16	N/A
SLC17A7	ENST00000221485.3	solute carrier family 17 (vesicular glutamate transporter), member 7	12	1	0	0	1	0	bta-miR-425-5p				-0.16	-0.16	N/A
APOA5	ENST00000227665.4	apolipoprotein A-V	14	1	0	1	0	0	bta-miR-425-5p				-0.16	-0.16	N/A
IQSEC3	ENST00000538872.1	IQ motif and Sec7 domain 3	5	1	0	0	1	0	bta-miR-425-5p				-0.16	-0.16	N/A
PRRG3	ENST00000370353.3	proline rich Gla (G-carboxyglutamic acid) 3 (transmembrane)	5	1	0	0	1	3	bta-miR-425-5p				-0.16	-0.16	N/A
GAS8	ENST00000268699.4	growth arrest-specific 8	526	1	0	0	1	0	bta-miR-425-5p				-0.16	-0.17	N/A
GALNT6	ENST00000543196.2	UDP-N-acetyl-alpha-D-galactosamine:polypeptide N-acetylgalactosaminyltransferase 6 (GalNAc-T6)	83	2	0	1	1	0	bta-miR-425-5p				-0.16	-0.33	N/A
STXBP5	ENST00000367481.3	syntaxin binding protein 5 (tomosyn)	555	1	0	1	0	0	bta-miR-425-5p				-0.16	-0.23	N/A
EXOC5	ENST00000413566.2	exocyst complex component 5	242	1	0	0	1	0	bta-miR-425-5p				-0.16	-0.16	N/A
GCC2	ENST00000309863.6	GRIP and coiled-coil domain containing 2	5	1	0	0	1	2	bta-miR-425-5p				-0.16	-0.16	N/A
WEE1	ENST00000299613.6	WEE1 homolog (S. pombe)	331	1	0	0	1	1	bta-miR-425-5p				-0.16	-0.35	N/A
PXDC1	ENST00000380283.4	PX domain containing 1	1727	1	0	1	0	0	bta-miR-425-5p				-0.16	-0.16	N/A
GMPS	ENST00000496455.2	guanine monphosphate synthase	867	1	0	1	0	0	bta-miR-425-5p				-0.16	-0.17	N/A
CAMK2A	ENST00000348628.6	calcium/calmodulin-dependent protein kinase II alpha	5	1	0	0	1	0	bta-miR-425-5p				-0.16	-0.16	N/A
TBL1X	ENST00000407597.2	transducin (beta)-like 1X-linked	125	1	0	1	0	1	bta-miR-425-5p				-0.16	-0.18	N/A
AGPAT5	ENST00000285518.6	1-acylglycerol-3-phosphate O-acyltransferase 5	879	1	0	0	1	3	bta-miR-425-5p				-0.16	-0.23	N/A
HES4	ENST00000428771.2	hairy and enhancer of split 4 (Drosophila)	51	1	0	0	1	0	bta-miR-425-5p				-0.16	-0.21	N/A
ITGAL	ENST00000356798.6	integrin, alpha L (antigen CD11A (p180), lymphocyte function-associated antigen 1; alpha polypeptide)	340	1	0	0	1	1	bta-miR-425-5p				-0.16	-0.16	N/A
STK25	ENST00000316586.4	serine/threonine kinase 25	699	1	0	1	0	0	bta-miR-425-5p				-0.16	-0.33	N/A
SLK	ENST00000335753.4	STE20-like kinase	260	1	0	1	0	0	bta-miR-425-5p				-0.16	-0.16	N/A
RNF24	ENST00000336095.6	ring finger protein 24	448	1	0	0	1	2	bta-miR-425-5p				-0.16	-0.19	N/A
CSNK1G1	ENST00000303052.7	casein kinase 1, gamma 1	149	1	0	0	1	2	bta-miR-425-5p				-0.16	-0.16	N/A
FAM177A1	ENST00000280987.4	family with sequence similarity 177, member A1	765	1	0	0	1	0	bta-miR-425-5p				-0.16	-0.27	N/A
SVIL	ENST00000375400.3	supervillin	62	1	0	0	1	0	bta-miR-425-5p				-0.15	-0.15	N/A
RUFY2	ENST00000388768.2	RUN and FYVE domain containing 2	15	1	0	0	1	0	bta-miR-425-5p				-0.15	-0.15	N/A
HEMK1	ENST00000232854.4	HemK methyltransferase family member 1	99	2	0	1	1	2	bta-miR-425-5p				-0.15	-0.28	N/A
ZNF618	ENST00000288466.7	zinc finger protein 618	778	2	0	2	0	4	bta-miR-425-5p				-0.15	-0.16	N/A
HFE	ENST00000357618.5	hemochromatosis	563	1	0	0	1	0	bta-miR-425-5p				-0.15	-0.16	N/A
UTY	ENST00000331397.4	ubiquitously transcribed tetratricopeptide repeat containing, Y-linked	5	1	0	0	1	0	bta-miR-425-5p				-0.15	-0.15	N/A
KBTBD8	ENST00000295568.4	kelch repeat and BTB (POZ) domain containing 8	22	1	0	0	1	0	bta-miR-425-5p				-0.15	-0.15	N/A
DOK5	ENST00000262593.5	docking protein 5	5	1	0	1	0	0	bta-miR-425-5p				-0.15	-0.15	N/A
PPP2R2C	ENST00000335585.5	protein phosphatase 2, regulatory subunit B, gamma	115	1	0	0	1	0	bta-miR-425-5p				-0.15	-0.15	N/A
TOR1AIP2	ENST00000367612.3	torsin A interacting protein 2	569	1	0	1	0	0	bta-miR-425-5p				-0.15	-0.24	N/A
NAPG	ENST00000322897.6	N-ethylmaleimide-sensitive factor attachment protein, gamma	277	1	0	1	0	0	bta-miR-425-5p				-0.15	-0.27	N/A
TFCP2L1	ENST00000263707.5	transcription factor CP2-like 1	36	1	0	0	1	0	bta-miR-425-5p				-0.15	-0.15	N/A
HAPLN1	ENST00000274341.4	hyaluronan and proteoglycan link protein 1	5	1	0	0	1	0	bta-miR-425-5p				-0.15	-0.15	N/A
PLEKHM1	ENST00000430334.3	pleckstrin homology domain containing, family M (with RUN domain) member 1	90	1	0	0	1	1	bta-miR-425-5p				-0.15	-0.15	N/A
GNAL	ENST00000334049.6	guanine nucleotide binding protein (G protein), alpha activating activity polypeptide, olfactory type	99	1	0	1	0	0	bta-miR-425-5p				-0.15	-0.15	N/A
TCF12	ENST00000267811.5	transcription factor 12	101	1	0	0	1	0	bta-miR-425-5p				-0.15	-0.19	N/A
AGAP1	ENST00000304032.8	ArfGAP with GTPase domain, ankyrin repeat and PH domain 1	109	2	0	1	1	2	bta-miR-425-5p				-0.15	-0.2	N/A
KLF5	ENST00000377687.4	Kruppel-like factor 5 (intestinal)	161	1	0	0	1	0	bta-miR-425-5p				-0.15	-0.15	N/A
KIAA1257	ENST00000265068.5	KIAA1257	5	1	0	0	1	0	bta-miR-425-5p				-0.15	-0.15	N/A
CDH5	ENST00000341529.3	cadherin 5, type 2 (vascular endothelium)	8	1	0	1	0	0	bta-miR-425-5p				-0.15	-0.15	N/A
SHISA2	ENST00000319420.3	shisa family member 2	30	1	0	0	1	0	bta-miR-425-5p				-0.15	-0.15	N/A
AL117190.3	ENST00000599197.1	Esophagus cancer-related gene-2 interaction susceptibility protein; Uncharacterized protein	30	1	0	0	1	2	bta-miR-425-5p				-0.15	-0.18	N/A
PHYHIP	ENST00000321613.3	phytanoyl-CoA 2-hydroxylase interacting protein	14	1	0	1	0	1	bta-miR-425-5p				-0.15	-0.15	N/A
CPEB4	ENST00000265085.5	cytoplasmic polyadenylation element binding protein 4	472	1	0	1	0	1	bta-miR-425-5p				-0.15	-0.15	N/A
ASAH2	ENST00000395526.4	N-acylsphingosine amidohydrolase (non-lysosomal ceramidase) 2	5	1	0	0	1	0	bta-miR-425-5p				-0.15	-0.15	N/A
C3orf80	ENST00000326474.3	chromosome 3 open reading frame 80	296	1	0	1	0	0	bta-miR-425-5p				-0.15	-0.15	N/A
TRAF6	ENST00000526995.1	TNF receptor-associated factor 6, E3 ubiquitin protein ligase	91	1	1	0	0	0	bta-miR-425-5p				-0.15	-0.36	N/A
UNC79	ENST00000553484.1	unc-79 homolog (C. elegans)	5	1	0	0	1	0	bta-miR-425-5p				-0.15	-0.15	N/A
USP9Y	ENST00000338981.3	ubiquitin specific peptidase 9, Y-linked	5	1	0	0	1	0	bta-miR-425-5p				-0.15	-0.15	N/A
SRGAP1	ENST00000355086.3	SLIT-ROBO Rho GTPase activating protein 1	64	1	1	0	0	1	bta-miR-425-5p				-0.15	-0.24	N/A
PALM2	ENST00000448454.2	paralemmin 2	35	1	0	0	1	0	bta-miR-425-5p				-0.15	-0.15	N/A
CNPPD1	ENST00000360507.5	cyclin Pas1/PHO80 domain containing 1	234	1	0	1	0	0	bta-miR-425-5p				-0.15	-0.15	N/A
DPF3	ENST00000541685.1	D4, zinc and double PHD fingers, family 3	5	1	0	1	0	0	bta-miR-425-5p				-0.15	-0.15	N/A
PRKAR2A	ENST00000265563.8	protein kinase, cAMP-dependent, regulatory, type II, alpha	583	1	0	0	1	0	bta-miR-425-5p				-0.15	-0.15	N/A
FAM73A	ENST00000370791.3	family with sequence similarity 73, member A	837	1	0	0	1	0	bta-miR-425-5p				-0.15	-0.15	N/A
WIZ	ENST00000389282.4	widely interspaced zinc finger motifs	1321	1	1	0	0	0	bta-miR-425-5p				-0.15	-0.15	N/A
SLC26A2	ENST00000286298.4	solute carrier family 26 (anion exchanger), member 2	748	1	0	0	1	0	bta-miR-425-5p				-0.15	-0.15	N/A
INSR	ENST00000341500.5	insulin receptor	577	1	0	0	1	0	bta-miR-425-5p				-0.15	-0.15	N/A
MICU3	ENST00000318063.5	mitochondrial calcium uptake family, member 3	9	1	0	0	1	0	bta-miR-425-5p				-0.15	-0.15	N/A
SLC30A4	ENST00000261867.4	solute carrier family 30 (zinc transporter), member 4	19	1	0	0	1	1	bta-miR-425-5p				-0.15	-0.18	N/A
HEATR5A	ENST00000389961.3	HEAT repeat containing 5A	367	1	0	0	1	0	bta-miR-425-5p				-0.15	-0.15	N/A
ATP8A1	ENST00000381668.5	ATPase, aminophospholipid transporter (APLT), class I, type 8A, member 1	48	1	0	0	1	0	bta-miR-425-5p				-0.15	-0.15	N/A
LACC1	ENST00000325686.6	laccase (multicopper oxidoreductase) domain containing 1	15	1	0	0	1	0	bta-miR-425-5p				-0.15	-0.15	N/A
UTRN	ENST00000367545.3	utrophin	87	1	0	0	1	0	bta-miR-425-5p				-0.15	-0.15	N/A
EVC	ENST00000382674.2	Ellis van Creveld syndrome	165	1	0	0	1	0	bta-miR-425-5p				-0.15	-0.15	N/A
YOD1	ENST00000315927.4	YOD1 deubiquitinase	55	1	0	0	1	2	bta-miR-425-5p				-0.15	-0.2	N/A
MFHAS1	ENST00000276282.6	malignant fibrous histiocytoma amplified sequence 1	130	1	0	0	1	1	bta-miR-425-5p				-0.15	-0.2	N/A
NFATC2IP	ENST00000320805.4	nuclear factor of activated T-cells, cytoplasmic, calcineurin-dependent 2 interacting protein	754	1	0	0	1	0	bta-miR-425-5p				-0.14	-0.18	N/A
RELL1	ENST00000314117.4	RELT-like 1	10	1	0	0	1	0	bta-miR-425-5p				-0.14	-0.14	N/A
RRAGC	ENST00000373001.3	Ras-related GTP binding C	1062	1	0	0	1	0	bta-miR-425-5p				-0.14	-0.15	N/A
QSER1	ENST00000399302.2	glutamine and serine rich 1	34	1	0	0	1	1	bta-miR-425-5p				-0.14	-0.15	N/A
SMAD3	ENST00000327367.4	SMAD family member 3	1140	1	0	0	1	1	bta-miR-425-5p				-0.14	-0.15	N/A
RPA1	ENST00000254719.5	replication protein A1, 70kDa	2834	1	0	1	0	1	bta-miR-425-5p				-0.14	-0.14	N/A
ICOS	ENST00000435193.1	inducible T-cell co-stimulator	5	1	0	0	1	1	bta-miR-425-5p				-0.14	-0.14	N/A
RNF219	ENST00000282003.6	ring finger protein 219	680	1	0	0	1	0	bta-miR-425-5p				-0.14	-0.14	N/A
LTBP4	ENST00000243562.9	latent transforming growth factor beta binding protein 4	32	1	0	0	1	0	bta-miR-425-5p				-0.14	-0.14	N/A
ARHGEF9	ENST00000253401.6	Cdc42 guanine nucleotide exchange factor (GEF) 9	13	1	0	0	1	0	bta-miR-425-5p				-0.14	-0.14	N/A
SH2D4B	ENST00000339284.2	SH2 domain containing 4B	5	1	0	0	1	0	bta-miR-425-5p				-0.14	-0.14	N/A
BEND4	ENST00000504360.1	BEN domain containing 4	187	1	0	1	0	1	bta-miR-425-5p				-0.14	-0.14	N/A
VWC2	ENST00000340652.4	von Willebrand factor C domain containing 2	5	1	0	0	1	0	bta-miR-425-5p				-0.14	-0.14	N/A
GJA1	ENST00000282561.3	gap junction protein, alpha 1, 43kDa	1732	1	0	0	1	0	bta-miR-425-5p				-0.14	-0.14	N/A
PAPPA2	ENST00000367662.3	pappalysin 2	5	2	0	1	1	0	bta-miR-425-5p				-0.14	-0.14	N/A
FAIM3	ENST00000420007.2	Fas apoptotic inhibitory molecule 3	311	1	0	0	1	1	bta-miR-425-5p				-0.14	-0.16	N/A
GPC6	ENST00000377047.4	glypican 6	410	1	0	0	1	0	bta-miR-425-5p				-0.14	-0.15	N/A
MRPL35	ENST00000337109.4	mitochondrial ribosomal protein L35	860	1	0	0	1	0	bta-miR-425-5p				-0.14	-0.18	N/A
TEAD1	ENST00000361905.4	TEA domain family member 1 (SV40 transcriptional enhancer factor)	740	1	0	1	0	2	bta-miR-425-5p				-0.14	-0.15	N/A
TMPPE	ENST00000416695.2	transmembrane protein with metallophosphoesterase domain	22	2	0	1	1	2	bta-miR-425-5p				-0.14	-0.27	N/A
CCDC86	ENST00000227520.5	coiled-coil domain containing 86	37	1	0	1	0	0	bta-miR-425-5p				-0.14	-0.14	N/A
C22orf23	ENST00000403305.1	chromosome 22 open reading frame 23	6	1	0	1	0	0	bta-miR-425-5p				-0.14	-0.14	N/A
PPP1CC	ENST00000335007.5	protein phosphatase 1, catalytic subunit, gamma isozyme	3739	1	0	0	1	1	bta-miR-425-5p				-0.14	-0.3	N/A
ZNF597	ENST00000301744.4	zinc finger protein 597	159	1	0	0	1	0	bta-miR-425-5p				-0.14	-0.19	N/A
ZC3HAV1L	ENST00000275766.1	zinc finger CCCH-type, antiviral 1-like	98	1	0	1	0	0	bta-miR-425-5p				-0.14	-0.15	N/A
EVC2	ENST00000344408.5	Ellis van Creveld syndrome 2	54	1	0	0	1	0	bta-miR-425-5p				-0.14	-0.14	N/A
PLEKHM2	ENST00000375799.3	pleckstrin homology domain containing, family M (with RUN domain) member 2	349	1	0	1	0	0	bta-miR-425-5p				-0.14	-0.14	N/A
LRRC8A	ENST00000372600.4	leucine rich repeat containing 8 family, member A	71	1	0	1	0	1	bta-miR-425-5p				-0.14	-0.14	N/A
HSPA4	ENST00000304858.2	heat shock 70kDa protein 4	1869	1	0	1	0	0	bta-miR-425-5p				-0.14	-0.17	N/A
KIAA1191	ENST00000298569.4	KIAA1191	23	1	0	1	0	1	bta-miR-425-5p				-0.14	-0.19	N/A
DNASE1L1	ENST00000369809.1	deoxyribonuclease I-like 1	16	1	0	0	1	0	bta-miR-425-5p				-0.14	-0.19	N/A
PTPRG	ENST00000474889.1	protein tyrosine phosphatase, receptor type, G	696	1	0	0	1	0	bta-miR-425-5p				-0.14	-0.16	N/A
PTAR1	ENST00000377200.5	protein prenyltransferase alpha subunit repeat containing 1	161	2	0	1	1	0	bta-miR-425-5p				-0.14	-0.19	N/A
DUOX2	ENST00000389039.6	dual oxidase 2	5	1	0	0	1	0	bta-miR-425-5p				-0.14	-0.14	N/A
ZDHHC7	ENST00000313732.4	zinc finger, DHHC-type containing 7	4068	1	0	1	0	0	bta-miR-425-5p				-0.14	-0.14	N/A
NR5A2	ENST00000367362.3	nuclear receptor subfamily 5, group A, member 2	121	1	0	1	0	1	bta-miR-425-5p				-0.14	-0.14	N/A
RAD54B	ENST00000297592.5	RAD54 homolog B (S. cerevisiae)	36	1	0	0	1	0	bta-miR-425-5p				-0.14	-0.17	N/A
PLEKHA8	ENST00000449726.1	pleckstrin homology domain containing, family A (phosphoinositide binding specific) member 8	661	1	0	0	1	3	bta-miR-425-5p				-0.14	-0.15	N/A
CAV2	ENST00000222693.4	caveolin 2	1191	1	0	0	1	0	bta-miR-425-5p				-0.14	-0.19	N/A
CDHR3	ENST00000343407.5	cadherin-related family member 3	9	1	0	0	1	0	bta-miR-425-5p				-0.14	-0.14	N/A
ABHD17A	ENST00000590661.1	abhydrolase domain containing 17A	202	1	0	0	1	0	bta-miR-425-5p				-0.14	-0.14	N/A
TAL1	ENST00000371884.2	T-cell acute lymphocytic leukemia 1	5	1	0	0	1	0	bta-miR-425-5p				-0.14	-0.14	N/A
TSHZ2	ENST00000371497.5	teashirt zinc finger homeobox 2	351	1	0	0	1	1	bta-miR-425-5p				-0.14	-0.14	N/A
FOSL2	ENST00000379619.1	FOS-like antigen 2	2255	1	0	0	1	2	bta-miR-425-5p				-0.14	-0.17	N/A
DESI2	ENST00000302550.11	desumoylating isopeptidase 2	147	1	0	1	0	0	bta-miR-425-5p				-0.14	-0.14	N/A
ASB1	ENST00000264607.4	ankyrin repeat and SOCS box containing 1	408	2	1	1	0	2	bta-miR-425-5p				-0.14	-0.32	N/A
PMEPA1	ENST00000341744.3	prostate transmembrane protein, androgen induced 1	736	1	0	0	1	0	bta-miR-425-5p				-0.14	-0.17	N/A
KDM1B	ENST00000388870.2	lysine (K)-specific demethylase 1B	238	1	0	0	1	0	bta-miR-425-5p				-0.14	-0.14	N/A
POU6F1	ENST00000389243.4	POU class 6 homeobox 1	135	1	0	0	1	2	bta-miR-425-5p				-0.14	-0.25	N/A
ATXN7L3B	ENST00000519948.2	ataxin 7-like 3B	55	1	0	0	1	1	bta-miR-425-5p				-0.14	-0.14	N/A
ERO1L	ENST00000395686.3	ERO1-like (S. cerevisiae)	1333	1	0	0	1	1	bta-miR-425-5p				-0.14	-0.18	N/A
SACM1L	ENST00000389061.5	SAC1 suppressor of actin mutations 1-like (yeast)	159	1	0	0	1	1	bta-miR-425-5p				-0.14	-0.22	N/A
ENTPD4	ENST00000358689.4	ectonucleoside triphosphate diphosphohydrolase 4	465	1	0	0	1	0	bta-miR-425-5p				-0.14	-0.19	N/A
SLC6A8	ENST00000253122.5	solute carrier family 6 (neurotransmitter transporter), member 8	5	1	0	1	0	1	bta-miR-425-5p				-0.14	-0.14	N/A
KLHL31	ENST00000370905.3	kelch-like family member 31	16	1	0	0	1	0	bta-miR-425-5p				-0.14	-0.14	N/A
KCNH8	ENST00000328405.2	potassium voltage-gated channel, subfamily H (eag-related), member 8	5	1	0	1	0	0	bta-miR-425-5p				-0.14	-0.14	N/A
RIN2	ENST00000255006.6	Ras and Rab interactor 2	539	1	0	1	0	0	bta-miR-425-5p				-0.14	-0.17	N/A
MBTD1	ENST00000586178.1	mbt domain containing 1	113	1	0	0	1	0	bta-miR-425-5p				-0.14	-0.14	N/A
IGHMBP2	ENST00000255078.3	immunoglobulin mu binding protein 2	34	1	0	1	0	0	bta-miR-425-5p				-0.14	-0.14	N/A
HECW1	ENST00000395891.2	HECT, C2 and WW domain containing E3 ubiquitin protein ligase 1	11	3	0	0	3	1	bta-miR-425-5p				-0.13	-0.32	N/A
ERC1	ENST00000355446.5	ELKS/RAB6-interacting/CAST family member 1	159	2	1	0	1	0	bta-miR-425-5p				-0.13	-0.14	N/A
MAP4	ENST00000383737.4	microtubule-associated protein 4	3914	1	0	1	0	0	bta-miR-425-5p				-0.13	-0.13	N/A
WDR55	ENST00000358337.5	WD repeat domain 55	251	1	0	0	1	0	bta-miR-425-5p				-0.13	-0.14	N/A
BCL2	ENST00000398117.1	B-cell CLL/lymphoma 2	55	1	0	0	1	0	bta-miR-425-5p				-0.13	-0.15	N/A
TTC39B	ENST00000512701.2	tetratricopeptide repeat domain 39B	161	2	0	0	2	1	bta-miR-425-5p				-0.13	-0.21	N/A
FASTKD1	ENST00000453153.2	FAST kinase domains 1	68	1	0	0	1	1	bta-miR-425-5p				-0.13	-0.35	N/A
FOXR2	ENST00000339140.3	forkhead box R2	5	1	0	0	1	0	bta-miR-425-5p				-0.13	-0.13	N/A
DPYSL5	ENST00000288699.6	dihydropyrimidinase-like 5	315	1	0	0	1	1	bta-miR-425-5p				-0.13	-0.18	N/A
ELMOD3	ENST00000315658.7	ELMO/CED-12 domain containing 3	31	1	0	0	1	0	bta-miR-425-5p				-0.13	-0.13	N/A
NPAP1	ENST00000329468.2	nuclear pore associated protein 1	5	1	0	0	1	0	bta-miR-425-5p				-0.13	-0.13	N/A
CELF5	ENST00000541430.2	CUGBP, Elav-like family member 5	5	1	0	0	1	0	bta-miR-425-5p				-0.13	-0.13	N/A
GNB1	ENST00000378609.4	guanine nucleotide binding protein (G protein), beta polypeptide 1	3695	1	0	1	0	0	bta-miR-425-5p				-0.13	-0.19	N/A
B3GNT5	ENST00000326505.3	UDP-GlcNAc:betaGal beta-1,3-N-acetylglucosaminyltransferase 5	57	1	0	0	1	0	bta-miR-425-5p				-0.13	-0.13	N/A
ZBTB18	ENST00000358704.4	zinc finger and BTB domain containing 18	935	1	0	0	1	0	bta-miR-425-5p				-0.13	-0.13	N/A
TSPAN18	ENST00000340160.3	tetraspanin 18	332	1	0	0	1	0	bta-miR-425-5p				-0.13	-0.13	N/A
SLCO1A2	ENST00000307378.6	solute carrier organic anion transporter family, member 1A2	5	1	0	0	1	1	bta-miR-425-5p				-0.13	-0.13	N/A
FAM20B	ENST00000263733.4	family with sequence similarity 20, member B	113	1	0	1	0	1	bta-miR-425-5p				-0.13	-0.17	N/A
NLRC5	ENST00000436936.1	NLR family, CARD domain containing 5	47	1	0	1	0	0	bta-miR-425-5p				-0.13	-0.13	N/A
ATXN7	ENST00000295900.6	ataxin 7	264	1	0	0	1	0	bta-miR-425-5p				-0.13	-0.13	N/A
TMEM57	ENST00000399766.3	transmembrane protein 57	459	1	0	0	1	0	bta-miR-425-5p				-0.13	-0.17	N/A
KIAA1147	ENST00000536163.1	KIAA1147	73	1	0	0	1	3	bta-miR-425-5p				-0.13	-0.18	N/A
LIN7C	ENST00000278193.2	lin-7 homolog C (C. elegans)	1701	1	0	0	1	0	bta-miR-425-5p				-0.13	-0.14	N/A
FRMD3	ENST00000304195.3	FERM domain containing 3	14	1	0	0	1	0	bta-miR-425-5p				-0.13	-0.15	N/A
FSBP	ENST00000481490.2	fibrinogen silencer binding protein	36	1	0	0	1	0	bta-miR-425-5p				-0.13	-0.16	N/A
PIK3C2B	ENST00000367187.3	phosphatidylinositol-4-phosphate 3-kinase, catalytic subunit type 2 beta	15	1	0	0	1	0	bta-miR-425-5p				-0.13	-0.13	N/A
SYT1	ENST00000457153.2	synaptotagmin I	13	1	0	0	1	0	bta-miR-425-5p				-0.13	-0.13	N/A
TSPAN14	ENST00000429989.3	tetraspanin 14	239	2	0	1	1	3	bta-miR-425-5p				-0.13	-0.31	N/A
CDH4	ENST00000360469.5	cadherin 4, type 1, R-cadherin (retinal)	33	1	0	0	1	0	bta-miR-425-5p				-0.13	-0.13	N/A
SPIB	ENST00000595883.1	Spi-B transcription factor (Spi-1/PU.1 related)	10	1	0	0	1	1	bta-miR-425-5p				-0.13	-0.25	N/A
DUSP4	ENST00000240100.2	dual specificity phosphatase 4	245	1	0	0	1	1	bta-miR-425-5p				-0.13	-0.22	N/A
NDE1	ENST00000396353.2	nudE neurodevelopment protein 1	25	1	0	0	1	0	bta-miR-425-5p				-0.13	-0.13	N/A
PPP3R1	ENST00000234310.3	protein phosphatase 3, regulatory subunit B, alpha	117	1	0	0	1	1	bta-miR-425-5p				-0.13	-0.22	N/A
SGPP2	ENST00000321276.7	sphingosine-1-phosphate phosphatase 2	182	1	0	0	1	1	bta-miR-425-5p				-0.13	-0.2	N/A
CDC42BPB	ENST00000361246.2	CDC42 binding protein kinase beta (DMPK-like)	615	1	0	1	0	1	bta-miR-425-5p				-0.12	-0.12	N/A
C10orf118	ENST00000543782.1	chromosome 10 open reading frame 118	146	1	0	0	1	2	bta-miR-425-5p				-0.12	-0.14	N/A
PARM1	ENST00000513238.1	prostate androgen-regulated mucin-like protein 1	161	1	0	1	0	1	bta-miR-425-5p				-0.12	-0.18	N/A
TTC3	ENST00000399017.2	tetratricopeptide repeat domain 3	62	1	0	0	1	0	bta-miR-425-5p				-0.12	-0.14	N/A
SLC22A15	ENST00000369503.4	solute carrier family 22, member 15	25	1	0	1	0	0	bta-miR-425-5p				-0.12	-0.12	N/A
SLC16A12	ENST00000341233.4	solute carrier family 16, member 12	35	1	0	0	1	0	bta-miR-425-5p				-0.12	-0.12	N/A
NALCN	ENST00000251127.6	sodium leak channel, non-selective	5	1	0	1	0	1	bta-miR-425-5p				-0.12	-0.12	N/A
XKR7	ENST00000562532.2	XK, Kell blood group complex subunit-related family, member 7	5	1	0	0	1	0	bta-miR-425-5p				-0.12	-0.12	N/A
HIF3A	ENST00000377670.4	hypoxia inducible factor 3, alpha subunit	5	1	0	0	1	0	bta-miR-425-5p				-0.12	-0.12	N/A
ALG14	ENST00000370205.5	ALG14, UDP-N-acetylglucosaminyltransferase subunit	572	1	0	1	0	2	bta-miR-425-5p				-0.12	-0.16	N/A
LMX1B	ENST00000355497.5	LIM homeobox transcription factor 1, beta	8	1	0	1	0	1	bta-miR-425-5p				-0.12	-0.12	N/A
MIOS	ENST00000340080.4	missing oocyte, meiosis regulator, homolog (Drosophila)	77	1	0	0	1	0	bta-miR-425-5p				-0.12	-0.2	N/A
ZC3H8	ENST00000409573.2	zinc finger CCCH-type containing 8	216	1	0	0	1	2	bta-miR-425-5p				-0.12	-0.22	N/A
ATP11B	ENST00000323116.5	ATPase, class VI, type 11B	459	1	0	1	0	0	bta-miR-425-5p				-0.12	-0.12	N/A
NSF	ENST00000225282.8	N-ethylmaleimide-sensitive factor	86	1	0	0	1	1	bta-miR-425-5p				-0.12	-0.14	N/A
VASH2	ENST00000366968.4	vasohibin 2	70	1	0	0	1	0	bta-miR-425-5p				-0.12	-0.13	N/A
AL391421.1	ENST00000372387.1	Uncharacterized protein; cDNA FLJ43696 fis, clone TBAES2007964	5	1	0	0	1	0	bta-miR-425-5p				-0.12	-0.12	N/A
NLRC3	ENST00000448023.2	NLR family, CARD domain containing 3	5	1	0	0	1	0	bta-miR-425-5p				-0.12	-0.12	N/A
ASH1L	ENST00000368346.3	ash1 (absent, small, or homeotic)-like (Drosophila)	56	1	0	0	1	2	bta-miR-425-5p				-0.12	-0.12	N/A
C6orf120	ENST00000332290.2	chromosome 6 open reading frame 120	1415	2	0	1	1	1	bta-miR-425-5p				-0.12	-0.43	N/A
VTI1A	ENST00000393077.2	vesicle transport through interaction with t-SNAREs 1A	376	1	0	0	1	1	bta-miR-425-5p				-0.12	-0.21	N/A
NDUFAF5	ENST00000378106.5	NADH dehydrogenase (ubiquinone) complex I, assembly factor 5	68	1	0	1	0	0	bta-miR-425-5p				-0.12	-0.21	N/A
NFAM1	ENST00000329021.5	NFAT activating protein with ITAM motif 1	7	1	0	1	0	0	bta-miR-425-5p				-0.12	-0.12	N/A
XCR1	ENST00000309285.3	chemokine (C motif) receptor 1	5	1	0	0	1	1	bta-miR-425-5p				-0.12	-0.12	N/A
ZNF354C	ENST00000315475.6	zinc finger protein 354C	482	1	0	0	1	0	bta-miR-425-5p				-0.12	-0.12	N/A
SLC9B2	ENST00000503103.1	solute carrier family 9, subfamily B (NHA2, cation proton antiporter 2), member 2	22	1	0	0	1	0	bta-miR-425-5p				-0.12	-0.16	N/A
PPP1R12A	ENST00000261207.5	protein phosphatase 1, regulatory subunit 12A	276	1	0	0	1	2	bta-miR-425-5p				-0.12	-0.15	N/A
PPP3CA	ENST00000512215.1	protein phosphatase 3, catalytic subunit, alpha isozyme	259	1	0	0	1	0	bta-miR-425-5p				-0.12	-0.15	N/A
LRRC16A	ENST00000329474.6	leucine rich repeat containing 16A	718	1	0	0	1	0	bta-miR-425-5p				-0.12	-0.12	N/A
POGLUT1	ENST00000295588.4	protein O-glucosyltransferase 1	262	1	0	0	1	0	bta-miR-425-5p				-0.12	-0.14	N/A
CD84	ENST00000534968.1	CD84 molecule	5	1	0	0	1	0	bta-miR-425-5p				-0.12	-0.12	N/A
SYN3	ENST00000358763.2	synapsin III	5	1	0	1	0	1	bta-miR-425-5p				-0.12	-0.12	N/A
PRDM15	ENST00000422911.1	PR domain containing 15	328	1	0	0	1	0	bta-miR-425-5p				-0.12	-0.12	N/A
PDK3	ENST00000441463.2	pyruvate dehydrogenase kinase, isozyme 3	659	1	0	1	0	3	bta-miR-425-5p				-0.12	-0.25	N/A
NR2C1	ENST00000333003.5	nuclear receptor subfamily 2, group C, member 1	55	1	0	0	1	1	bta-miR-425-5p				-0.12	-0.28	N/A
PREPL	ENST00000541738.1	prolyl endopeptidase-like	612	1	0	0	1	0	bta-miR-425-5p				-0.12	-0.15	N/A
CKAP4	ENST00000378026.4	cytoskeleton-associated protein 4	1923	1	0	1	0	0	bta-miR-425-5p				-0.12	-0.12	N/A
SETD1B	ENST00000267197.5	SET domain containing 1B	703	1	0	0	1	1	bta-miR-425-5p				-0.12	-0.12	N/A
SREK1IP1	ENST00000513458.4	SREK1-interacting protein 1	145	1	0	0	1	2	bta-miR-425-5p				-0.12	-0.25	N/A
LOH12CR1	ENST00000314565.4	loss of heterozygosity, 12, chromosomal region 1	135	1	0	1	0	1	bta-miR-425-5p				-0.12	-0.22	N/A
FAT1	ENST00000441802.2	FAT atypical cadherin 1	39	1	0	1	0	0	bta-miR-425-5p				-0.12	-0.14	N/A
ATP8B1	ENST00000283684.4	ATPase, aminophospholipid transporter, class I, type 8B, member 1	497	1	0	0	1	0	bta-miR-425-5p				-0.12	-0.15	N/A
SLC35F1	ENST00000360388.4	solute carrier family 35, member F1	56	1	0	1	0	0	bta-miR-425-5p				-0.12	-0.12	N/A
PIGN	ENST00000357637.5	phosphatidylinositol glycan anchor biosynthesis, class N	211	1	0	1	0	0	bta-miR-425-5p				-0.12	-0.2	N/A
SLC4A8	ENST00000453097.2	solute carrier family 4, sodium bicarbonate cotransporter, member 8	17	1	0	1	0	2	bta-miR-425-5p				-0.12	-0.17	N/A
ZC3H12C	ENST00000278590.3	zinc finger CCCH-type containing 12C	150	1	0	0	1	3	bta-miR-425-5p				-0.12	-0.15	N/A
CDYL2	ENST00000570137.2	chromodomain protein, Y-like 2	239	1	0	0	1	1	bta-miR-425-5p				-0.11	-0.15	N/A
EVI5	ENST00000370331.1	ecotropic viral integration site 5	172	1	0	0	1	1	bta-miR-425-5p				-0.11	-0.14	N/A
ARIH1	ENST00000379887.4	ariadne RBR E3 ubiquitin protein ligase 1	671	2	0	1	1	1	bta-miR-425-5p				-0.11	-0.19	N/A
NIPAL3	ENST00000003912.3	NIPA-like domain containing 3	775	1	0	1	0	0	bta-miR-425-5p				-0.11	-0.13	N/A
SFMBT2	ENST00000361972.4	Scm-like with four mbt domains 2	107	1	0	0	1	4	bta-miR-425-5p				-0.11	-0.11	N/A
LPIN1	ENST00000256720.2	lipin 1	357	1	0	0	1	0	bta-miR-425-5p				-0.11	-0.12	N/A
MTUS1	ENST00000381869.3	microtubule associated tumor suppressor 1	215	1	0	0	1	1	bta-miR-425-5p				-0.11	-0.11	N/A
ST3GAL1	ENST00000319914.5	ST3 beta-galactoside alpha-2,3-sialyltransferase 1	59	1	1	0	0	0	bta-miR-425-5p				-0.11	-0.33	N/A
ZBTB14	ENST00000357006.4	zinc finger and BTB domain containing 14	459	1	0	0	1	3	bta-miR-425-5p				-0.11	-0.31	N/A
KIAA1033	ENST00000332180.5	KIAA1033	238	1	0	0	1	1	bta-miR-425-5p				-0.11	-0.17	N/A
SLC12A1	ENST00000396577.3	solute carrier family 12 (sodium/potassium/chloride transporter), member 1	5	1	0	0	1	0	bta-miR-425-5p				-0.11	-0.11	N/A
PRKCB	ENST00000303531.7	protein kinase C, beta	81	1	0	0	1	0	bta-miR-425-5p				-0.11	-0.11	N/A
SEPSECS	ENST00000302922.3	Sep (O-phosphoserine) tRNA:Sec (selenocysteine) tRNA synthase	279	1	0	0	1	1	bta-miR-425-5p				-0.11	-0.16	N/A
TIMM8A	ENST00000372902.3	translocase of inner mitochondrial membrane 8 homolog A (yeast)	147	2	0	0	2	0	bta-miR-425-5p				-0.11	-0.43	N/A
DCHS2	ENST00000357232.4	dachsous cadherin-related 2	5	1	0	0	1	0	bta-miR-425-5p				-0.11	-0.11	N/A
PHLPP2	ENST00000568954.1	PH domain and leucine rich repeat protein phosphatase 2	172	1	0	0	1	2	bta-miR-425-5p				-0.11	-0.11	N/A
HIF1AN	ENST00000299163.6	hypoxia inducible factor 1, alpha subunit inhibitor	1545	3	0	1	2	2	bta-miR-425-5p				-0.11	-0.3	N/A
KLHL24	ENST00000454652.2	kelch-like family member 24	143	1	0	0	1	2	bta-miR-425-5p				-0.11	-0.23	N/A
RPE65	ENST00000262340.5	retinal pigment epithelium-specific protein 65kDa	5	1	0	0	1	0	bta-miR-425-5p				-0.11	-0.11	N/A
TMEM132B	ENST00000299308.3	transmembrane protein 132B	5	3	0	1	2	0	bta-miR-425-5p				-0.11	-0.11	N/A
IMPAD1	ENST00000262644.4	inositol monophosphatase domain containing 1	1488	2	0	0	2	2	bta-miR-425-5p				-0.11	-0.33	N/A
ZSCAN29	ENST00000562072.1	zinc finger and SCAN domain containing 29	32	1	0	0	1	1	bta-miR-425-5p				-0.11	-0.13	N/A
AC007375.1	ENST00000600936.1	Uncharacterized protein; cDNA FLJ43210 fis, clone FEBRA2020582	7	1	0	0	1	2	bta-miR-425-5p				-0.11	-0.24	N/A
SCRN1	ENST00000242059.5	secernin 1	29	1	0	0	1	0	bta-miR-425-5p				-0.11	-0.17	N/A
DRD2	ENST00000355319.2	dopamine receptor D2	5	1	0	0	1	0	bta-miR-425-5p				-0.11	-0.11	N/A
SCML4	ENST00000369022.2	sex comb on midleg-like 4 (Drosophila)	10	1	0	0	1	0	bta-miR-425-5p				-0.11	-0.22	N/A
DCTN5	ENST00000300087.2	dynactin 5 (p25)	764	1	0	0	1	0	bta-miR-425-5p				-0.11	-0.14	N/A
B3GNT4	ENST00000546192.1	UDP-GlcNAc:betaGal beta-1,3-N-acetylglucosaminyltransferase 4	9	1	0	0	1	0	bta-miR-425-5p				-0.11	-0.13	N/A
OSMR	ENST00000274276.3	oncostatin M receptor	2781	1	0	1	0	0	bta-miR-425-5p				-0.11	-0.11	N/A
FZD4	ENST00000531380.1	frizzled family receptor 4	5	1	0	0	1	2	bta-miR-425-5p				-0.11	-0.11	N/A
SNX1	ENST00000353874.4	sorting nexin 1	1296	2	0	0	2	3	bta-miR-425-5p				-0.11	-0.15	N/A
RORA	ENST00000335670.6	RAR-related orphan receptor A	102	1	0	0	1	1	bta-miR-425-5p				-0.11	-0.13	N/A
SGPL1	ENST00000373202.3	sphingosine-1-phosphate lyase 1	105	1	0	1	0	1	bta-miR-425-5p				-0.11	-0.13	N/A
ITGB3	ENST00000559488.1	integrin, beta 3 (platelet glycoprotein IIIa, antigen CD61)	176	1	0	1	0	2	bta-miR-425-5p				-0.11	-0.11	N/A
SYT12	ENST00000393946.2	synaptotagmin XII	813	1	0	1	0	0	bta-miR-425-5p				-0.11	-0.11	N/A
SEMA3G	ENST00000231721.2	sema domain, immunoglobulin domain (Ig), short basic domain, secreted, (semaphorin) 3G	85	1	0	0	1	0	bta-miR-425-5p				-0.11	-0.11	N/A
NAP1L5	ENST00000323061.5	nucleosome assembly protein 1-like 5	28	1	0	0	1	0	bta-miR-425-5p				-0.11	-0.15	N/A
CEACAM1	ENST00000403444.3	carcinoembryonic antigen-related cell adhesion molecule 1 (biliary glycoprotein)	925	1	0	1	0	1	bta-miR-425-5p				-0.11	-0.11	N/A
LLGL1	ENST00000316843.4	lethal giant larvae homolog 1 (Drosophila)	328	1	0	1	0	0	bta-miR-425-5p				-0.11	-0.11	N/A
XPO6	ENST00000565698.1	exportin 6	413	1	0	1	0	0	bta-miR-425-5p				-0.11	-0.11	N/A
SERTAD2	ENST00000313349.3	SERTA domain containing 2	119	1	0	0	1	2	bta-miR-425-5p				-0.11	-0.21	N/A
ANTXR2	ENST00000403729.2	anthrax toxin receptor 2	51	1	0	1	0	1	bta-miR-425-5p				-0.11	-0.18	N/A
GXYLT2	ENST00000389617.4	glucoside xylosyltransferase 2	207	1	0	0	1	1	bta-miR-425-5p				-0.11	-0.2	N/A
EYA4	ENST00000367895.5	eyes absent homolog 4 (Drosophila)	242	1	0	0	1	0	bta-miR-425-5p				-0.11	-0.13	N/A
HS3ST3B1	ENST00000360954.2	heparan sulfate (glucosamine) 3-O-sulfotransferase 3B1	1489	1	0	0	1	2	bta-miR-425-5p				-0.11	-0.11	N/A
ZMYM3	ENST00000314425.5	zinc finger, MYM-type 3	137	1	0	0	1	0	bta-miR-425-5p				-0.11	-0.11	N/A
ZBTB8A	ENST00000316459.4	zinc finger and BTB domain containing 8A	287	1	0	0	1	0	bta-miR-425-5p				-0.11	-0.13	N/A
SIX4	ENST00000216513.4	SIX homeobox 4	94	1	0	0	1	0	bta-miR-425-5p				-0.11	-0.11	N/A
ZNF445	ENST00000425708.2	zinc finger protein 445	370	1	0	0	1	1	bta-miR-425-5p				-0.11	-0.11	N/A
USH1G	ENST00000319642.1	Usher syndrome 1G (autosomal recessive)	5	1	0	0	1	0	bta-miR-425-5p				-0.11	-0.11	N/A
CYP2S1	ENST00000310054.4	cytochrome P450, family 2, subfamily S, polypeptide 1	150	1	0	1	0	0	bta-miR-425-5p				-0.11	-0.11	N/A
PCDH11Y	ENST00000215473.6	protocadherin 11 Y-linked	0	1	0	0	1	0	bta-miR-425-5p				-0.11	-0.11	N/A
MSH3	ENST00000265081.6	mutS homolog 3	443	1	0	0	1	2	bta-miR-425-5p				-0.11	-0.24	N/A
SLC4A7	ENST00000295736.5	solute carrier family 4, sodium bicarbonate cotransporter, member 7	146	1	0	0	1	0	bta-miR-425-5p				-0.11	-0.18	N/A
PRKCA	ENST00000413366.3	protein kinase C, alpha	726	2	0	1	1	1	bta-miR-425-5p				-0.1	-0.19	N/A
LPP	ENST00000312675.4	LIM domain containing preferred translocation partner in lipoma	1894	1	0	0	1	3	bta-miR-425-5p				-0.1	-0.1	N/A
DSEL	ENST00000310045.7	dermatan sulfate epimerase-like	26	1	0	0	1	0	bta-miR-425-5p				-0.1	-0.15	N/A
TBX2	ENST00000240328.3	T-box 2	471	1	0	0	1	1	bta-miR-425-5p				-0.1	-0.16	N/A
HOOK3	ENST00000307602.4	hook microtubule-tethering protein 3	403	1	0	0	1	0	bta-miR-425-5p				-0.1	-0.11	N/A
PHF21A	ENST00000257821.4	PHD finger protein 21A	301	1	0	1	0	6	bta-miR-425-5p				-0.1	-0.24	N/A
INCENP	ENST00000394818.3	inner centromere protein antigens 135/155kDa	1299	1	0	0	1	1	bta-miR-425-5p				-0.1	-0.23	N/A
RP5-1052I5.2	ENST00000370548.2	Heparan sulfate 2-O-sulfotransferase 1	21	1	0	1	0	1	bta-miR-425-5p				-0.1	-0.1	N/A
CPT1A	ENST00000265641.5	carnitine palmitoyltransferase 1A (liver)	869	1	0	1	0	0	bta-miR-425-5p				-0.1	-0.11	N/A
CTTNBP2NL	ENST00000271277.6	CTTNBP2 N-terminal like	182	1	0	0	1	0	bta-miR-425-5p				-0.1	-0.14	N/A
CTDSPL	ENST00000443503.2	CTD (carboxy-terminal domain, RNA polymerase II, polypeptide A) small phosphatase-like	372	1	0	0	1	0	bta-miR-425-5p				-0.1	-0.13	N/A
MARCH1	ENST00000274056.7	membrane-associated ring finger (C3HC4) 1, E3 ubiquitin protein ligase	5	1	0	0	1	1	bta-miR-425-5p				-0.1	-0.1	N/A
CA12	ENST00000178638.3	carbonic anhydrase XII	42	1	0	0	1	2	bta-miR-425-5p				-0.1	-0.21	N/A
TXNIP	ENST00000369317.4	thioredoxin interacting protein	11	1	0	0	1	1	bta-miR-425-5p				-0.1	-0.23	N/A
PHF17	ENST00000226319.6	PHD finger protein 17	1393	1	0	1	0	0	bta-miR-425-5p				-0.1	-0.1	N/A
XKR4	ENST00000327381.6	XK, Kell blood group complex subunit-related family, member 4	5	1	0	0	1	1	bta-miR-425-5p				-0.1	-0.1	N/A
FAM115C	ENST00000441159.2	family with sequence similarity 115, member C	5	1	0	0	1	0	bta-miR-425-5p				-0.1	-0.1	N/A
FSD2	ENST00000334574.8	fibronectin type III and SPRY domain containing 2	5	1	0	1	0	0	bta-miR-425-5p				-0.1	-0.1	N/A
L1CAM	ENST00000370060.1	L1 cell adhesion molecule	439	1	0	0	1	0	bta-miR-425-5p				-0.1	-0.1	N/A
HIST1H2BD	ENST00000289316.2	histone cluster 1, H2bd	236	1	0	0	1	0	bta-miR-425-5p				-0.1	-0.21	N/A
FBXO28	ENST00000424254.2	F-box protein 28	461	1	0	0	1	1	bta-miR-425-5p				-0.1	-0.21	N/A
RNF150	ENST00000515673.2	ring finger protein 150	518	1	0	0	1	2	bta-miR-425-5p				-0.1	-0.21	N/A
KPNB1	ENST00000290158.4	karyopherin (importin) beta 1	465	1	0	0	1	0	bta-miR-425-5p				-0.1	-0.13	N/A
HAPLN3	ENST00000359595.3	hyaluronan and proteoglycan link protein 3	299	1	0	1	0	0	bta-miR-425-5p				-0.1	-0.1	N/A
C20orf144	ENST00000375222.3	chromosome 20 open reading frame 144	10	1	0	0	1	1	bta-miR-425-5p				-0.1	-0.21	N/A
USH2A	ENST00000307340.3	Usher syndrome 2A (autosomal recessive, mild)	5	1	0	0	1	1	bta-miR-425-5p				-0.1	-0.1	N/A
LAMB3	ENST00000356082.4	laminin, beta 3	15	1	0	1	0	0	bta-miR-425-5p				-0.1	-0.1	N/A
ZNF169	ENST00000481550.2	zinc finger protein 169	12	1	0	0	1	0	bta-miR-425-5p				-0.1	-0.18	N/A
PPM1A	ENST00000395076.4	protein phosphatase, Mg2+/Mn2+ dependent, 1A	412	1	0	1	0	1	bta-miR-425-5p				-0.1	-0.11	N/A
HPSE2	ENST00000370546.1	heparanase 2	12	1	0	0	1	0	bta-miR-425-5p				-0.1	-0.18	N/A
KNOP1	ENST00000219837.7	lysine-rich nucleolar protein 1	157	1	0	0	1	0	bta-miR-425-5p				-0.1	-0.16	N/A
LOX	ENST00000231004.4	lysyl oxidase	3441	1	0	0	1	1	bta-miR-425-5p				-0.1	-0.21	N/A
GRIK3	ENST00000373091.3	glutamate receptor, ionotropic, kainate 3	7	1	0	1	0	0	bta-miR-425-5p				-0.1	-0.1	N/A
MUC15	ENST00000455601.2	mucin 15, cell surface associated	7	1	0	0	1	0	bta-miR-425-5p				-0.1	-0.1	N/A
GIGYF1	ENST00000275732.5	GRB10 interacting GYF protein 1	5	1	0	0	1	0	bta-miR-425-5p				-0.1	-0.1	N/A
H6PD	ENST00000377403.2	hexose-6-phosphate dehydrogenase (glucose 1-dehydrogenase)	467	1	0	0	1	0	bta-miR-425-5p				-0.1	-0.1	N/A
ZNF197	ENST00000383745.2	zinc finger protein 197	53	1	0	0	1	0	bta-miR-425-5p				-0.1	-0.23	N/A
KIAA2018	ENST00000316407.4	KIAA2018	23	1	0	0	1	2	bta-miR-425-5p				-0.1	-0.1	N/A
TBX20	ENST00000408931.3	T-box 20	0	1	0	0	1	0	bta-miR-425-5p				-0.1	-0.1	N/A
FAM53B	ENST00000337318.3	family with sequence similarity 53, member B	27	1	0	1	0	2	bta-miR-425-5p				-0.1	-0.1	N/A
ARID3A	ENST00000263620.3	AT rich interactive domain 3A (BRIGHT-like)	320	1	0	0	1	0	bta-miR-425-5p				-0.1	-0.12	N/A
MAPKBP1	ENST00000457542.2	mitogen-activated protein kinase binding protein 1	36	1	0	0	1	0	bta-miR-425-5p				-0.1	-0.1	N/A
KDELR2	ENST00000258739.4	KDEL (Lys-Asp-Glu-Leu) endoplasmic reticulum protein retention receptor 2	5077	1	0	0	1	2	bta-miR-425-5p				-0.09	-0.22	N/A
IGF2BP1	ENST00000290341.3	insulin-like growth factor 2 mRNA binding protein 1	460	1	0	0	1	1	bta-miR-425-5p				-0.09	-0.14	N/A
GPX8	ENST00000296734.6	glutathione peroxidase 8 (putative)	2107	1	0	0	1	0	bta-miR-425-5p				-0.09	-0.19	N/A
ANO5	ENST00000324559.8	anoctamin 5	12	1	0	0	1	1	bta-miR-425-5p				-0.09	-0.19	N/A
RANBP10	ENST00000317506.3	RAN binding protein 10	140	1	0	0	1	1	bta-miR-425-5p				-0.09	-0.1	N/A
FBXO33	ENST00000298097.7	F-box protein 33	306	1	0	1	0	1	bta-miR-425-5p				-0.09	-0.09	N/A
QKI	ENST00000392127.2	QKI, KH domain containing, RNA binding	323	1	0	0	1	4	bta-miR-425-5p				-0.09	-0.21	N/A
GCNT4	ENST00000322348.4	glucosaminyl (N-acetyl) transferase 4, core 2	19	1	0	1	0	3	bta-miR-425-5p				-0.09	-0.23	N/A
PHACTR2	ENST00000427704.2	phosphatase and actin regulator 2	274	1	0	1	0	0	bta-miR-425-5p				-0.09	-0.11	N/A
RAB40A	ENST00000372633.1	RAB40A, member RAS oncogene family	7	1	0	0	1	1	bta-miR-425-5p				-0.09	-0.46	N/A
PTPRJ	ENST00000418331.2	protein tyrosine phosphatase, receptor type, J	145	1	0	1	0	2	bta-miR-425-5p				-0.09	-0.1	N/A
OSBPL6	ENST00000190611.4	oxysterol binding protein-like 6	85	1	0	0	1	1	bta-miR-425-5p				-0.09	-0.17	N/A
CLOCK	ENST00000309964.4	clock circadian regulator	86	1	0	0	1	3	bta-miR-425-5p				-0.09	-0.09	N/A
CDSN	ENST00000376288.2	corneodesmosin	5	1	0	1	0	0	bta-miR-425-5p				-0.09	-0.09	N/A
BMF	ENST00000220446.4	Bcl2 modifying factor	179	1	0	0	1	1	bta-miR-425-5p				-0.09	-0.12	N/A
ARHGAP26	ENST00000378004.3	Rho GTPase activating protein 26	131	1	0	1	0	4	bta-miR-425-5p				-0.09	-0.22	N/A
FREM1	ENST00000380881.4	FRAS1 related extracellular matrix 1	25	1	0	1	0	1	bta-miR-425-5p				-0.09	-0.1	N/A
ZNF697	ENST00000421812.2	zinc finger protein 697	43	1	0	0	1	0	bta-miR-425-5p				-0.09	-0.09	N/A
GAD2	ENST00000376261.3	glutamate decarboxylase 2 (pancreatic islets and brain, 65kDa)	5	1	0	0	1	1	bta-miR-425-5p				-0.09	-0.09	N/A
AURKA	ENST00000395907.1	aurora kinase A	435	1	0	0	1	0	bta-miR-425-5p				-0.09	-0.2	N/A
FAM98B	ENST00000397609.2	family with sequence similarity 98, member B	850	1	0	0	1	1	bta-miR-425-5p				-0.09	-0.21	N/A
HIPK1	ENST00000369558.1	homeodomain interacting protein kinase 1	930	1	0	0	1	1	bta-miR-425-5p				-0.09	-0.09	N/A
ERI1	ENST00000250263.7	exoribonuclease 1	120	1	0	0	1	1	bta-miR-425-5p				-0.09	-0.2	N/A
CNOT6L	ENST00000504123.1	CCR4-NOT transcription complex, subunit 6-like	23	2	0	0	2	1	bta-miR-425-5p				-0.09	-0.18	N/A
FIBIN	ENST00000318627.2	fin bud initiation factor homolog (zebrafish)	135	1	0	0	1	2	bta-miR-425-5p				-0.09	-0.27	N/A
ZBTB37	ENST00000367701.5	zinc finger and BTB domain containing 37	213	2	0	1	1	2	bta-miR-425-5p				-0.09	-0.09	N/A
CCSAP	ENST00000366687.1	centriole, cilia and spindle-associated protein	1210	1	0	0	1	0	bta-miR-425-5p				-0.09	-0.1	N/A
DNAH10	ENST00000409039.3	dynein, axonemal, heavy chain 10	11	1	0	0	1	0	bta-miR-425-5p				-0.09	-0.21	N/A
AP3D1	ENST00000355272.6	adaptor-related protein complex 3, delta 1 subunit	464	1	0	0	1	0	bta-miR-425-5p				-0.09	-0.23	N/A
XYLT1	ENST00000261381.6	xylosyltransferase I	159	1	1	0	0	2	bta-miR-425-5p				-0.09	-0.09	N/A
HSPBP1	ENST00000255631.5	HSPA (heat shock 70kDa) binding protein, cytoplasmic cochaperone 1	368	1	0	1	0	0	bta-miR-425-5p				-0.09	-0.09	N/A
PAPOLG	ENST00000238714.3	poly(A) polymerase gamma	49	1	0	0	1	0	bta-miR-425-5p				-0.09	-0.13	N/A
ASXL2	ENST00000435504.4	additional sex combs like 2 (Drosophila)	139	1	0	0	1	2	bta-miR-425-5p				-0.09	-0.09	N/A
SNX29	ENST00000566228.1	sorting nexin 29	266	2	0	2	0	0	bta-miR-425-5p				-0.09	-0.09	N/A
UACA	ENST00000322954.6	uveal autoantigen with coiled-coil domains and ankyrin repeats	82	1	0	0	1	0	bta-miR-425-5p				-0.09	-0.17	N/A
BBS12	ENST00000314218.3	Bardet-Biedl syndrome 12	88	1	0	0	1	2	bta-miR-425-5p				-0.09	-0.29	N/A
NBEA	ENST00000379939.2	neurobeachin	5	1	0	1	0	0	bta-miR-425-5p				-0.09	-0.09	N/A
KCND3	ENST00000369697.1	potassium voltage-gated channel, Shal-related subfamily, member 3	23	1	0	0	1	0	bta-miR-425-5p				-0.09	-0.09	N/A
KIAA1239	ENST00000309447.5	KIAA1239	5	1	0	0	1	0	bta-miR-425-5p				-0.09	-0.09	N/A
ZNF592	ENST00000299927.3	zinc finger protein 592	1128	1	0	0	1	1	bta-miR-425-5p				-0.09	-0.12	N/A
OAZ2	ENST00000560258.2	ornithine decarboxylase antizyme 2	2429	1	0	0	1	1	bta-miR-425-5p				-0.09	-0.3	N/A
PHF20	ENST00000439301.1	PHD finger protein 20	191	1	0	1	0	0	bta-miR-425-5p				-0.09	-0.09	N/A
HPS3	ENST00000296051.2	Hermansky-Pudlak syndrome 3	60	1	0	0	1	1	bta-miR-425-5p				-0.09	-0.31	N/A
XPO4	ENST00000400602.2	exportin 4	718	1	0	0	1	0	bta-miR-425-5p				-0.09	-0.09	N/A
SEC22C	ENST00000264454.3	SEC22 vesicle trafficking protein homolog C (S. cerevisiae)	855	1	0	0	1	3	bta-miR-425-5p				-0.09	-0.11	N/A
PPP2R5C	ENST00000422945.2	protein phosphatase 2, regulatory subunit B', gamma	1584	1	0	1	0	0	bta-miR-425-5p				-0.09	-0.09	N/A
RAD54L2	ENST00000409535.2	RAD54-like 2 (S. cerevisiae)	215	1	0	0	1	0	bta-miR-425-5p				-0.09	-0.09	N/A
BDKRB2	ENST00000306005.3	bradykinin receptor B2	871	1	0	1	0	0	bta-miR-425-5p				-0.09	-0.09	N/A
DHX33	ENST00000225296.3	DEAH (Asp-Glu-Ala-His) box polypeptide 33	724	1	0	0	1	0	bta-miR-425-5p				-0.08	-0.09	N/A
PRKG2	ENST00000395578.1	protein kinase, cGMP-dependent, type II	15	1	0	0	1	0	bta-miR-425-5p				-0.08	-0.13	N/A
SP8	ENST00000418710.2	Sp8 transcription factor	95	1	0	0	1	0	bta-miR-425-5p				-0.08	-0.13	N/A
UNC13A	ENST00000519716.2	unc-13 homolog A (C. elegans)	5	1	0	0	1	0	bta-miR-425-5p				-0.08	-0.08	N/A
BCAS1	ENST00000371440.3	breast carcinoma amplified sequence 1	0	1	0	0	1	2	bta-miR-425-5p				-0.08	-0.08	N/A
CMTR1	ENST00000373451.4	cap methyltransferase 1	109	1	0	1	0	0	bta-miR-425-5p				-0.08	-0.08	N/A
DNAJC3	ENST00000602402.1	DnaJ (Hsp40) homolog, subfamily C, member 3	125	1	0	1	0	0	bta-miR-425-5p				-0.08	-0.09	N/A
ARHGEF40	ENST00000298694.4	Rho guanine nucleotide exchange factor (GEF) 40	383	1	0	1	0	1	bta-miR-425-5p				-0.08	-0.08	N/A
TRIM2	ENST00000338700.5	tripartite motif containing 2	22	1	0	0	1	0	bta-miR-425-5p				-0.08	-0.08	N/A
UNC80	ENST00000439458.1	unc-80 homolog (C. elegans)	5	1	0	0	1	0	bta-miR-425-5p				-0.08	-0.08	N/A
TMEM167B	ENST00000338272.8	transmembrane protein 167B	42	1	0	0	1	0	bta-miR-425-5p				-0.08	-0.16	N/A
GAB2	ENST00000340149.2	GRB2-associated binding protein 2	627	1	0	0	1	0	bta-miR-425-5p				-0.08	-0.08	N/A
SNTB2	ENST00000336278.4	syntrophin, beta 2 (dystrophin-associated protein A1, 59kDa, basic component 2)	254	1	0	1	0	2	bta-miR-425-5p				-0.08	-0.08	N/A
KIAA1024	ENST00000305428.3	KIAA1024	5	1	0	0	1	1	bta-miR-425-5p				-0.08	-0.08	N/A
CACNG8	ENST00000270458.2	calcium channel, voltage-dependent, gamma subunit 8	5	1*	0	0	0	3	bta-miR-425-5p				-0.08	-0.08	N/A
LRIG2	ENST00000361127.5	leucine-rich repeats and immunoglobulin-like domains 2	348	1	0	1	0	1	bta-miR-425-5p				-0.08	-0.09	N/A
ANKFN1	ENST00000566473.2	ankyrin-repeat and fibronectin type III domain containing 1	14	1	0	0	1	0	bta-miR-425-5p				-0.08	-0.24	N/A
RBMS2	ENST00000262031.5	RNA binding motif, single stranded interacting protein 2	451	2	0	1	1	0	bta-miR-425-5p				-0.08	-0.22	N/A
ZKSCAN2	ENST00000328086.7	zinc finger with KRAB and SCAN domains 2	81	1	0	0	1	1	bta-miR-425-5p				-0.08	-0.09	N/A
NOP9	ENST00000396802.3	NOP9 nucleolar protein	353	1	0	1	0	0	bta-miR-425-5p				-0.08	-0.13	N/A
HIST3H2BB	ENST00000369160.2	histone cluster 3, H2bb	14	1	0	1	0	1	bta-miR-425-5p				-0.08	-0.43	N/A
ARFGEF2	ENST00000371917.4	ADP-ribosylation factor guanine nucleotide-exchange factor 2 (brefeldin A-inhibited)	111	1	0	1	0	0	bta-miR-425-5p				-0.08	-0.08	N/A
APPL1	ENST00000288266.3	adaptor protein, phosphotyrosine interaction, PH domain and leucine zipper containing 1	908	1	0	0	1	0	bta-miR-425-5p				-0.08	-0.09	N/A
TTF2	ENST00000369466.4	transcription termination factor, RNA polymerase II	837	1	0	0	1	1	bta-miR-425-5p				-0.08	-0.18	N/A
MTMR12	ENST00000280285.5	myotubularin related protein 12	156	1	0	1	0	1	bta-miR-425-5p				-0.08	-0.13	N/A
CD47	ENST00000361309.5	CD47 molecule	520	1	0	1	0	1	bta-miR-425-5p				-0.08	-0.22	N/A
DPY19L3	ENST00000586987.1	dpy-19-like 3 (C. elegans)	146	1	0	0	1	0	bta-miR-425-5p				-0.08	-0.12	N/A
B3GALTL	ENST00000343307.4	beta 1,3-galactosyltransferase-like	200	1	0	1	0	1	bta-miR-425-5p				-0.08	-0.12	N/A
KPNA4	ENST00000334256.4	karyopherin alpha 4 (importin alpha 3)	111	1	0	0	1	0	bta-miR-425-5p				-0.08	-0.13	N/A
HBEGF	ENST00000230990.6	heparin-binding EGF-like growth factor	28	1	0	0	1	0	bta-miR-425-5p				-0.08	-0.2	N/A
P2RY1	ENST00000305097.3	purinergic receptor P2Y, G-protein coupled, 1	58	1	0	0	1	0	bta-miR-425-5p				-0.08	-0.09	N/A
RTCA	ENST00000370128.4	RNA 3'-terminal phosphate cyclase	1093	1	0	0	1	0	bta-miR-425-5p				-0.08	-0.16	N/A
MTR	ENST00000366577.5	5-methyltetrahydrofolate-homocysteine methyltransferase	378	1	0	0	1	2	bta-miR-425-5p				-0.08	-0.15	N/A
ARHGAP19-SLIT1	ENST00000453547.2	ARHGAP19-SLIT1 readthrough (NMD candidate)	15	1	0	1	0	0	bta-miR-425-5p				-0.08	-0.14	N/A
ENTHD2	ENST00000300714.3	ENTH domain containing 2	126	1	0	1	0	0	bta-miR-425-5p				-0.08	-0.08	N/A
TET2	ENST00000545826.1	tet methylcytosine dioxygenase 2	558	1	0	0	1	0	bta-miR-425-5p				-0.08	-0.08	N/A
EFR3B	ENST00000403714.3	EFR3 homolog B (S. cerevisiae)	14	1	0	0	1	2	bta-miR-425-5p				-0.08	-0.12	N/A
ZNF142	ENST00000449707.1	zinc finger protein 142	252	1	0	0	1	0	bta-miR-425-5p				-0.08	-0.2	N/A
FOXK1	ENST00000328914.4	forkhead box K1	368	1	0	1	0	0	bta-miR-425-5p				-0.08	-0.1	N/A
DHX36	ENST00000496811.1	DEAH (Asp-Glu-Ala-His) box polypeptide 36	108	1	0	0	1	0	bta-miR-425-5p				-0.08	-0.2	N/A
PTPN3	ENST00000412145.1	protein tyrosine phosphatase, non-receptor type 3	374	1	0	0	1	2	bta-miR-425-5p				-0.08	-0.18	N/A
LRCH4	ENST00000310300.6	leucine-rich repeats and calponin homology (CH) domain containing 4	248	1	0	0	1	1	bta-miR-425-5p				-0.08	-0.28	N/A
ERBB4	ENST00000342788.4	v-erb-b2 avian erythroblastic leukemia viral oncogene homolog 4	27	1	0	0	1	1	bta-miR-425-5p				-0.08	-0.08	N/A
TM7SF3	ENST00000343028.4	transmembrane 7 superfamily member 3	35	1	0	0	1	0	bta-miR-425-5p				-0.08	-0.23	N/A
AR	ENST00000374690.3	androgen receptor	57	1	0	0	1	0	bta-miR-425-5p				-0.08	-0.08	N/A
GOLGA1	ENST00000373555.4	golgin A1	334	1	0	0	1	1	bta-miR-425-5p				-0.08	-0.11	N/A
ACVR2B	ENST00000352511.4	activin A receptor, type IIB	21	1	0	0	1	4	bta-miR-425-5p				-0.08	-0.27	N/A
FUNDC2	ENST00000369498.3	FUN14 domain containing 2	130	1	0	0	1	0	bta-miR-425-5p				-0.08	-0.21	N/A
CTIF	ENST00000256413.3	CBP80/20-dependent translation initiation factor	154	1	0	1	0	0	bta-miR-425-5p				-0.08	-0.14	N/A
HECTD3	ENST00000372168.3	HECT domain containing E3 ubiquitin protein ligase 3	45	1	0	0	1	0	bta-miR-425-5p				-0.08	-0.16	N/A
DHDDS	ENST00000360009.2	dehydrodolichyl diphosphate synthase	325	1	0	0	1	0	bta-miR-425-5p				-0.08	-0.17	N/A
ZNF704	ENST00000327835.3	zinc finger protein 704	124	1	0	0	1	4	bta-miR-425-5p				-0.08	-0.16	N/A
CLCN4	ENST00000380833.4	chloride channel, voltage-sensitive 4	182	1	0	1	0	0	bta-miR-425-5p				-0.08	-0.08	N/A
SENP1	ENST00000004980.5	SUMO1/sentrin specific peptidase 1	361	1	0	0	1	2	bta-miR-425-5p				-0.08	-0.14	N/A
DLG2	ENST00000398309.2	discs, large homolog 2 (Drosophila)	15	1	0	1	0	0	bta-miR-425-5p				-0.07	-0.07	N/A
CBFA2T2	ENST00000375279.2	core-binding factor, runt domain, alpha subunit 2; translocated to, 2	107	1	0	0	1	1	bta-miR-425-5p				-0.07	-0.11	N/A
SMARCD1	ENST00000394963.4	SWI/SNF related, matrix associated, actin dependent regulator of chromatin, subfamily d, member 1	952	1	0	1	0	0	bta-miR-425-5p				-0.07	-0.08	N/A
DRAXIN	ENST00000294485.5	dorsal inhibitory axon guidance protein	5	1	0	1	0	0	bta-miR-425-5p				-0.07	-0.07	N/A
ZNF462	ENST00000277225.5	zinc finger protein 462	214	1	0	0	1	0	bta-miR-425-5p				-0.07	-0.08	N/A
ZADH2	ENST00000322342.3	zinc binding alcohol dehydrogenase domain containing 2	207	2	0	0	2	3	bta-miR-425-5p				-0.07	-0.35	N/A
CALCRL	ENST00000392370.3	calcitonin receptor-like	18	1	0	0	1	0	bta-miR-425-5p				-0.07	-0.19	N/A
NRAS	ENST00000369535.4	neuroblastoma RAS viral (v-ras) oncogene homolog	551	1	0	0	1	0	bta-miR-425-5p				-0.07	-0.22	N/A
SORT1	ENST00000256637.6	sortilin 1	2111	1	0	0	1	2	bta-miR-425-5p				-0.07	-0.08	N/A
CHST11	ENST00000549260.1	carbohydrate (chondroitin 4) sulfotransferase 11	686	1	0	1	0	0	bta-miR-425-5p				-0.07	-0.09	N/A
CCDC71L	ENST00000523505.1	coiled-coil domain containing 71-like	410	1	0	0	1	0	bta-miR-425-5p				-0.07	-0.24	N/A
MYT1L	ENST00000399161.2	myelin transcription factor 1-like	5	1	0	1	0	1	bta-miR-425-5p				-0.07	-0.07	N/A
SLC5A12	ENST00000396005.3	solute carrier family 5 (sodium/monocarboxylate cotransporter), member 12	8	1	0	0	1	0	bta-miR-425-5p				-0.07	-0.12	N/A
PTPRC	ENST00000367376.2	protein tyrosine phosphatase, receptor type, C	5	1	0	0	1	1	bta-miR-425-5p				-0.07	-0.2	N/A
PAIP2B	ENST00000244221.8	poly(A) binding protein interacting protein 2B	42	2	0	2	0	2	bta-miR-425-5p				-0.07	-0.39	N/A
TOB2	ENST00000327492.3	transducer of ERBB2, 2	71	1	0	1	0	0	bta-miR-425-5p				-0.07	-0.09	N/A
TNFRSF8	ENST00000263932.2	tumor necrosis factor receptor superfamily, member 8	5	1	0	0	1	0	bta-miR-425-5p				-0.07	-0.07	N/A
KIAA1324	ENST00000369939.3	KIAA1324	41	1	0	1	0	0	bta-miR-425-5p				-0.07	-0.12	N/A
B3GALT1	ENST00000392690.3	UDP-Gal:betaGlcNAc beta 1,3-galactosyltransferase, polypeptide 1	35	1	0	0	1	1	bta-miR-425-5p				-0.07	-0.15	N/A
ARSB	ENST00000264914.4	arylsulfatase B	86	2	0	0	2	1	bta-miR-425-5p				-0.07	-0.31	N/A
MATN1	ENST00000373765.4	matrilin 1, cartilage matrix protein	5	1	0	1	0	1	bta-miR-425-5p				-0.07	-0.07	N/A
NTRK2	ENST00000395882.1	neurotrophic tyrosine kinase, receptor, type 2	48	1	0	0	1	0	bta-miR-425-5p				-0.07	-0.07	N/A
CRTC3	ENST00000420329.2	CREB regulated transcription coactivator 3	612	1	0	0	1	2	bta-miR-425-5p				-0.07	-0.07	N/A
NLGN2	ENST00000302926.2	neuroligin 2	20	1	0	1	0	0	bta-miR-425-5p				-0.07	-0.13	N/A
OGFRL1	ENST00000370435.4	opioid growth factor receptor-like 1	607	1	0	0	1	2	bta-miR-425-5p				-0.07	-0.27	N/A
SEMA5A	ENST00000382496.5	sema domain, seven thrombospondin repeats (type 1 and type 1-like), transmembrane domain (TM) and short cytoplasmic domain, (semaphorin) 5A	98	1	0	1	0	2	bta-miR-425-5p				-0.07	-0.08	N/A
TGFB3	ENST00000238682.3	transforming growth factor, beta 3	53	1	0	1	0	0	bta-miR-425-5p				-0.07	-0.07	N/A
C8orf58	ENST00000289989.5	chromosome 8 open reading frame 58	619	1	0	1	0	0	bta-miR-425-5p				-0.07	-0.07	N/A
FEM1B	ENST00000306917.4	fem-1 homolog b (C. elegans)	656	1	0	0	1	1	bta-miR-425-5p				-0.07	-0.15	N/A
SLC12A6	ENST00000397707.2	solute carrier family 12 (potassium/chloride transporter), member 6	17	1	0	0	1	0	bta-miR-425-5p				-0.07	-0.13	N/A
GATAD2B	ENST00000368655.4	GATA zinc finger domain containing 2B	48	1	0	0	1	1	bta-miR-425-5p				-0.07	-0.14	N/A
NCOA2	ENST00000452400.2	nuclear receptor coactivator 2	271	1	0	1	0	1	bta-miR-425-5p				-0.07	-0.07	N/A
ZBTB8B	ENST00000609129.1	zinc finger and BTB domain containing 8B	18	1	0	0	1	0	bta-miR-425-5p				-0.07	-0.1	N/A
SPATS2L	ENST00000358677.5	spermatogenesis associated, serine-rich 2-like	3387	1	0	0	1	1	bta-miR-425-5p				-0.07	-0.21	N/A
KCNQ3	ENST00000388996.4	potassium voltage-gated channel, KQT-like subfamily, member 3	5	1	0	1	0	2	bta-miR-425-5p				-0.07	-0.07	N/A
BMP2K	ENST00000335016.5	BMP2 inducible kinase	164	1	0	0	1	0	bta-miR-425-5p				-0.07	-0.07	N/A
PAIP2	ENST00000394795.2	poly(A) binding protein interacting protein 2	2034	1	0	0	1	0	bta-miR-425-5p				-0.07	-0.26	N/A
DR1	ENST00000370272.4	down-regulator of transcription 1, TBP-binding (negative cofactor 2)	2994	1	0	0	1	1	bta-miR-425-5p				-0.07	-0.24	N/A
IL6ST	ENST00000381287.4	interleukin 6 signal transducer (gp130, oncostatin M receptor)	213	1	0	0	1	0	bta-miR-425-5p				-0.07	-0.07	N/A
CCDC141	ENST00000420890.2	coiled-coil domain containing 141	5	1	0	1	0	2	bta-miR-425-5p				-0.07	-0.07	N/A
LRRC3	ENST00000291592.4	leucine rich repeat containing 3	176	1	0	1	0	0	bta-miR-425-5p				-0.07	-0.07	N/A
GIPC3	ENST00000322315.5	GIPC PDZ domain containing family, member 3	48	1	0	0	1	0	bta-miR-425-5p				-0.07	-0.07	N/A
LGALS8	ENST00000526589.1	lectin, galactoside-binding, soluble, 8	188	1	0	0	1	2	bta-miR-425-5p				-0.07	-0.26	N/A
AMER2	ENST00000357816.2	APC membrane recruitment protein 2	7	1	0	1	0	1	bta-miR-425-5p				-0.07	-0.09	N/A
ADAMTS13	ENST00000371916.1	ADAM metallopeptidase with thrombospondin type 1 motif, 13	41	1	0	1	0	0	bta-miR-425-5p				-0.07	-0.07	N/A
PURB	ENST00000395699.2	purine-rich element binding protein B	497	1	0	0	1	2	bta-miR-425-5p				-0.07	-0.14	N/A
FGFR1	ENST00000397091.5	fibroblast growth factor receptor 1	650	1	0	0	1	0	bta-miR-425-5p				-0.07	-0.13	N/A
WIPF1	ENST00000392547.2	WAS/WASL interacting protein family, member 1	304	1	0	1	0	1	bta-miR-425-5p				-0.07	-0.17	N/A
TMEM33	ENST00000504986.1	transmembrane protein 33	1470	1	0	0	1	0	bta-miR-425-5p				-0.07	-0.13	N/A
FLI1	ENST00000527786.2	Fli-1 proto-oncogene, ETS transcription factor	116	1	0	0	1	1	bta-miR-425-5p				-0.06	-0.2	N/A
PSPC1	ENST00000338910.4	paraspeckle component 1	14	1	0	0	1	0	bta-miR-425-5p				-0.06	-0.14	N/A
FBXO31	ENST00000311635.7	F-box protein 31	48	1	0	0	1	4	bta-miR-425-5p				-0.06	-0.21	N/A
PRDM6	ENST00000407847.4	PR domain containing 6	69	1	0	0	1	1	bta-miR-425-5p				-0.06	-0.08	N/A
FAM178A	ENST00000238961.4	family with sequence similarity 178, member A	130	1	0	0	1	0	bta-miR-425-5p				-0.06	-0.12	N/A
BAG4	ENST00000287322.4	BCL2-associated athanogene 4	29	1	0	0	1	1	bta-miR-425-5p				-0.06	-0.16	N/A
SCN2A	ENST00000375437.2	sodium channel, voltage-gated, type II, alpha subunit	7	1	0	0	1	1	bta-miR-425-5p				-0.06	-0.06	N/A
PGR	ENST00000325455.5	progesterone receptor	8	1	0	0	1	1	bta-miR-425-5p				-0.06	-0.1	N/A
MYO9A	ENST00000564571.1	myosin IXA	137	1	0	0	1	0	bta-miR-425-5p				-0.06	-0.09	N/A
CYLD	ENST00000540145.1	cylindromatosis (turban tumor syndrome)	696	2	0	0	2	1	bta-miR-425-5p				-0.06	-0.25	N/A
PANK3	ENST00000239231.6	pantothenate kinase 3	522	1	0	0	1	0	bta-miR-425-5p				-0.06	-0.19	N/A
C19orf40	ENST00000588258.1	chromosome 19 open reading frame 40	129	1	0	0	1	0	bta-miR-425-5p				-0.06	-0.19	N/A
ARHGAP1	ENST00000311956.4	Rho GTPase activating protein 1	2229	1	0	1	0	0	bta-miR-425-5p				-0.06	-0.06	N/A
FRMPD4	ENST00000380682.1	FERM and PDZ domain containing 4	25	2	0	0	2	0	bta-miR-425-5p				-0.06	-0.2	N/A
PDS5B	ENST00000315596.10	PDS5, regulator of cohesion maintenance, homolog B (S. cerevisiae)	1493	1	0	1	0	1	bta-miR-425-5p				-0.06	-0.26	N/A
IFNLR1	ENST00000327575.2	interferon, lambda receptor 1	15	1	0	0	1	0	bta-miR-425-5p				-0.06	-0.09	N/A
FAM120C	ENST00000477084.1	family with sequence similarity 120C	11	1	0	0	1	0	bta-miR-425-5p				-0.06	-0.15	N/A
KCTD16	ENST00000507359.3	potassium channel tetramerization domain containing 16	36	1	0	1	0	1	bta-miR-425-5p				-0.06	-0.07	N/A
PIGH	ENST00000216452.4	phosphatidylinositol glycan anchor biosynthesis, class H	107	1	0	0	1	0	bta-miR-425-5p				-0.06	-0.12	N/A
ZNF706	ENST00000311212.4	zinc finger protein 706	325	1	0	1	0	0	bta-miR-425-5p				-0.06	-0.34	N/A
UNC5A	ENST00000261961.3	unc-5 homolog A (C. elegans)	7	1	0	0	1	0	bta-miR-425-5p				-0.06	-0.06	N/A
TMEM194A	ENST00000379391.3	transmembrane protein 194A	43	1	0	0	1	0	bta-miR-425-5p				-0.06	-0.1	N/A
PPM1E	ENST00000308249.2	protein phosphatase, Mg2+/Mn2+ dependent, 1E	178	1	0	0	1	2	bta-miR-425-5p				-0.06	-0.08	N/A
CBX5	ENST00000209875.4	chromobox homolog 5	360	1	0	0	1	4	bta-miR-425-5p				-0.06	-0.16	N/A
NR6A1	ENST00000487099.2	nuclear receptor subfamily 6, group A, member 1	1082	1	0	0	1	1	bta-miR-425-5p				-0.06	-0.06	N/A
ADAM22	ENST00000398204.4	ADAM metallopeptidase domain 22	115	2	0	0	2	1	bta-miR-425-5p				-0.06	-0.15	N/A
SRPX2	ENST00000373004.3	sushi-repeat containing protein, X-linked 2	69	1	0	0	1	1	bta-miR-425-5p				-0.06	-0.17	N/A
ALDH5A1	ENST00000357578.3	aldehyde dehydrogenase 5 family, member A1	325	1	0	0	1	0	bta-miR-425-5p				-0.06	-0.11	N/A
PRICKLE2	ENST00000295902.6	prickle homolog 2 (Drosophila)	20	1	0	0	1	1	bta-miR-425-5p				-0.06	-0.06	N/A
AGFG2	ENST00000262935.4	ArfGAP with FG repeats 2	3985	1	0	1	0	1	bta-miR-425-5p				-0.06	-0.17	N/A
GOLT1B	ENST00000540141.1	golgi transport 1B	848	1	0	0	1	0	bta-miR-425-5p				-0.06	-0.21	N/A
RAP1GAP2	ENST00000254695.8	RAP1 GTPase activating protein 2	123	1	0	1	0	1	bta-miR-425-5p				-0.06	-0.09	N/A
ELOVL4	ENST00000369816.4	ELOVL fatty acid elongase 4	129	1	0	0	1	1	bta-miR-425-5p				-0.06	-0.23	N/A
C3orf14	ENST00000494481.1	chromosome 3 open reading frame 14	67	1	0	0	1	2	bta-miR-425-5p				-0.06	-0.26	N/A
EIF4E3	ENST00000425534.3	eukaryotic translation initiation factor 4E family member 3	475	1	0	0	1	1	bta-miR-425-5p				-0.06	-0.17	N/A
STRN	ENST00000263918.4	striatin, calmodulin binding protein	476	2	0	2	0	2	bta-miR-425-5p				-0.06	-0.12	N/A
WTIP	ENST00000590071.2	Wilms tumor 1 interacting protein	1303	1	0	0	1	2	bta-miR-425-5p				-0.06	-0.21	N/A
NR1D2	ENST00000312521.4	nuclear receptor subfamily 1, group D, member 2	154	1	0	0	1	0	bta-miR-425-5p				-0.06	-0.13	N/A
SATB1	ENST00000338745.6	SATB homeobox 1	312	1	1	0	0	1	bta-miR-425-5p				-0.06	-0.44	N/A
LIN7A	ENST00000552864.1	lin-7 homolog A (C. elegans)	86	1	0	0	1	1	bta-miR-425-5p				-0.06	-0.16	N/A
EPHA8	ENST00000166244.3	EPH receptor A8	5	1	0	1	0	0	bta-miR-425-5p				-0.06	-0.06	N/A
GLIS3	ENST00000324333.10	GLIS family zinc finger 3	47	1	0	1	0	1	bta-miR-425-5p				-0.06	-0.06	N/A
SSTR1	ENST00000267377.2	somatostatin receptor 1	28	1	0	1	0	0	bta-miR-425-5p				-0.06	-0.06	N/A
CDK13	ENST00000181839.4	cyclin-dependent kinase 13	32	1	0	0	1	0	bta-miR-425-5p				-0.06	-0.08	N/A
KCNN3	ENST00000271915.4	potassium intermediate/small conductance calcium-activated channel, subfamily N, member 3	5	3	0	0	3	1	bta-miR-425-5p				-0.06	-0.06	N/A
RAB15	ENST00000436278.2	RAB15, member RAS oncogene family	23	1	0	1	0	0	bta-miR-425-5p				-0.06	-0.06	N/A
TANC2	ENST00000424789.2	tetratricopeptide repeat, ankyrin repeat and coiled-coil containing 2	155	1	0	1	0	3	bta-miR-425-5p				-0.06	-0.06	N/A
SZT2	ENST00000562955.1	seizure threshold 2 homolog (mouse)	123	1	0	0	1	0	bta-miR-425-5p				-0.06	-0.08	N/A
TBC1D1	ENST00000261439.4	TBC1 (tre-2/USP6, BUB2, cdc16) domain family, member 1	150	1	0	1	0	1	bta-miR-425-5p				-0.06	-0.11	N/A
MYLK3	ENST00000394809.4	myosin light chain kinase 3	21	1	0	0	1	0	bta-miR-425-5p				-0.06	-0.07	N/A
STX17	ENST00000259400.6	syntaxin 17	510	1	0	0	1	3	bta-miR-425-5p				-0.06	-0.22	N/A
CECR2	ENST00000400573.5	cat eye syndrome chromosome region, candidate 2	46	1	0	0	1	0	bta-miR-425-5p				-0.06	-0.12	N/A
CYFIP1	ENST00000313077.7	cytoplasmic FMR1 interacting protein 1	40959	1	0	0	1	1	bta-miR-425-5p				-0.06	-0.2	N/A
MXD1	ENST00000264444.2	MAX dimerization protein 1	183	1	0	0	1	1	bta-miR-425-5p				-0.05	-0.17	N/A
MGAT4A	ENST00000264968.3	mannosyl (alpha-1,3-)-glycoprotein beta-1,4-N-acetylglucosaminyltransferase, isozyme A	223	2	0	0	2	2	bta-miR-425-5p				-0.05	-0.25	N/A
ADCY2	ENST00000338316.4	adenylate cyclase 2 (brain)	13	1	0	0	1	1	bta-miR-425-5p				-0.05	-0.15	N/A
LTN1	ENST00000361371.5	listerin E3 ubiquitin protein ligase 1	56	1	0	1	0	0	bta-miR-425-5p				-0.05	-0.13	N/A
WDR37	ENST00000358220.1	WD repeat domain 37	107	2	0	1	1	2	bta-miR-425-5p				-0.05	-0.39	N/A
UBE2W	ENST00000517608.1	ubiquitin-conjugating enzyme E2W (putative)	102	1	0	0	1	2	bta-miR-425-5p				-0.05	-0.22	N/A
ZFHX3	ENST00000268489.5	zinc finger homeobox 3	57	1	0	0	1	0	bta-miR-425-5p				-0.05	-0.06	N/A
KSR2	ENST00000425217.1	kinase suppressor of ras 2	22	1	0	0	1	7	bta-miR-425-5p				-0.05	-0.05	N/A
ELK4	ENST00000357992.4	ELK4, ETS-domain protein (SRF accessory protein 1)	39	1	0	0	1	1	bta-miR-425-5p				-0.05	-0.1	N/A
NR3C1	ENST00000394464.2	nuclear receptor subfamily 3, group C, member 1 (glucocorticoid receptor)	682	1	0	0	1	0	bta-miR-425-5p				-0.05	-0.18	N/A
DCAF7	ENST00000310827.4	DDB1 and CUL4 associated factor 7	3289	1	0	0	1	0	bta-miR-425-5p				-0.05	-0.05	N/A
SALL3	ENST00000575389.2	sal-like 3 (Drosophila)	64	1	0	1	0	0	bta-miR-425-5p				-0.05	-0.08	N/A
STXBP6	ENST00000396700.1	syntaxin binding protein 6 (amisyn)	40	1	0	0	1	0	bta-miR-425-5p				-0.05	-0.18	N/A
ILF3	ENST00000449870.1	interleukin enhancer binding factor 3, 90kDa	1758	1	0	1	0	0	bta-miR-425-5p				-0.05	-0.08	N/A
SPRED1	ENST00000299084.4	sprouty-related, EVH1 domain containing 1	547	1	0	0	1	2	bta-miR-425-5p				-0.05	-0.22	N/A
IGF2	ENST00000381395.1	insulin-like growth factor 2 (somatomedin A)	1371	1	0	0	1	0	bta-miR-425-5p				-0.05	-0.07	N/A
NAT10	ENST00000257829.3	N-acetyltransferase 10 (GCN5-related)	132	1	0	1	0	0	bta-miR-425-5p				-0.05	-0.05	N/A
LACE1	ENST00000368977.4	lactation elevated 1	42	1	0	0	1	1	bta-miR-425-5p				-0.05	-0.15	N/A
ZMIZ2	ENST00000309315.4	zinc finger, MIZ-type containing 2	761	1	0	1	0	2	bta-miR-425-5p				-0.05	-0.14	N/A
PPIG	ENST00000260970.3	peptidylprolyl isomerase G (cyclophilin G)	470	1	0	0	1	1	bta-miR-425-5p				-0.05	-0.15	N/A
ZNF35	ENST00000396056.2	zinc finger protein 35	71	1	0	0	1	0	bta-miR-425-5p				-0.05	-0.12	N/A
SLC16A7	ENST00000261187.4	solute carrier family 16 (monocarboxylate transporter), member 7	73	1	0	0	1	2	bta-miR-425-5p				-0.05	-0.17	N/A
DAPK2	ENST00000261891.3	death-associated protein kinase 2	21	1	0	1	0	1	bta-miR-425-5p				-0.05	-0.22	N/A
COG5	ENST00000347053.3	component of oligomeric golgi complex 5	455	1	0	0	1	1	bta-miR-425-5p				-0.05	-0.12	N/A
LSM14A	ENST00000433627.5	LSM14A, SCD6 homolog A (S. cerevisiae)	362	1	0	0	1	0	bta-miR-425-5p				-0.05	-0.13	N/A
RAPGEF1	ENST00000372189.3	Rap guanine nucleotide exchange factor (GEF) 1	335	1	0	1	0	0	bta-miR-425-5p				-0.05	-0.05	N/A
KRR1	ENST00000229214.4	KRR1, small subunit (SSU) processome component, homolog (yeast)	380	1	0	1	0	0	bta-miR-425-5p				-0.05	-0.24	N/A
PNPLA8	ENST00000426128.2	patatin-like phospholipase domain containing 8	60	1	0	0	1	0	bta-miR-425-5p				-0.05	-0.19	N/A
SSPN	ENST00000242729.2	sarcospan	25	1	0	0	1	0	bta-miR-425-5p				-0.05	-0.19	N/A
TP63	ENST00000392460.3	tumor protein p63	0	1	0	1	0	0	bta-miR-425-5p				-0.05	-0.05	N/A
INSIG1	ENST00000342407.5	insulin induced gene 1	1776	1	0	1	0	0	bta-miR-425-5p				-0.05	-0.05	N/A
SUFU	ENST00000369902.3	suppressor of fused homolog (Drosophila)	247	1	0	0	1	1	bta-miR-425-5p				-0.05	-0.09	N/A
RBM27	ENST00000265271.5	RNA binding motif protein 27	130	1	0	0	1	0	bta-miR-425-5p				-0.05	-0.1	N/A
FEM1A	ENST00000269856.3	fem-1 homolog a (C. elegans)	57	1	0	0	1	1	bta-miR-425-5p				-0.05	-0.15	N/A
NFAT5	ENST00000354436.2	nuclear factor of activated T-cells 5, tonicity-responsive	128	2	0	0	2	2	bta-miR-425-5p				-0.05	-0.13	N/A
PRUNE2	ENST00000376718.3	prune homolog 2 (Drosophila)	121	1	0	0	1	0	bta-miR-425-5p				-0.05	-0.06	N/A
INO80D	ENST00000403263.1	INO80 complex subunit D	5	1	1	0	0	2	bta-miR-425-5p				-0.05	-0.05	N/A
BACE2	ENST00000328735.6	beta-site APP-cleaving enzyme 2	79	1	0	1	0	2	bta-miR-425-5p				-0.05	-0.22	N/A
ZNHIT6	ENST00000431532.2	zinc finger, HIT-type containing 6	201	1	0	0	1	1	bta-miR-425-5p				-0.05	-0.22	N/A
TBXA2R	ENST00000375190.4	thromboxane A2 receptor	169	1	0	0	1	0	bta-miR-425-5p				-0.05	-0.27	N/A
NTN1	ENST00000173229.2	netrin 1	12	1	0	0	1	1	bta-miR-425-5p				-0.04	-0.04	N/A
TRIM67	ENST00000444294.3	tripartite motif containing 67	41	1	0	0	1	2	bta-miR-425-5p				-0.04	-0.04	N/A
SERTAD4	ENST00000367012.3	SERTA domain containing 4	296	1	0	0	1	0	bta-miR-425-5p				-0.04	-0.17	N/A
ACTN2	ENST00000366578.4	actinin, alpha 2	11	1	0	0	1	0	bta-miR-425-5p				-0.04	-0.1	N/A
SMAD9	ENST00000399275.2	SMAD family member 9	62	1	0	1	0	0	bta-miR-425-5p				-0.04	-0.05	N/A
IL17RD	ENST00000296318.7	interleukin 17 receptor D	108	1	0	0	1	0	bta-miR-425-5p				-0.04	-0.05	N/A
ADAMTS5	ENST00000284987.5	ADAM metallopeptidase with thrombospondin type 1 motif, 5	68	1	0	1	0	1	bta-miR-425-5p				-0.04	-0.04	N/A
GAK	ENST00000314167.4	cyclin G associated kinase	8	1	0	1	0	0	bta-miR-425-5p				-0.04	-0.04	N/A
WDR91	ENST00000344400.5	WD repeat domain 91	46	1	1	0	0	0	bta-miR-425-5p				-0.04	-0.21	N/A
CLIC2	ENST00000369449.2	chloride intracellular channel 2	30	1	0	0	1	0	bta-miR-425-5p				-0.04	-0.28	N/A
IL13RA1	ENST00000371666.3	interleukin 13 receptor, alpha 1	494	1	0	1	0	0	bta-miR-425-5p				-0.04	-0.08	N/A
HS6ST3	ENST00000376705.2	heparan sulfate 6-O-sulfotransferase 3	598	1	0	0	1	0	bta-miR-425-5p				-0.04	-0.04	N/A
SH3BGRL2	ENST00000369838.4	SH3 domain binding glutamic acid-rich protein like 2	32	1	0	0	1	0	bta-miR-425-5p				-0.04	-0.16	N/A
MLLT3	ENST00000380338.4	myeloid/lymphoid or mixed-lineage leukemia (trithorax homolog, Drosophila); translocated to, 3	385	1	0	0	1	1	bta-miR-425-5p				-0.04	-0.19	N/A
FBXL5	ENST00000341285.3	F-box and leucine-rich repeat protein 5	487	1	0	1	0	0	bta-miR-425-5p				-0.04	-0.26	N/A
RAN	ENST00000543796.1	RAN, member RAS oncogene family	1418	1	0	0	1	1	bta-miR-425-5p				-0.04	-0.25	N/A
POU2F2	ENST00000342301.4	POU class 2 homeobox 2	5	1	0	1	0	3	bta-miR-425-5p				-0.04	-0.12	N/A
ETV6	ENST00000396373.4	ets variant 6	44	1	0	0	1	1	bta-miR-425-5p				-0.04	-0.19	N/A
PTRH2	ENST00000393038.2	peptidyl-tRNA hydrolase 2	386	1	0	1	0	0	bta-miR-425-5p				-0.04	-0.29	N/A
TRPS1	ENST00000395715.3	trichorhinophalangeal syndrome I	94	1	0	0	1	0	bta-miR-425-5p				-0.04	-0.09	N/A
SPTBN2	ENST00000529997.1	spectrin, beta, non-erythrocytic 2	910	1	0	0	1	3	bta-miR-425-5p				-0.04	-0.05	N/A
ALDH1L2	ENST00000258494.9	aldehyde dehydrogenase 1 family, member L2	22	1	0	1	0	0	bta-miR-425-5p				-0.04	-0.1	N/A
PDZD8	ENST00000334464.5	PDZ domain containing 8	99	2	0	0	2	0	bta-miR-425-5p				-0.04	-0.24	N/A
SEPHS1	ENST00000545675.1	selenophosphate synthetase 1	281	1	0	1	0	0	bta-miR-425-5p				-0.04	-0.07	N/A
KCNK3	ENST00000302909.3	potassium channel, subfamily K, member 3	19	1	0	1	0	1	bta-miR-425-5p				-0.04	-0.07	N/A
ITPK1	ENST00000267615.6	inositol-tetrakisphosphate 1-kinase	60	1	0	1	0	0	bta-miR-425-5p				-0.04	-0.25	N/A
SHROOM1	ENST00000378679.3	shroom family member 1	150	1	0	0	1	0	bta-miR-425-5p				-0.04	-0.18	N/A
CHFR	ENST00000315585.7	checkpoint with forkhead and ring finger domains, E3 ubiquitin protein ligase	168	1	0	1	0	0	bta-miR-425-5p				-0.04	-0.23	N/A
ARNTL2	ENST00000546179.1	aryl hydrocarbon receptor nuclear translocator-like 2	283	1	0	0	1	3	bta-miR-425-5p				-0.04	-0.16	N/A
SLC25A36	ENST00000446041.2	solute carrier family 25 (pyrimidine nucleotide carrier ), member 36	264	1	0	0	1	1	bta-miR-425-5p				-0.04	-0.17	N/A
NRP1	ENST00000374875.1	neuropilin 1	586	1	0	0	1	1	bta-miR-425-5p				-0.04	-0.18	N/A
MPP6	ENST00000222644.5	membrane protein, palmitoylated 6 (MAGUK p55 subfamily member 6)	389	1	0	0	1	1	bta-miR-425-5p				-0.04	-0.11	N/A
RPL28	ENST00000560583.1	ribosomal protein L28	5407	1	0	0	1	0	bta-miR-425-5p				-0.04	-0.21	N/A
CMTM4	ENST00000394106.2	CKLF-like MARVEL transmembrane domain containing 4	22	1	0	1	0	2	bta-miR-425-5p				-0.04	-0.13	N/A
C6orf62	ENST00000378119.4	chromosome 6 open reading frame 62	300	1	0	0	1	1	bta-miR-425-5p				-0.04	-0.27	N/A
UBN2	ENST00000473989.3	ubinuclein 2	238	1	0	0	1	1	bta-miR-425-5p				-0.04	-0.04	N/A
FAS	ENST00000352159.4	Fas cell surface death receptor	378	1	0	0	1	0	bta-miR-425-5p				-0.04	-0.14	N/A
CPEB3	ENST00000412050.4	cytoplasmic polyadenylation element binding protein 3	48	1	0	1	0	1	bta-miR-425-5p				-0.04	-0.05	N/A
ZNF516	ENST00000443185.2	zinc finger protein 516	311	1	0	1	0	1	bta-miR-425-5p				-0.04	-0.04	N/A
NCAM2	ENST00000400546.1	neural cell adhesion molecule 2	64	1	0	0	1	2	bta-miR-425-5p				-0.04	-0.1	N/A
GAREM	ENST00000399218.4	GRB2 associated, regulator of MAPK1	536	1	0	1	0	1	bta-miR-425-5p				-0.04	-0.05	N/A
ZDHHC14	ENST00000359775.5	zinc finger, DHHC-type containing 14	253	2	0	0	2	1	bta-miR-425-5p				-0.04	-0.25	N/A
HUNK	ENST00000270112.2	hormonally up-regulated Neu-associated kinase	85	1	0	1	0	2	bta-miR-425-5p				-0.04	-0.24	N/A
TBL1XR1	ENST00000430069.1	transducin (beta)-like 1 X-linked receptor 1	334	1	0	1	0	1	bta-miR-425-5p				-0.04	-0.17	N/A
CDKN2A	ENST00000498124.1	cyclin-dependent kinase inhibitor 2A	354	1	0	0	1	0	bta-miR-425-5p				-0.04	-0.28	N/A
BACE1	ENST00000313005.6	beta-site APP-cleaving enzyme 1	486	1	0	0	1	1	bta-miR-425-5p				-0.04	-0.07	N/A
C1GALT1	ENST00000223122.3	core 1 synthase, glycoprotein-N-acetylgalactosamine 3-beta-galactosyltransferase, 1	44	1	0	0	1	0	bta-miR-425-5p				-0.04	-0.16	N/A
CLGN	ENST00000325617.5	calmegin	288	1	0	0	1	0	bta-miR-425-5p				-0.04	-0.23	N/A
AUNIP	ENST00000374298.3	aurora kinase A and ninein interacting protein	66	1	0	0	1	0	bta-miR-425-5p				-0.04	-0.27	N/A
CNTNAP5	ENST00000431078.1	contactin associated protein-like 5	5	1	0	0	1	2	bta-miR-425-5p				-0.04	-0.08	N/A
SEMA3A	ENST00000265362.4	sema domain, immunoglobulin domain (Ig), short basic domain, secreted, (semaphorin) 3A	162	1	0	0	1	2	bta-miR-425-5p				-0.04	-0.18	N/A
TBC1D16	ENST00000310924.2	TBC1 domain family, member 16	556	1	0	1	0	2	bta-miR-425-5p				-0.04	-0.14	N/A
MMAA	ENST00000281317.5	methylmalonic aciduria (cobalamin deficiency) cblA type	38	1	0	1	0	0	bta-miR-425-5p				-0.04	-0.18	N/A
MFSD9	ENST00000258436.5	major facilitator superfamily domain containing 9	395	1	0	1	0	0	bta-miR-425-5p				-0.04	-0.04	N/A
PPP2R1B	ENST00000527614.1	protein phosphatase 2, regulatory subunit A, beta	341	1	0	1	0	0	bta-miR-425-5p				-0.04	-0.12	N/A
ATP6V1C1	ENST00000395862.3	ATPase, H+ transporting, lysosomal 42kDa, V1 subunit C1	951	1	0	0	1	1	bta-miR-425-5p				-0.04	-0.19	N/A
IGF1R	ENST00000268035.6	insulin-like growth factor 1 receptor	561	2	0	0	2	1	bta-miR-425-5p				-0.04	-0.05	N/A
RNF217	ENST00000521654.2	ring finger protein 217	92	1	0	1	0	4	bta-miR-425-5p				-0.03	-0.1	N/A
CARHSP1	ENST00000396593.2	calcium regulated heat stable protein 1, 24kDa	113	1	0	0	1	0	bta-miR-425-5p				-0.03	-0.24	N/A
BMPR1A	ENST00000372037.3	bone morphogenetic protein receptor, type IA	125	1	0	0	1	1	bta-miR-425-5p				-0.03	-0.16	N/A
UMPS	ENST00000232607.2	uridine monophosphate synthetase	374	1	0	0	1	1	bta-miR-425-5p				-0.03	-0.17	N/A
ENAH	ENST00000366844.3	enabled homolog (Drosophila)	415	1	0	0	1	1	bta-miR-425-5p				-0.03	-0.15	N/A
ERG	ENST00000398905.1	v-ets avian erythroblastosis virus E26 oncogene homolog	184	1	0	1	0	2	bta-miR-425-5p				-0.03	-0.21	N/A
FAM126B	ENST00000418596.3	family with sequence similarity 126, member B	132	1	0	0	1	0	bta-miR-425-5p				-0.03	-0.11	N/A
LRCH3	ENST00000438796.2	leucine-rich repeats and calponin homology (CH) domain containing 3	399	1	0	0	1	0	bta-miR-425-5p				-0.03	-0.13	N/A
SNPH	ENST00000381873.3	syntaphilin	13	1	0	1	0	1	bta-miR-425-5p				-0.03	-0.03	N/A
MRPL19	ENST00000393909.2	mitochondrial ribosomal protein L19	816	1	0	0	1	1	bta-miR-425-5p				-0.03	-0.22	N/A
TPT1	ENST00000379056.1	tumor protein, translationally-controlled 1	2856	1	0	1	0	0	bta-miR-425-5p				-0.03	-0.42	N/A
ANKRD33B	ENST00000296657.5	ankyrin repeat domain 33B	9	1	0	1	0	1	bta-miR-425-5p				-0.03	-0.08	N/A
DDX3X	ENST00000399959.2	DEAD (Asp-Glu-Ala-Asp) box helicase 3, X-linked	965	1	0	0	1	0	bta-miR-425-5p				-0.03	-0.13	N/A
HDLBP	ENST00000391975.1	high density lipoprotein binding protein	1755	1	0	1	0	1	bta-miR-425-5p				-0.03	-0.15	N/A
HS1BP3	ENST00000304031.3	HCLS1 binding protein 3	191	1	0	1	0	0	bta-miR-425-5p				-0.03	-0.18	N/A
SLC35D1	ENST00000235345.5	solute carrier family 35 (UDP-GlcA/UDP-GalNAc transporter), member D1	186	1	0	0	1	2	bta-miR-425-5p				-0.03	-0.2	N/A
RNF170	ENST00000534961.1	ring finger protein 170	203	1	0	1	0	0	bta-miR-425-5p				-0.03	-0.22	N/A
IFNE	ENST00000448696.3	interferon, epsilon	65	1	0	0	1	0	bta-miR-425-5p				-0.03	-0.11	N/A
LGALSL	ENST00000409537.2	lectin, galactoside-binding-like	334	1	1	0	0	0	bta-miR-425-5p				-0.03	-0.36	N/A
JAG2	ENST00000331782.3	jagged 2	68	1	0	0	1	1	bta-miR-425-5p				-0.03	-0.18	N/A
HIP1	ENST00000336926.6	huntingtin interacting protein 1	37	1	0	1	0	0	bta-miR-425-5p				-0.03	-0.04	N/A
GOLGA7	ENST00000405786.2	golgin A7	34	1	0	0	1	0	bta-miR-425-5p				-0.03	-0.22	N/A
METTL8	ENST00000375258.4	methyltransferase like 8	124	1	0	0	1	0	bta-miR-425-5p				-0.03	-0.19	N/A
PACSIN1	ENST00000244458.2	protein kinase C and casein kinase substrate in neurons 1	25	1	0	0	1	0	bta-miR-425-5p				-0.03	-0.16	N/A
UHRF1BP1	ENST00000192788.5	UHRF1 binding protein 1	360	1	0	1	0	2	bta-miR-425-5p				-0.03	-0.04	N/A
FOXK2	ENST00000335255.5	forkhead box K2	450	3	0	2	1	1	bta-miR-425-5p				-0.03	-0.37	N/A
TCEANC2	ENST00000234827.1	transcription elongation factor A (SII) N-terminal and central domain containing 2	78	1	0	0	1	0	bta-miR-425-5p				-0.03	-0.16	N/A
PHF14	ENST00000403050.3	PHD finger protein 14	112	1	0	0	1	0	bta-miR-425-5p				-0.03	-0.15	N/A
MRE11A	ENST00000323929.3	MRE11 meiotic recombination 11 homolog A (S. cerevisiae)	199	1	0	0	1	1	bta-miR-425-5p				-0.03	-0.11	N/A
DST	ENST00000312431.6	dystonin	439	2	0	1	1	0	bta-miR-425-5p				-0.03	-0.03	N/A
HNF4A	ENST00000316099.4	hepatocyte nuclear factor 4, alpha	915	1	0	1	0	0	bta-miR-425-5p				-0.03	-0.03	N/A
TOLLIP	ENST00000317204.6	toll interacting protein	1536	1	0	1	0	0	bta-miR-425-5p				-0.03	-0.14	N/A
ABCG2	ENST00000515655.1	ATP-binding cassette, sub-family G (WHITE), member 2	20	1	0	1	0	1	bta-miR-425-5p				-0.03	-0.26	N/A
ADARB2	ENST00000381312.1	adenosine deaminase, RNA-specific, B2 (non-functional)	9	2	0	2	0	0	bta-miR-425-5p				-0.03	-0.06	N/A
ADRBK2	ENST00000324198.6	adrenergic, beta, receptor kinase 2	215	2	0	1	1	3	bta-miR-425-5p				-0.03	-0.19	N/A
H2AFJ	ENST00000544848.1	H2A histone family, member J	482	1	0	0	1	1	bta-miR-425-5p				-0.03	-0.25	N/A
CCND2	ENST00000261254.3	cyclin D2	66	1	0	1	0	0	bta-miR-425-5p				-0.03	-0.03	N/A
PTCHD4	ENST00000339488.4	patched domain containing 4	19	1	0	0	1	0	bta-miR-425-5p				-0.03	-0.07	N/A
GNG4	ENST00000450593.1	guanine nucleotide binding protein (G protein), gamma 4	1171	1	0	1	0	0	bta-miR-425-5p				-0.03	-0.23	N/A
APLF	ENST00000303795.4	aprataxin and PNKP like factor	57	1	0	0	1	1	bta-miR-425-5p				-0.03	-0.3	N/A
RAPGEF3	ENST00000405493.2	Rap guanine nucleotide exchange factor (GEF) 3	19	1	0	0	1	0	bta-miR-425-5p				-0.03	-0.1	N/A
PAQR3	ENST00000512733.1	progestin and adipoQ receptor family member III	217	1	0	0	1	1	bta-miR-425-5p				-0.03	-0.18	N/A
OSBPL5	ENST00000478260.1	oxysterol binding protein-like 5	215	1	0	0	1	0	bta-miR-425-5p				-0.03	-0.22	N/A
GMNC	ENST00000442080.1	geminin coiled-coil domain containing	19	1	0	0	1	0	bta-miR-425-5p				-0.03	-0.23	N/A
RGS5	ENST00000313961.5	regulator of G-protein signaling 5	56	1	0	0	1	0	bta-miR-425-5p				-0.03	-0.21	N/A
PLCE1	ENST00000371380.3	phospholipase C, epsilon 1	7	1	0	0	1	2	bta-miR-425-5p				-0.03	-0.03	N/A
KMT2A	ENST00000534358.1	lysine (K)-specific methyltransferase 2A	1092	1	0	0	1	1	bta-miR-425-5p				-0.03	-0.03	N/A
PTPN9	ENST00000306726.2	protein tyrosine phosphatase, non-receptor type 9	644	1	0	0	1	1	bta-miR-425-5p				-0.03	-0.21	N/A
ZNF326	ENST00000370447.3	zinc finger protein 326	162	1	0	0	1	1	bta-miR-425-5p				-0.03	-0.21	N/A
TPGS2	ENST00000334295.4	tubulin polyglutamylase complex subunit 2	508	1	0	0	1	0	bta-miR-425-5p				-0.03	-0.13	N/A
ADAMTS4	ENST00000367996.5	ADAM metallopeptidase with thrombospondin type 1 motif, 4	23	1	0	0	1	0	bta-miR-425-5p				-0.03	-0.12	N/A
PACS2	ENST00000447393.1	phosphofurin acidic cluster sorting protein 2	234	1	0	0	1	1	bta-miR-425-5p				-0.02	-0.26	N/A
AVL9	ENST00000318709.4	AVL9 homolog (S. cerevisiase)	246	1	0	0	1	1	bta-miR-425-5p				-0.02	-0.03	N/A
TTPAL	ENST00000372906.2	tocopherol (alpha) transfer protein-like	265	1	0	0	1	0	bta-miR-425-5p				-0.02	-0.08	N/A
EXTL3	ENST00000220562.4	exostosin-like glycosyltransferase 3	358	1	0	1	0	4	bta-miR-425-5p				-0.02	-0.03	N/A
CCPG1	ENST00000310958.6	cell cycle progression 1	808	1	0	0	1	0	bta-miR-425-5p				-0.02	-0.19	N/A
CHDH	ENST00000315251.6	choline dehydrogenase	249	1	0	0	1	1	bta-miR-425-5p				-0.02	-0.12	N/A
ARID1B	ENST00000346085.5	AT rich interactive domain 1B (SWI1-like)	220	1	0	1	0	1	bta-miR-425-5p				-0.02	-0.16	N/A
BTBD9	ENST00000314100.6	BTB (POZ) domain containing 9	65	1	0	0	1	0	bta-miR-425-5p				-0.02	-0.21	N/A
CDH1	ENST00000261769.5	cadherin 1, type 1, E-cadherin (epithelial)	128	1	0	1	0	0	bta-miR-425-5p				-0.02	-0.26	N/A
BDNF	ENST00000439476.2	brain-derived neurotrophic factor	2696	1	1	0	0	0	bta-miR-425-5p				-0.02	-0.25	N/A
GEMIN6	ENST00000409011.1	gem (nuclear organelle) associated protein 6	257	1	0	0	1	0	bta-miR-425-5p				-0.02	-0.21	N/A
AGPAT6	ENST00000396987.3	1-acylglycerol-3-phosphate O-acyltransferase 6	474	1	0	1	0	1	bta-miR-425-5p				-0.02	-0.06	N/A
LRIF1	ENST00000369763.4	ligand dependent nuclear receptor interacting factor 1	139	1	0	0	1	0	bta-miR-425-5p				-0.02	-0.17	N/A
POC5	ENST00000428202.2	POC5 centriolar protein	68	1	0	1	0	0	bta-miR-425-5p				-0.02	-0.35	N/A
SLC7A11	ENST00000280612.5	solute carrier family 7 (anionic amino acid transporter light chain, xc- system), member 11	61	1	0	0	1	0	bta-miR-425-5p				-0.02	-0.09	N/A
CEP72	ENST00000444221.1	centrosomal protein 72kDa	230	1	0	1	0	0	bta-miR-425-5p				-0.02	-0.21	N/A
GPR180	ENST00000376958.4	G protein-coupled receptor 180	161	1	0	0	1	1	bta-miR-425-5p				-0.02	-0.07	N/A
ZNF264	ENST00000263095.6	zinc finger protein 264	412	1	0	1	0	2	bta-miR-425-5p				-0.02	-0.03	N/A
STXBP4	ENST00000376352.2	syntaxin binding protein 4	62	1	0	0	1	0	bta-miR-425-5p				-0.02	-0.03	N/A
UBXN7	ENST00000296328.4	UBX domain protein 7	95	1	0	1	0	2	bta-miR-425-5p				-0.02	-0.08	N/A
POU4F1	ENST00000377208.5	POU class 4 homeobox 1	61	1	0	0	1	0	bta-miR-425-5p				-0.02	-0.12	N/A
PDE3A	ENST00000359062.3	phosphodiesterase 3A, cGMP-inhibited	1182	1	0	1	0	1	bta-miR-425-5p				-0.02	-0.07	N/A
UHMK1	ENST00000538489.1	U2AF homology motif (UHM) kinase 1	48	1	0	0	1	0	bta-miR-425-5p				-0.02	-0.1	N/A
PNISR	ENST00000369239.5	PNN-interacting serine/arginine-rich protein	600	1	0	0	1	0	bta-miR-425-5p				-0.02	-0.16	N/A
IBA57	ENST00000366711.3	IBA57, iron-sulfur cluster assembly homolog (S. cerevisiae)	66	1	0	0	1	0	bta-miR-425-5p				-0.02	-0.12	N/A
WDR76	ENST00000263795.6	WD repeat domain 76	1720	1	0	1	0	0	bta-miR-425-5p				-0.02	-0.17	N/A
MLXIP	ENST00000319080.7	MLX interacting protein	69	1	0	1	0	1	bta-miR-425-5p				-0.02	-0.08	N/A
ACADSB	ENST00000358776.4	acyl-CoA dehydrogenase, short/branched chain	239	1	0	0	1	1	bta-miR-425-5p				-0.02	-0.22	N/A
SLC5A3	ENST00000608209.1	sodium/myo-inositol cotransporter	24	1	0	1	0	3	bta-miR-425-5p				-0.02	-0.1	N/A
NUB1	ENST00000413040.2	negative regulator of ubiquitin-like proteins 1	85	1	0	1	0	0	bta-miR-425-5p				-0.02	-0.07	N/A
ATP8A2	ENST00000381655.2	ATPase, aminophospholipid transporter, class I, type 8A, member 2	22	1	0	1	0	2	bta-miR-425-5p				-0.02	-0.04	N/A
NUDCD1	ENST00000239690.4	NudC domain containing 1	581	1	0	0	1	0	bta-miR-425-5p				-0.02	-0.16	N/A
MECP2	ENST00000303391.6	methyl CpG binding protein 2 (Rett syndrome)	1474	1	0	0	1	2	bta-miR-425-5p				-0.02	-0.11	N/A
GLTSCR1	ENST00000396720.3	glioma tumor suppressor candidate region gene 1	36	1	0	1	0	0	bta-miR-425-5p				-0.02	-0.02	N/A
FER	ENST00000281092.4	fer (fps/fes related) tyrosine kinase	665	1	0	1	0	1	bta-miR-425-5p				-0.02	-0.02	N/A
CSDC2	ENST00000306149.7	cold shock domain containing C2, RNA binding	31	1	0	1	0	0	bta-miR-425-5p				-0.02	-0.02	N/A
BCR	ENST00000305877.8	breakpoint cluster region	5	1	0	1	0	0	bta-miR-425-5p				-0.02	-0.02	N/A
GRIN3A	ENST00000361820.3	glutamate receptor, ionotropic, N-methyl-D-aspartate 3A	5	1	0	1	0	0	bta-miR-425-5p				-0.02	-0.02	N/A
P2RX2	ENST00000389110.3	purinergic receptor P2X, ligand-gated ion channel, 2	5	1	0	1	0	0	bta-miR-425-5p				-0.02	-0.02	N/A
SMG1	ENST00000446231.2	SMG1 phosphatidylinositol 3-kinase-related kinase	339	1	0	1	0	0	bta-miR-425-5p				-0.02	-0.02	N/A
CEP170B	ENST00000414716.3	centrosomal protein 170B	326	1	0	1	0	0	bta-miR-425-5p				-0.02	-0.02	N/A
MIER2	ENST00000264819.4	mesoderm induction early response 1, family member 2	137	1	0	1	0	0	bta-miR-425-5p				-0.02	-0.02	N/A
RPS6KA2	ENST00000265678.4	ribosomal protein S6 kinase, 90kDa, polypeptide 2	1043	1	0	1	0	0	bta-miR-425-5p				-0.02	-0.02	N/A
IER3IP1	ENST00000256433.3	immediate early response 3 interacting protein 1	1727	1	0	0	1	0	bta-miR-425-5p				-0.02	-0.21	N/A
HEG1	ENST00000311127.4	heart development protein with EGF-like domains 1	380	1	0	1	0	0	bta-miR-425-5p				-0.02	-0.02	N/A
GDPD1	ENST00000284116.4	glycerophosphodiester phosphodiesterase domain containing 1	138	1	0	0	1	0	bta-miR-425-5p				-0.02	-0.21	N/A
ST6GAL1	ENST00000169298.3	ST6 beta-galactosamide alpha-2,6-sialyltranferase 1	549	1	0	1	0	0	bta-miR-425-5p				-0.02	-0.02	N/A
ITPR3	ENST00000374316.5	inositol 1,4,5-trisphosphate receptor, type 3	176	1	0	1	0	0	bta-miR-425-5p				-0.02	-0.02	N/A
KDM5B	ENST00000367265.3	lysine (K)-specific demethylase 5B	187	1	0	0	1	0	bta-miR-425-5p				-0.02	-0.12	N/A
SLC9A7	ENST00000328306.4	solute carrier family 9, subfamily A (NHE7, cation proton antiporter 7), member 7	147	1	0	0	1	3	bta-miR-425-5p				-0.02	-0.09	N/A
DGKI	ENST00000453654.2	diacylglycerol kinase, iota	16	2	0	1	1	3	bta-miR-425-5p				-0.02	-0.06	N/A
NUP133	ENST00000261396.3	nucleoporin 133kDa	2054	1	0	0	1	1	bta-miR-425-5p				-0.02	-0.28	N/A
DIS3	ENST00000377767.4	DIS3 mitotic control homolog (S. cerevisiae)	140	1	0	1	0	2	bta-miR-425-5p				-0.02	-0.08	N/A
PRPF4	ENST00000374199.4	pre-mRNA processing factor 4	2735	1	0	0	1	0	bta-miR-425-5p				-0.02	-0.2	N/A
NDUFA4	ENST00000339600.5	NADH dehydrogenase (ubiquinone) 1 alpha subcomplex, 4, 9kDa	143	1	0	1	0	1	bta-miR-425-5p				-0.02	-0.32	N/A
OTUB2	ENST00000203664.5	OTU domain, ubiquitin aldehyde binding 2	110	1	0	0	1	1	bta-miR-425-5p				-0.02	-0.17	N/A
CLSTN2	ENST00000458420.3	calsyntenin 2	119	1	0	0	1	1	bta-miR-425-5p				-0.02	-0.03	N/A
MLLT1	ENST00000252674.7	myeloid/lymphoid or mixed-lineage leukemia (trithorax homolog, Drosophila); translocated to, 1	33	1	0	1	0	0	bta-miR-425-5p				-0.02	-0.03	N/A
MRPL48	ENST00000535529.1	mitochondrial ribosomal protein L48	354	1	0	1	0	1	bta-miR-425-5p				-0.02	-0.5	N/A
LRRC27	ENST00000392638.2	leucine rich repeat containing 27	68	1	0	0	1	1	bta-miR-425-5p				-0.02	-0.27	N/A
SUPT3H	ENST00000371460.1	suppressor of Ty 3 homolog (S. cerevisiae)	175	1	1	0	0	0	bta-miR-425-5p				-0.02	-0.38	N/A
GOT1	ENST00000370508.5	glutamic-oxaloacetic transaminase 1, soluble	2393	1	0	1	0	1	bta-miR-425-5p				-0.02	-0.29	N/A
TIGD5	ENST00000504548.2	tigger transposable element derived 5	823	1	0	1	0	0	bta-miR-425-5p				-0.02	-0.15	N/A
NAV1	ENST00000295624.6	neuron navigator 1	702	1	0	0	1	2	bta-miR-425-5p				-0.02	-0.04	N/A
AHCY	ENST00000217426.2	adenosylhomocysteinase	27	1	0	0	1	1	bta-miR-425-5p				-0.02	-0.22	N/A
CLEC16A	ENST00000409790.1	C-type lectin domain family 16, member A	108	1	0	1	0	0	bta-miR-425-5p				-0.02	-0.02	N/A
AKAP13	ENST00000394518.2	A kinase (PRKA) anchor protein 13	53	1	0	1	0	0	bta-miR-425-5p				-0.02	-0.02	N/A
MYO1B	ENST00000339514.4	myosin IB	3042	1	0	0	1	0	bta-miR-425-5p				-0.02	-0.21	N/A
SCIN	ENST00000297029.5	scinderin	23	1	0	0	1	1	bta-miR-425-5p				-0.02	-0.18	N/A
FOXP1	ENST00000318789.4	forkhead box P1	264	1	0	0	1	0	bta-miR-425-5p				-0.02	-0.15	N/A
C15orf38	ENST00000357484.5	chromosome 15 open reading frame 38	325	1	0	0	1	0	bta-miR-425-5p				-0.02	-0.13	N/A
EBF3	ENST00000368648.3	early B-cell factor 3	101	1	0	1	0	0	bta-miR-425-5p				-0.02	-0.02	N/A
POLR3B	ENST00000228347.4	polymerase (RNA) III (DNA directed) polypeptide B	96	2	0	1	1	0	bta-miR-425-5p				-0.02	-0.34	N/A
SLC16A10	ENST00000368850.3	solute carrier family 16 (aromatic amino acid transporter), member 10	233	1	0	0	1	1	bta-miR-425-5p				-0.02	-0.1	N/A
CDCP1	ENST00000296129.1	CUB domain containing protein 1	137	1	0	1	0	0	bta-miR-425-5p				-0.02	-0.02	N/A
TNFAIP8	ENST00000504771.2	tumor necrosis factor, alpha-induced protein 8	608	1	1	0	0	1	bta-miR-425-5p				-0.02	-0.37	N/A
BOD1L1	ENST00000040738.5	biorientation of chromosomes in cell division 1-like 1	46	1	0	0	1	0	bta-miR-425-5p				-0.02	-0.15	N/A
PHKA2	ENST00000379942.4	phosphorylase kinase, alpha 2 (liver)	588	1	0	1	0	0	bta-miR-425-5p				-0.02	-0.11	N/A
AQP4	ENST00000383168.4	aquaporin 4	10	1	0	1	0	0	bta-miR-425-5p				-0.02	-0.02	N/A
KIAA1324L	ENST00000450689.2	KIAA1324-like	181	1	0	0	1	0	bta-miR-425-5p				-0.02	-0.03	N/A
KIAA0368	ENST00000338205.5	KIAA0368	57	1	0	0	1	0	bta-miR-425-5p				-0.02	-0.08	N/A
MTMR3	ENST00000333027.3	myotubularin related protein 3	123	1	0	0	1	1	bta-miR-425-5p				-0.02	-0.08	N/A
FKBP9	ENST00000242209.4	FK506 binding protein 9, 63 kDa	43	1	0	0	1	0	bta-miR-425-5p				-0.01	-0.07	N/A
AFF2	ENST00000370460.2	AF4/FMR2 family, member 2	8	1	0	1	0	3	bta-miR-425-5p				-0.01	-0.02	N/A
C1orf21	ENST00000235307.6	chromosome 1 open reading frame 21	935	1	0	0	1	1	bta-miR-425-5p				-0.01	-0.17	N/A
SMIM15	ENST00000339020.3	small integral membrane protein 15	1037	1	0	0	1	0	bta-miR-425-5p				-0.01	-0.25	N/A
SFT2D2	ENST00000271375.4	SFT2 domain containing 2	97	1	0	1	0	1	bta-miR-425-5p				-0.01	-0.07	N/A
LMNB2	ENST00000325327.3	lamin B2	89	1	0	1	0	1	bta-miR-425-5p				-0.01	-0.16	N/A
UNC5C	ENST00000453304.1	unc-5 homolog C (C. elegans)	60	1	0	1	0	1	bta-miR-425-5p				-0.01	-0.02	N/A
KNTC1	ENST00000537348.1	kinetochore associated 1	437	1	0	0	1	2	bta-miR-425-5p				-0.01	-0.25	N/A
TSKU	ENST00000333090.4	tsukushi, small leucine rich proteoglycan	293	1	0	0	1	1	bta-miR-425-5p				-0.01	-0.16	N/A
TMEM200C	ENST00000581347.2	transmembrane protein 200C	54	2	0	0	2	3	bta-miR-425-5p				-0.01	-0.15	N/A
EMC3	ENST00000245046.2	ER membrane protein complex subunit 3	4423	1	0	0	1	0	bta-miR-425-5p				-0.01	-0.27	N/A
SH3GLB1	ENST00000370558.4	SH3-domain GRB2-like endophilin B1	3418	1	1	0	0	1	bta-miR-425-5p				-0.01	-0.29	N/A
WDFY2	ENST00000298125.5	WD repeat and FYVE domain containing 2	85	1	0	0	1	2	bta-miR-425-5p				-0.01	-0.1	N/A
GUCY1A2	ENST00000526355.2	guanylate cyclase 1, soluble, alpha 2	24	1	0	0	1	1	bta-miR-425-5p				-0.01	-0.07	N/A
RHBDL3	ENST00000269051.4	rhomboid, veinlet-like 3 (Drosophila)	100	1	0	0	1	0	bta-miR-425-5p				-0.01	-0.12	N/A
PCSK9	ENST00000302118.5	proprotein convertase subtilisin/kexin type 9	2345	1	0	1	0	2	bta-miR-425-5p				-0.01	-0.17	N/A
ADAMTSL1	ENST00000380548.4	ADAMTS-like 1	38	1	0	1	0	0	bta-miR-425-5p				-0.01	-0.02	N/A
SMAD2	ENST00000262160.6	SMAD family member 2	1196	1	0	0	1	0	bta-miR-425-5p				-0.01	-0.06	N/A
ZDHHC21	ENST00000380916.4	zinc finger, DHHC-type containing 21	196	1	0	0	1	0	bta-miR-425-5p				-0.01	-0.12	N/A
P2RY2	ENST00000311131.2	purinergic receptor P2Y, G-protein coupled, 2	66	1	0	1	0	0	bta-miR-425-5p				-0.01	-0.05	N/A
INSIG2	ENST00000245787.4	insulin induced gene 2	562	1	0	0	1	0	bta-miR-425-5p				-0.01	-0.22	N/A
GLYCTK	ENST00000354773.4	glycerate kinase	3833	1	0	1	0	0	bta-miR-425-5p				-0.01	-0.08	N/A
DNAL1	ENST00000553645.2	dynein, axonemal, light chain 1	81	1	0	0	1	3	bta-miR-425-5p				-0.01	-0.22	N/A
AP5M1	ENST00000261558.3	adaptor-related protein complex 5, mu 1 subunit	198	1	0	0	1	2	bta-miR-425-5p				-0.01	-0.06	N/A
RAB11A	ENST00000569896.1	RAB11A, member RAS oncogene family	5781	1	0	0	1	0	bta-miR-425-5p				-0.01	-0.2	N/A
ITGA3	ENST00000007722.7	integrin, alpha 3 (antigen CD49C, alpha 3 subunit of VLA-3 receptor)	197	1	0	1	0	0	bta-miR-425-5p				-0.01	-0.1	N/A
IL10RA	ENST00000227752.3	interleukin 10 receptor, alpha	5	1	0	0	1	1	bta-miR-425-5p				-0.01	-0.14	N/A
ORC1	ENST00000371568.3	origin recognition complex, subunit 1	1102	1	0	1	0	0	bta-miR-425-5p				-0.01	-0.18	N/A
YIPF6	ENST00000462683.1	Yip1 domain family, member 6	888	1	0	0	1	0	bta-miR-425-5p				-0.01	-0.1	N/A
SUGT1	ENST00000310528.8	SGT1, suppressor of G2 allele of SKP1 (S. cerevisiae)	430	1	0	0	1	2	bta-miR-425-5p				-0.01	-0.1	N/A
TMED10	ENST00000303575.4	transmembrane emp24-like trafficking protein 10 (yeast)	1753	1	0	0	1	1	bta-miR-425-5p				-0.01	-0.22	N/A
SOCS7	ENST00000577233.1	suppressor of cytokine signaling 7	15	1	0	0	1	1	bta-miR-425-5p				-0.01	-0.12	N/A
PLXNA4	ENST00000321063.4	plexin A4	9	1	0	1	0	1	bta-miR-425-5p				-0.01	-0.02	N/A
TOX	ENST00000361421.1	thymocyte selection-associated high mobility group box	139	1	0	0	1	0	bta-miR-425-5p				-0.01	-0.16	N/A
ARHGEF17	ENST00000263674.3	Rho guanine nucleotide exchange factor (GEF) 17	729	1	0	0	1	1	bta-miR-425-5p				-0.01	-0.1	N/A
CTNNA3	ENST00000433211.2	catenin (cadherin-associated protein), alpha 3	5	1	0	0	1	1	bta-miR-425-5p				-0.01	-0.01	N/A
PLEKHO1	ENST00000369124.4	pleckstrin homology domain containing, family O member 1	144	1	0	0	1	1	bta-miR-425-5p				-0.01	-0.14	N/A
MCOLN3	ENST00000370589.2	mucolipin 3	47	1	0	0	1	2	bta-miR-425-5p				-0.01	-0.29	N/A
GAPVD1	ENST00000470056.1	GTPase activating protein and VPS9 domains 1	1805	2	0	0	2	0	bta-miR-425-5p				-0.01	-0.18	N/A
P4HA2	ENST00000401867.1	prolyl 4-hydroxylase, alpha polypeptide II	1077	1	0	0	1	0	bta-miR-425-5p				-0.01	-0.19	N/A
ASXL1	ENST00000375687.4	additional sex combs like 1 (Drosophila)	2518	1	0	1	0	1	bta-miR-425-5p				-0.01	-0.07	N/A
MYPN	ENST00000358913.5	myopalladin	73	1	0	0	1	1	bta-miR-425-5p				-0.01	-0.04	N/A
NETO2	ENST00000562435.1	neuropilin (NRP) and tolloid (TLL)-like 2	723	1	0	0	1	3	bta-miR-425-5p				-0.01	-0.1	N/A
CNNM2	ENST00000369878.4	cyclin M2	517	1	0	1	0	3	bta-miR-425-5p				-0.01	-0.04	N/A
KCNK1	ENST00000366621.3	potassium channel, subfamily K, member 1	410	1	0	0	1	1	bta-miR-425-5p				-0.01	-0.23	N/A
CPSF6	ENST00000435070.2	cleavage and polyadenylation specific factor 6, 68kDa	5819	1	0	1	0	1	bta-miR-425-5p				-0.01	-0.11	N/A
ZNF652	ENST00000362063.2	zinc finger protein 652	33	1	0	0	1	3	bta-miR-425-5p				-0.01	-0.08	N/A
XRRA1	ENST00000527087.1	X-ray radiation resistance associated 1	136	1	0	0	1	0	bta-miR-425-5p				-0.01	-0.14	N/A
EIF4E	ENST00000450253.2	eukaryotic translation initiation factor 4E	876	1	0	0	1	2	bta-miR-425-5p				-0.01	-0.29	N/A
PITPNC1	ENST00000580974.1	phosphatidylinositol transfer protein, cytoplasmic 1	797	1	0	0	1	2	bta-miR-425-5p				-0.01	-0.22	N/A
ADAT2	ENST00000606514.1	adenosine deaminase, tRNA-specific 2	303	1	0	0	1	1	bta-miR-425-5p				-0.01	-0.14	N/A
GRIN2B	ENST00000609686.1	glutamate receptor, ionotropic, N-methyl D-aspartate 2B	5	1	0	0	1	3	bta-miR-425-5p				-0.01	-0.01	N/A
JRKL	ENST00000458427.1	jerky homolog-like (mouse)	116	1	0	0	1	0	bta-miR-425-5p				-0.01	-0.19	N/A
UCHL5	ENST00000367455.4	ubiquitin carboxyl-terminal hydrolase L5	1150	2	0	0	2	1	bta-miR-425-5p				-0.01	-0.16	N/A
WDR72	ENST00000396328.1	WD repeat domain 72	77	1	0	0	1	0	bta-miR-425-5p				-0.01	-0.15	N/A
ZNF529	ENST00000334116.7	zinc finger protein 529	120	1	0	1	0	0	bta-miR-425-5p				-0.01	-0.24	N/A
MSH6	ENST00000234420.5	mutS homolog 6	94	1	0	0	1	0	bta-miR-425-5p				-0.01	-0.12	N/A
NCAPH2	ENST00000420993.2	non-SMC condensin II complex, subunit H2	758	1	0	1	0	0	bta-miR-425-5p				-0.01	-0.21	N/A
RRP1	ENST00000497547.1	ribosomal RNA processing 1	1000	1	0	0	1	0	bta-miR-425-5p				-0.01	-0.25	N/A
ANTXR1	ENST00000409829.3	anthrax toxin receptor 1	571	1	0	0	1	0	bta-miR-425-5p				-0.01	-0.12	N/A
SRGAP3	ENST00000383836.3	SLIT-ROBO Rho GTPase activating protein 3	38	1	0	1	0	1	bta-miR-425-5p				-0.01	-0.03	N/A
TMEM98	ENST00000579849.1	transmembrane protein 98	98	1	0	0	1	2	bta-miR-425-5p				-0.01	-0.18	N/A
NEK10	ENST00000295720.6	NIMA-related kinase 10	66	1	0	0	1	1	bta-miR-425-5p				-0.01	-0.19	N/A
RNF19B	ENST00000356990.5	ring finger protein 19B	45	1	0	0	1	1	bta-miR-425-5p				-0.01	-0.16	N/A
ZNRF2	ENST00000323037.4	zinc and ring finger 2	403	1	0	0	1	0	bta-miR-425-5p				-0.01	-0.12	N/A
DNA2	ENST00000399180.2	DNA replication helicase/nuclease 2	81	1	0	0	1	0	bta-miR-425-5p				-0.01	-0.21	N/A
FMNL3	ENST00000335154.5	formin-like 3	132	1	0	1	0	2	bta-miR-425-5p				-0.01	-0.03	N/A
ERCC6L2	ENST00000407474.3	excision repair cross-complementing rodent repair deficiency, complementation group 6-like 2	118	1	0	0	1	1	bta-miR-425-5p				-0.01	-0.2	N/A
SOX6	ENST00000316399.6	SRY (sex determining region Y)-box 6	22	1	0	1	0	0	bta-miR-425-5p				-0.01	-0.02	N/A
BCAS4	ENST00000371608.2	breast carcinoma amplified sequence 4	492	1	0	0	1	1	bta-miR-425-5p				-0.01	-0.23	N/A
EIF4EBP1	ENST00000338825.4	eukaryotic translation initiation factor 4E binding protein 1	121	1	0	0	1	0	bta-miR-425-5p				-0.01	-0.2	N/A
TTL	ENST00000233336.6	tubulin tyrosine ligase	442	1	0	0	1	1	bta-miR-425-5p				-0.01	-0.16	N/A
TPR	ENST00000367478.4	translocated promoter region, nuclear basket protein	529	1	0	0	1	0	bta-miR-425-5p				-0.01	-0.17	N/A
C1orf35	ENST00000272139.4	chromosome 1 open reading frame 35	32	1	1	0	0	0	bta-miR-425-5p				-0.01	-0.31	N/A
RAB3C	ENST00000282878.4	RAB3C, member RAS oncogene family	242	1	0	0	1	2	bta-miR-425-5p				-0.01	-0.1	N/A
TCF4	ENST00000354452.3	transcription factor 4	394	1	0	1	0	0	bta-miR-425-5p				-0.01	-0.07	N/A
FAM175B	ENST00000298492.5	family with sequence similarity 175, member B	525	1	0	0	1	2	bta-miR-425-5p				-0.01	-0.24	N/A
MCM4	ENST00000523944.1	minichromosome maintenance complex component 4	1525	1	0	1	0	0	bta-miR-425-5p				-0.01	-0.26	N/A
CEP63	ENST00000337090.3	centrosomal protein 63kDa	191	1	0	0	1	0	bta-miR-425-5p				-0.01	-0.25	N/A
DGAT1	ENST00000332324.4	diacylglycerol O-acyltransferase 1	3108	1	0	0	1	0	bta-miR-425-5p				-0.01	-0.21	N/A
WDR53	ENST00000332629.5	WD repeat domain 53	173	1	0	0	1	0	bta-miR-425-5p				-0.01	-0.2	N/A
PSD3	ENST00000327040.8	pleckstrin and Sec7 domain containing 3	133	1	0	0	1	1	bta-miR-425-5p				-0.01	-0.08	N/A
JUN	ENST00000371222.2	jun proto-oncogene	7432	1	0	0	1	0	bta-miR-425-5p				-0.01	-0.27	N/A
NAA38	ENST00000249299.2	N(alpha)-acetyltransferase 38, NatC auxiliary subunit	458	1	0	0	1	0	bta-miR-425-5p				-0.01	-0.15	N/A
SLC8A1	ENST00000406785.2	solute carrier family 8 (sodium/calcium exchanger), member 1	61	1	0	0	1	1	bta-miR-425-5p				-0.01	-0.06	N/A
C9orf114	ENST00000361256.5	chromosome 9 open reading frame 114	488	1	0	0	1	2	bta-miR-425-5p				-0.01	-0.2	N/A
SCARB2	ENST00000264896.2	scavenger receptor class B, member 2	5609	1	0	0	1	0	bta-miR-425-5p				-0.01	-0.12	N/A
DPM1	ENST00000371588.5	dolichyl-phosphate mannosyltransferase polypeptide 1, catalytic subunit	1124	1	0	1	0	1	bta-miR-425-5p				-0.01	-0.37	N/A
ODF2L	ENST00000370566.3	outer dense fiber of sperm tails 2-like	149	1	0	0	1	1	bta-miR-425-5p				-0.01	-0.12	N/A
MMAB	ENST00000545712.2	methylmalonic aciduria (cobalamin deficiency) cblB type	2107	1	0	1	0	0	bta-miR-425-5p				0	-0.15	N/A
COPS2	ENST00000388901.5	COP9 signalosome subunit 2	11120	1	0	0	1	0	bta-miR-425-5p				0	-0.2	N/A
SUPT7L	ENST00000337768.5	suppressor of Ty 7 (S. cerevisiae)-like	1145	1	0	0	1	0	bta-miR-425-5p				0	-0.18	N/A
PTGS1	ENST00000362012.2	prostaglandin-endoperoxide synthase 1 (prostaglandin G/H synthase and cyclooxygenase)	399	1	0	0	1	0	bta-miR-425-5p				0	-0.14	N/A
NEK3	ENST00000339406.3	NIMA-related kinase 3	66	1	0	1	0	1	bta-miR-425-5p				0	-0.14	N/A
ATP5G3	ENST00000284727.4	ATP synthase, H+ transporting, mitochondrial Fo complex, subunit C3 (subunit 9)	7944	1	0	0	1	1	bta-miR-425-5p				0	-0.27	N/A
TPBG	ENST00000369750.3	trophoblast glycoprotein	170	1	0	0	1	0	bta-miR-425-5p				0	-0.16	N/A
DPH5	ENST00000370109.3	diphthamide biosynthesis 5	288	1	0	0	1	0	bta-miR-425-5p				0	-0.26	N/A
MCAT	ENST00000327555.5	malonyl CoA:ACP acyltransferase (mitochondrial)	133	1	0	1	0	0	bta-miR-425-5p				0	-0.14	N/A
ARHGEF28	ENST00000426542.2	Rho guanine nucleotide exchange factor (GEF) 28	423	1	0	0	1	1	bta-miR-425-5p				0	-0.25	N/A
BNC2	ENST00000380672.4	basonuclin 2	770	2	0	0	2	3	bta-miR-425-5p				0	-0.18	N/A
ZDHHC3	ENST00000296127.3	zinc finger, DHHC-type containing 3	426	1	0	1	0	0	bta-miR-425-5p				0	-0.02	N/A
SLITRK4	ENST00000381779.4	SLIT and NTRK-like family, member 4	86	1	0	0	1	2	bta-miR-425-5p				0	-0.07	N/A
CDCA2	ENST00000330560.3	cell division cycle associated 2	215	1	0	0	1	1	bta-miR-425-5p				0	-0.01	N/A
CLCN3	ENST00000513761.1	chloride channel, voltage-sensitive 3	1142	1	0	1	0	1	bta-miR-425-5p				0	-0.07	N/A
CSTF2	ENST00000415585.2	cleavage stimulation factor, 3' pre-RNA, subunit 2, 64kDa	385	1	0	0	1	1	bta-miR-425-5p				0	-0.19	N/A
FZD1	ENST00000287934.2	frizzled family receptor 1	391	1	0	0	1	0	bta-miR-425-5p				0	-0.13	N/A
MAPKAPK5	ENST00000550735.2	mitogen-activated protein kinase-activated protein kinase 5	573	1	0	0	1	0	bta-miR-425-5p				0	-0.12	N/A
PDCD6IP	ENST00000307296.3	programmed cell death 6 interacting protein	6149	1	0	0	1	1	bta-miR-425-5p				0	-0.15	N/A
BAZ2A	ENST00000379441.3	bromodomain adjacent to zinc finger domain, 2A	48	1	0	1	0	0	bta-miR-425-5p				0	-0.03	N/A
MARK4	ENST00000300843.4	MAP/microtubule affinity-regulating kinase 4	192	1	0	0	1	1	bta-miR-425-5p				0	-0.13	N/A
CLMN	ENST00000298912.4	calmin (calponin-like, transmembrane)	53	1	0	1	0	0	bta-miR-425-5p				0	-0.02	N/A
ALDH16A1	ENST00000293350.4	aldehyde dehydrogenase 16 family, member A1	366	1	0	0	1	0	bta-miR-425-5p				0	-0.25	N/A
PTPMT1	ENST00000426530.2	protein tyrosine phosphatase, mitochondrial 1	6893	1	0	0	1	0	bta-miR-425-5p				0	-0.17	N/A
POT1	ENST00000357628.3	protection of telomeres 1	142	1	0	0	1	2	bta-miR-425-5p				0	-0.14	N/A
KLHL14	ENST00000359358.4	kelch-like family member 14	66	1	0	0	1	0	bta-miR-425-5p				0	-0.14	N/A
SCN9A	ENST00000409672.1	sodium channel, voltage-gated, type IX, alpha subunit	240	1	0	1	0	0	bta-miR-425-5p				0	-0.13	N/A
LETM1	ENST00000302787.2	leucine zipper-EF-hand containing transmembrane protein 1	198	1	0	1	0	0	bta-miR-425-5p				0	-0.1	N/A
PPP6C	ENST00000373547.4	protein phosphatase 6, catalytic subunit	346	1	0	0	1	1	bta-miR-425-5p				0	-0.15	N/A
TMEM218	ENST00000532156.1	transmembrane protein 218	553	1	0	1	0	1	bta-miR-425-5p				0	-0.2	N/A
SDHAF2	ENST00000543265.1	succinate dehydrogenase complex assembly factor 2	545	1	0	0	1	2	bta-miR-425-5p				0	-0.19	N/A
CTNNBL1	ENST00000361383.6	catenin, beta like 1	206	1	0	0	1	0	bta-miR-425-5p				0	-0.15	N/A
CNOT7	ENST00000361272.4	CCR4-NOT transcription complex, subunit 7	415	1	0	0	1	1	bta-miR-425-5p				0	-0.19	N/A
DCUN1D5	ENST00000260247.5	DCN1, defective in cullin neddylation 1, domain containing 5	1486	4	0	0	4	1	bta-miR-425-5p				0	-0.52	N/A
CITED2	ENST00000367651.2	Cbp/p300-interacting transactivator, with Glu/Asp-rich carboxy-terminal domain, 2	1071	1	0	0	1	0	bta-miR-425-5p				0	-0.17	N/A
MSX2	ENST00000239243.6	msh homeobox 2	316	1	0	0	1	0	bta-miR-425-5p				0	-0.13	N/A
YTHDC1	ENST00000344157.4	YTH domain containing 1	307	1	0	0	1	0	bta-miR-425-5p				0	-0.17	N/A
WBP4	ENST00000379487.3	WW domain binding protein 4	153	1	0	0	1	0	bta-miR-425-5p				0	-0.19	N/A
RNF115	ENST00000369291.5	ring finger protein 115	757	1	1	0	0	0	bta-miR-425-5p				0	-0.44	N/A
BTG1	ENST00000256015.3	B-cell translocation gene 1, anti-proliferative	1677	1	0	0	1	0	bta-miR-425-5p				0	-0.17	N/A
RBM23	ENST00000555209.1	RNA binding motif protein 23	1540	1	0	1	0	2	bta-miR-425-5p				0	-0.08	N/A
LMO4	ENST00000370544.5	LIM domain only 4	294	1	0	0	1	1	bta-miR-425-5p				0	-0.15	N/A
BRD7	ENST00000394688.3	bromodomain containing 7	349	1	0	1	0	0	bta-miR-425-5p				0	-0.11	N/A
RUNX3	ENST00000399916.1	runt-related transcription factor 3	378	1	0	0	1	0	bta-miR-425-5p				0	-0.19	N/A
RAB32	ENST00000367495.3	RAB32, member RAS oncogene family	1894	1	0	1	0	0	bta-miR-425-5p				0	-0.34	N/A
TM2D2	ENST00000456845.2	TM2 domain containing 2	1085	1	0	0	1	0	bta-miR-425-5p				0	-0.21	N/A
CADM1	ENST00000452722.3	cell adhesion molecule 1	676	1	0	0	1	1	bta-miR-425-5p				0	-0.19	N/A
SERTAD1	ENST00000357949.4	SERTA domain containing 1	603	1	0	0	1	0	bta-miR-425-5p				0	-0.28	N/A
SMARCA5	ENST00000283131.3	SWI/SNF related, matrix associated, actin dependent regulator of chromatin, subfamily a, member 5	478	2	0	0	2	1	bta-miR-425-5p				0	-0.21	N/A
STOML2	ENST00000356493.5	stomatin (EPB72)-like 2	11262	1	0	1	0	0	bta-miR-425-5p				0	-0.31	N/A
EXT1	ENST00000378204.2	exostosin glycosyltransferase 1	694	2	0	1	1	1	bta-miR-425-5p				0	-0.32	N/A
C9orf3	ENST00000297979.5	chromosome 9 open reading frame 3	1591	1	0	0	1	0	bta-miR-425-5p				0	-0.18	N/A
RP1-170O19.20	ENST00000470747.4	Uncharacterized protein	151	1	0	0	1	0	bta-miR-425-5p				0	-0.1	N/A
FMN1	ENST00000334528.9	formin 1	25	1	0	0	1	3	bta-miR-425-5p				0	-0.01	N/A
HPS1	ENST00000361490.4	Hermansky-Pudlak syndrome 1	382	1	0	1	0	0	bta-miR-425-5p				0	-0.14	N/A
TSPYL1	ENST00000368608.3	TSPY-like 1	2195	1	0	0	1	0	bta-miR-425-5p				0	-0.15	N/A
MED28	ENST00000237380.7	mediator complex subunit 28	1483	1	0	0	1	0	bta-miR-425-5p				0	-0.07	N/A
HOXA9	ENST00000396345.1	homeobox A9	151	1	0	0	1	0	bta-miR-425-5p				0	-0.1	N/A
SRD5A1	ENST00000274192.5	steroid-5-alpha-reductase, alpha polypeptide 1 (3-oxo-5 alpha-steroid delta 4-dehydrogenase alpha 1)	2684	1	0	0	1	0	bta-miR-425-5p				0	-0.22	N/A
MAPK1	ENST00000215832.6	mitogen-activated protein kinase 1	630	2	0	1	1	0	bta-miR-425-5p				0	-0.25	N/A
GATA6	ENST00000269216.3	GATA binding protein 6	691	1	0	0	1	2	bta-miR-425-5p				0	-0.09	N/A
NCS1	ENST00000372398.3	neuronal calcium sensor 1	1083	1	0	1	0	0	bta-miR-425-5p				0	-0.14	N/A
NCOR1	ENST00000268712.3	nuclear receptor corepressor 1	268	1	0	1	0	1	bta-miR-425-5p				0	-0.1	N/A
CEP120	ENST00000306467.5	centrosomal protein 120kDa	261	1	0	0	1	0	bta-miR-425-5p				0	-0.09	N/A
FTO	ENST00000471389.1	fat mass and obesity associated	240	1	0	0	1	1	bta-miR-425-5p				0	-0.08	N/A
PAPD5	ENST00000357464.3	PAP associated domain containing 5	152	1	0	0	1	0	bta-miR-425-5p				0	-0.05	N/A
TCEAL4	ENST00000472484.1	transcription elongation factor A (SII)-like 4	937	1	0	1	0	1	bta-miR-425-5p				0	-0.28	N/A
FOXD1	ENST00000499003.3	forkhead box D1	423	1	0	1	0	1	bta-miR-425-5p				0	-0.27	N/A
GEMIN4	ENST00000319004.5	gem (nuclear organelle) associated protein 4	339	1	0	0	1	0	bta-miR-425-5p				0	-0.15	N/A
UROS	ENST00000368797.4	uroporphyrinogen III synthase	221	1	0	1	0	0	bta-miR-425-5p				0	-0.12	N/A
FADS1	ENST00000350997.7	fatty acid desaturase 1	1170	1	0	0	1	0	bta-miR-425-5p				0	-0.05	N/A
USP6NL	ENST00000609104.1	USP6 N-terminal like	183	1	0	1	0	1	bta-miR-425-5p				0	-0.05	N/A
CETN3	ENST00000283122.3	centrin, EF-hand protein, 3	498	1	0	0	1	0	bta-miR-425-5p				0	-0.14	N/A
ZNF292	ENST00000369577.3	zinc finger protein 292	230	1	0	1	0	0	bta-miR-425-5p				0	-0.05	N/A
POLA2	ENST00000265465.3	polymerase (DNA directed), alpha 2, accessory subunit	2627	1	0	1	0	0	bta-miR-425-5p				0	-0.11	N/A
PAPOLA	ENST00000557471.1	poly(A) polymerase alpha	1229	1	0	0	1	0	bta-miR-425-5p				0	-0.16	N/A
C5orf28	ENST00000500337.2	chromosome 5 open reading frame 28	1711	1	0	0	1	1	bta-miR-425-5p				0	-0.31	N/A
VANGL1	ENST00000355485.2	VANGL planar cell polarity protein 1	721	1	0	0	1	0	bta-miR-425-5p				0	-0.06	N/A
NUPL2	ENST00000258742.5	nucleoporin like 2	1714	1	0	0	1	0	bta-miR-425-5p				0	-0.16	N/A
GBX2	ENST00000551105.1	gastrulation brain homeobox 2	53	1	0	0	1	2	bta-miR-425-5p				0	-0.1	N/A
CDC7	ENST00000234626.6	cell division cycle 7	416	1	0	0	1	1	bta-miR-425-5p				0	-0.17	N/A
FADS2	ENST00000257261.6	fatty acid desaturase 2	285	1	0	0	1	0	bta-miR-425-5p				0	-0.14	N/A
GPR137C	ENST00000321662.6	G protein-coupled receptor 137C	110	1	0	0	1	0	bta-miR-425-5p				0	-0.16	N/A
GRSF1	ENST00000254799.6	G-rich RNA sequence binding factor 1	4414	1	0	0	1	2	bta-miR-425-5p				0	-0.15	N/A
SOD2	ENST00000538183.2	superoxide dismutase 2, mitochondrial	993	1	0	1	0	0	bta-miR-425-5p				0	-0.1	N/A
CCNG2	ENST00000316355.5	cyclin G2	1056	1	0	0	1	0	bta-miR-425-5p				0	-0.08	N/A
WDR77	ENST00000235090.5	WD repeat domain 77	1214	1	0	0	1	1	bta-miR-425-5p				0	-0.2	N/A
IGSF6	ENST00000268389.4	immunoglobulin superfamily, member 6	5	1	1	0	0	1	bta-miR-425-5p				0	-0.6	N/A
MTDH	ENST00000336273.3	metadherin	5192	1	0	1	0	0	bta-miR-425-5p				0	-0.02	N/A
PCDH9	ENST00000377861.3	protocadherin 9	102	1	0	0	1	0	bta-miR-425-5p				0	-0.14	N/A
GPN3	ENST00000228827.3	GPN-loop GTPase 3	1825	1	0	0	1	0	bta-miR-425-5p				0	-0.31	N/A
DYRK4	ENST00000545342.1	dual-specificity tyrosine-(Y)-phosphorylation regulated kinase 4	482	1	0	1	0	0	bta-miR-425-5p				0	-0.25	N/A
SMARCC1	ENST00000254480.5	SWI/SNF related, matrix associated, actin dependent regulator of chromatin, subfamily c, member 1	727	1	0	1	0	0	bta-miR-425-5p				0	-0.02	N/A
ABI2	ENST00000295851.5	abl-interactor 2	877	2	0	1	1	4	bta-miR-425-5p				0	-0.15	N/A
CCNT2	ENST00000295238.6	cyclin T2	381	1	0	0	1	0	bta-miR-425-5p				0	-0.06	N/A
MITF	ENST00000328528.6	microphthalmia-associated transcription factor	593	1	0	0	1	1	bta-miR-425-5p				0	-0.12	N/A
HOXA13	ENST00000222753.4	homeobox A13	328	1	0	1	0	0	bta-miR-425-5p				0	-0.05	N/A
GALT	ENST00000378842.3	galactose-1-phosphate uridylyltransferase	1012	1	0	0	1	0	bta-miR-425-5p				0	-0.14	N/A
IER5	ENST00000367577.4	immediate early response 5	11212	1	0	0	1	0	bta-miR-425-5p				0	-0.21	N/A
POLR2H	ENST00000456318.1	polymerase (RNA) II (DNA directed) polypeptide H	3413	1	1	0	0	0	bta-miR-425-5p				0	-0.52	N/A
SERPINA1	ENST00000440909.1	serpin peptidase inhibitor, clade A (alpha-1 antiproteinase, antitrypsin), member 1	78170	1	1	0	0	1	bta-miR-425-5p				0	-0.4	N/A
PLN	ENST00000357525.5	phospholamban	5	2	0	0	2	0	bta-miR-425-5p				0	-0.39	N/A
AGTRAP	ENST00000376627.2	angiotensin II receptor-associated protein	3213	1	0	0	1	0	bta-miR-425-5p				0	-0.15	N/A
DVL3	ENST00000313143.3	dishevelled segment polarity protein 3	373	1	0	0	1	0	bta-miR-425-5p				0	-0.05	N/A
SNAP29	ENST00000215730.7	synaptosomal-associated protein, 29kDa	766	1	0	1	0	0	bta-miR-425-5p				0	-0.1	N/A
NLN	ENST00000380985.5	neurolysin (metallopeptidase M3 family)	885	1	0	1	0	1	bta-miR-425-5p				0	-0.12	N/A
BCLAF1	ENST00000531224.1	BCL2-associated transcription factor 1	1732	1	0	0	1	0	bta-miR-425-5p				0	-0.15	N/A
SOX4	ENST00000244745.1	SRY (sex determining region Y)-box 4	2736	1	0	0	1	0	bta-miR-425-5p				0	-0.14	N/A
CLEC7A	ENST00000298523.5	C-type lectin domain family 7, member A	5	1	0	0	1	0	bta-miR-425-5p				0	-0.28	N/A
TNFSF14	ENST00000245912.3	tumor necrosis factor (ligand) superfamily, member 14	5	2	0	2	0	1	bta-miR-425-5p				0	-0.26	N/A
HLA-DRB5	ENST00000374975.3	major histocompatibility complex, class II, DR beta 5	5	1	0	0	1	0	bta-miR-425-5p				0	-0.27	N/A
SNTG1	ENST00000522124.1	syntrophin, gamma 1	5	1	0	1	0	0	bta-miR-425-5p				0	-0.19	N/A
AVPI1	ENST00000370626.3	arginine vasopressin-induced 1	4404	1	0	0	1	0	bta-miR-425-5p				0	-0.22	N/A
HRASLS5	ENST00000539221.1	HRAS-like suppressor family, member 5	5	1	0	0	1	1	bta-miR-425-5p				0	-0.23	N/A
FAM122A	ENST00000394264.3	family with sequence similarity 122A	1277	1	0	1	0	0	bta-miR-425-5p				0	-0.21	N/A
GSKIP	ENST00000555181.1	GSK3B interacting protein	1581	1	0	0	1	0	bta-miR-425-5p				0	-0.24	N/A
CKAP5	ENST00000529230.1	cytoskeleton associated protein 5	2192	1	0	1	0	0	bta-miR-425-5p				0	-0.04	N/A
CYB5B	ENST00000512062.1	cytochrome b5 type B (outer mitochondrial membrane)	2472	1	0	0	1	0	bta-miR-425-5p				0	-0.17	N/A
CXorf21	ENST00000378962.3	chromosome X open reading frame 21	5	1	0	0	1	0	bta-miR-425-5p				0	-0.23	N/A
TGFBR2	ENST00000359013.4	transforming growth factor, beta receptor II (70/80kDa)	2168	1	0	0	1	2	bta-miR-425-5p				0	-0.18	N/A
COL19A1	ENST00000322773.4	collagen, type XIX, alpha 1	5	2	0	0	2	0	bta-miR-425-5p				0	-0.24	N/A
ADO	ENST00000373783.1	2-aminoethanethiol (cysteamine) dioxygenase	686	1	0	0	1	0	bta-miR-425-5p				0	-0.12	N/A
ATOH1	ENST00000306011.3	atonal homolog 1 (Drosophila)	5	1	0	0	1	0	bta-miR-425-5p				0	-0.23	N/A
FZD8	ENST00000374694.1	frizzled family receptor 8	791	1	1	0	0	0	bta-miR-425-5p				0	-0.23	N/A
RNMTL1	ENST00000304478.4	RNA methyltransferase like 1	1736	1	0	0	1	0	bta-miR-425-5p				0	-0.11	N/A
METTL24	ENST00000338882.4	methyltransferase like 24	5	1	0	0	1	0	bta-miR-425-5p				0	-0.16	N/A
SPATS2	ENST00000553127.1	spermatogenesis associated, serine-rich 2	779	1	0	0	1	1	bta-miR-425-5p				0	-0.11	N/A
RBM46	ENST00000514866.1	RNA binding motif protein 46	5	1	0	0	1	1	bta-miR-425-5p				0	-0.18	N/A
RPL7A	ENST00000323345.6	ribosomal protein L7a	4327	1	0	0	1	0	bta-miR-425-5p				0	-0.25	N/A
G6PC	ENST00000253801.2	glucose-6-phosphatase, catalytic subunit	5	1	0	0	1	1	bta-miR-425-5p				0	-0.15	N/A
GPR125	ENST00000334304.5	G protein-coupled receptor 125	1042	1	0	0	1	0	bta-miR-425-5p				0	-0.17	N/A
MTMR8	ENST00000374852.3	myotubularin related protein 8	5	1	0	0	1	0	bta-miR-425-5p				0	-0.13	N/A
HSPB3	ENST00000302005.1	heat shock 27kDa protein 3	5	1	0	1	0	0	bta-miR-425-5p				0	-0.17	N/A
MGAT4C	ENST00000604798.1	mannosyl (alpha-1,3-)-glycoprotein beta-1,4-N-acetylglucosaminyltransferase, isozyme C (putative)	5	2	0	0	2	1	bta-miR-425-5p				0	-0.15	N/A
GRM4	ENST00000538487.2	glutamate receptor, metabotropic 4	5	1	0	1	0	0	bta-miR-425-5p				0	-0.19	N/A
NUBP2	ENST00000262302.9	nucleotide binding protein 2	3319	1	0	1	0	0	bta-miR-425-5p				0	-0.22	N/A
CTD-2545M3.6	ENST00000599632.1		10	1	0	0	1	1	bta-miR-425-5p				0	-0.24	N/A
TRIM72	ENST00000322122.3	tripartite motif containing 72	8	1	0	0	1	0	bta-miR-425-5p				0	-0.13	N/A
ZBTB20	ENST00000462705.1	zinc finger and BTB domain containing 20	5	1	0	1	0	3	bta-miR-425-5p				0	-0.1	N/A
ABCB11	ENST00000263817.6	ATP-binding cassette, sub-family B (MDR/TAP), member 11	5	1	0	0	1	1	bta-miR-425-5p				0	-0.1	N/A
PCDH11X	ENST00000504220.2	protocadherin 11 X-linked	5	1	0	0	1	0	bta-miR-425-5p				0	-0.1	N/A
CCDC142	ENST00000393965.3	coiled-coil domain containing 142	8	1	0	1	0	0	bta-miR-425-5p				0	-0.14	N/A
MRPS23	ENST00000313608.8	mitochondrial ribosomal protein S23	7140	1	0	0	1	0	bta-miR-425-5p				0	-0.06	N/A
BTN3A1	ENST00000425234.2	butyrophilin, subfamily 3, member A1	5	1	0	0	1	0	bta-miR-425-5p				0	-0.11	N/A
TCF21	ENST00000367882.4	transcription factor 21	552	1	0	1	0	0	bta-miR-425-5p				0	-0.02	N/A
APOL3	ENST00000397293.2	apolipoprotein L, 3	5	1	0	0	1	0	bta-miR-425-5p				0	-0.11	N/A
GABRB1	ENST00000295454.3	gamma-aminobutyric acid (GABA) A receptor, beta 1	5	2	0	1	1	2	bta-miR-425-5p				0	-0.1	N/A
DLGAP3	ENST00000373347.1	discs, large (Drosophila) homolog-associated protein 3	8	1	0	0	1	0	bta-miR-425-5p				0	-0.11	N/A
RPL37A	ENST00000491306.1	ribosomal protein L37a	5920	1	0	0	1	0	bta-miR-425-5p				0	-0.27	N/A
SMS	ENST00000404933.2	spermine synthase	14	1	0	1	0	1	bta-miR-425-5p				0	-0.15	N/A
SHMT1	ENST00000316694.3	serine hydroxymethyltransferase 1 (soluble)	3432	1	0	1	0	1	bta-miR-425-5p				0	-0.15	N/A
ITGB1BP1	ENST00000360635.3	integrin beta 1 binding protein 1	14310	1	0	1	0	0	bta-miR-425-5p				0	-0.19	N/A
CD59	ENST00000395850.3	CD59 molecule, complement regulatory protein	19017	1	0	0	1	0	bta-miR-425-5p				0	-0.21	N/A
DKK3	ENST00000396505.2	dickkopf WNT signaling pathway inhibitor 3	5725	1	0	0	1	1	bta-miR-425-5p				0	-0.1	N/A
TMEM59	ENST00000371348.1	transmembrane protein 59	5104	1	0	0	1	2	bta-miR-425-5p				0	-0.29	N/A
CYP39A1	ENST00000275016.2	cytochrome P450, family 39, subfamily A, polypeptide 1	152	1	1	0	0	0	bta-miR-425-5p				0	-0.66	N/A
PIK3AP1	ENST00000339364.5	phosphoinositide-3-kinase adaptor protein 1	14	1	0	0	1	0	bta-miR-425-5p				0	-0.14	N/A
TRNP1	ENST00000522111.2	TMF1-regulated nuclear protein 1	4046	1	0	1	0	1	bta-miR-425-5p				0	-0.1	N/A
WT1	ENST00000379079.2	Wilms tumor 1	29	2	0	1	1	0	bta-miR-425-5p				0	-0.16	N/A
SNX11	ENST00000393405.2	sorting nexin 11	20	1	0	0	1	0	bta-miR-425-5p				0	-0.23	N/A
PKHD1	ENST00000371117.3	polycystic kidney and hepatic disease 1 (autosomal recessive)	5	1	0	0	1	0	bta-miR-425-5p				0	-0.06	N/A
KCNK15	ENST00000372861.3	potassium channel, subfamily K, member 15	23	1	0	1	0	1	bta-miR-425-5p				0	-0.13	N/A
UBC	ENST00000536769.1	ubiquitin C	11613	1	0	0	1	0	bta-miR-425-5p				0	-0.16	N/A
BCAT1	ENST00000261192.7	branched chain amino-acid transaminase 1, cytosolic	1346	1	0	0	1	3	bta-miR-425-5p				0	-0.12	N/A
APOH	ENST00000205948.6	apolipoprotein H (beta-2-glycoprotein I)	37	1	0	1	0	1	bta-miR-425-5p				0	-0.42	N/A
COLEC10	ENST00000332843.2	collectin sub-family member 10 (C-type lectin)	5	1	0	0	1	0	bta-miR-425-5p				0	-0.06	N/A
CHMP3	ENST00000263856.4	charged multivesicular body protein 3	2466	1	0	0	1	0	bta-miR-425-5p				0	-0.2	N/A
MFSD2A	ENST00000372811.5	major facilitator superfamily domain containing 2A	113	1	0	1	0	0	bta-miR-425-5p				0	-0.16	N/A
RAB43	ENST00000476465.1	RAB43, member RAS oncogene family	5	1	0	1	0	0	bta-miR-425-5p				0	-0.27	N/A
LRRC34	ENST00000446859.1	leucine rich repeat containing 34	48	1	0	0	1	0	bta-miR-425-5p				0	-0.16	N/A
MCTP2	ENST00000357742.4	multiple C2 domains, transmembrane 2	59	1	1	0	0	1	bta-miR-425-5p				0	-0.18	N/A
GBP2	ENST00000370466.3	guanylate binding protein 2, interferon-inducible	1309	1	0	0	1	0	bta-miR-425-5p				0	-0.2	N/A
RNF103-CHMP3	ENST00000604011.1	RNF103-CHMP3 readthrough	2466	1	0	0	1	0	bta-miR-425-5p				0	-0.2	N/A
STRADA	ENST00000375840.4	STE20-related kinase adaptor alpha	366	1	0	0	1	0	bta-miR-425-5p				0	-0.14	N/A
GHR	ENST00000230882.4	growth hormone receptor	102	1	0	0	1	0	bta-miR-425-5p				0	-0.1	N/A
IGF2R	ENST00000356956.1	insulin-like growth factor 2 receptor	46	1	0	1	0	0	bta-miR-425-5p				0	-0.02	N/A
CBLN1	ENST00000219197.6	cerebellin 1 precursor	12	1*	0	0	0	0	bta-miR-425-5p				0	0	N/A
PXMP4	ENST00000344022.3	peroxisomal membrane protein 4, 24kDa	158	1	0	0	1	0	bta-miR-425-5p				0	-0.26	N/A
RASAL2	ENST00000448150.3	RAS protein activator like 2	950	1	0	0	1	0	bta-miR-425-5p				0	-0.09	N/A
NFIB	ENST00000397575.3	nuclear factor I/B	1149	1	0	0	1	1	bta-miR-425-5p				0	-0.09	N/A
KLF2	ENST00000248071.5	Kruppel-like factor 2 (lung)	431	1	0	0	1	1	bta-miR-425-5p				0	-0.12	N/A
UBE2D3	ENST00000453744.2	ubiquitin-conjugating enzyme E2D 3	2312	1	0	0	1	0	bta-miR-425-5p				0	-0.19	N/A
PPP2R1A	ENST00000322088.6	protein phosphatase 2, regulatory subunit A, alpha	65937	1	0	0	1	0	bta-miR-425-5p				0	-0.23	N/A
TERT	ENST00000296820.5	telomerase reverse transcriptase	10	1	0	1	0	0	bta-miR-425-5p				0	-0.13	N/A
RNLS	ENST00000331772.4	renalase, FAD-dependent amine oxidase	48	1	0	0	1	0	bta-miR-425-5p				0	-0.21	N/A
DNAJB4	ENST00000370763.5	DnaJ (Hsp40) homolog, subfamily B, member 4	633	1	0	0	1	0	bta-miR-425-5p				0	-0.14	N/A
DUSP3	ENST00000226004.3	dual specificity phosphatase 3	836	1	0	0	1	1	bta-miR-425-5p				0	-0.2	N/A
MLKL	ENST00000306247.7	mixed lineage kinase domain-like	44	1*	0	0	0	0	bta-miR-425-5p				0	0	N/A
LRRC40	ENST00000370952.3	leucine rich repeat containing 40	88	4	0	0	4	3	bta-miR-425-5p				0	-0.39	N/A
SETBP1	ENST00000282030.5	SET binding protein 1	77	1*	0	0	0	1	bta-miR-425-5p				0	0	N/A
CENPL	ENST00000356198.2	centromere protein L	390	1	0	0	1	1	bta-miR-425-5p				0	-0.22	N/A
CALN1	ENST00000329008.5	calneuron 1	5	1*	0	0	0	0	bta-miR-425-5p				0	0	N/A
TNFAIP8L3	ENST00000327536.5	tumor necrosis factor, alpha-induced protein 8-like 3	259	1	0	1	0	0	bta-miR-425-5p				0	-0.09	N/A
CACNA1C	ENST00000399655.1	calcium channel, voltage-dependent, L type, alpha 1C subunit	69	1	0	0	1	1	bta-miR-425-5p				0	-0.13	N/A
