# Supplementary material for: miR-425-5p Regulates Proliferation of Bovine Mammary Epithelial Cells by Targeting TOB2
Source: Genes (Basel). 2024 Jan 28;15(2):174. doi: 10.3390/genes15020174 (PMC10888448; doi:10.3390/genes15020174)
Supplement: Supplementary file 1 [file genes-15-00174-s001.zip › S1.xlsx]

## Sheet: Sheet1
Sample	Clean Reads	Q20(%)	GC(%)	Total Mapping(%)
Mimic 1	41870498	97.78	52.28	97.03
Mimic 2	43010856	97.69	52.42	96.97
Mimic 3	42316988	97.81	52.39	97.1
NC 1	41727088	97.3	52.44	96.54
NC 2	40853174	97.72	52.37	96.62
NC 3	42936534	97.57	52.28	96.86
