# Supplementary material for: miR-425-5p Regulates Proliferation of Bovine Mammary Epithelial Cells by Targeting TOB2
Source: Genes (Basel). 2024 Jan 28;15(2):174. doi: 10.3390/genes15020174 (PMC10888448; doi:10.3390/genes15020174)
Supplement: Supplementary file 1 [file genes-15-00174-s001.zip › S2.xlsx]

## Sheet: Sheet1
gene_id	m1_4	m2_4	m3_4	n1_4	n2_4	n3_4	mi425	nc425	log2FoldChange	pvalue	padj	gene_name	gene_chr	gene_start	gene_end	gene_strand	gene_length	gene_biotype	gene_description	Subfamily	Family
101906837	69.1477	62.4872	57.5737	132.799	174.41	137.551	63.0695	148.253	-1.23441	2.79508e-09	1	LOC101906837	NC_037336.1	83933038	83934938	+	1901	transcribed_pseudogene	medium-chain specific acyl-CoA dehydrogenase%2C mitochondrial pseudogene && sp|Q3SZB4|ACADM_BOVIN Medium-chain specific acyl-CoA dehydrogenase, mitochondrial OS=Bos taurus OX=9913 GN=ACADM PE=2 SV=1 && PF02770:Acyl-CoA dehydrogenase, middle domain|PF00441:Acyl-CoA dehydrogenase, C-terminal domain|PF02771:Acyl-CoA dehydrogenase, N-terminal domain	-	-
783661	497.061	526.678	502.55	348.725	343.921	247.386	508.763	313.344	0.6984	4.14289e-09	1	RPS27P	NC_037344.1	39940734	39941084	+	351	pseudogene	- && sp|Q2KHT7|RS27_BOVIN 40S ribosomal protein S27 OS=Bos taurus OX=9913 GN=RPS27 PE=3 SV=3 && -	-	-
493779	62548.6	60480.7	59884.4	55507.1	54618.8	50189.6	60971.2	53438.5	0.190227	1.00826e-08	1.29965e-05	RN18S1	NC_037354.1	6224662	6226184	-	1523	rRNA	18S ribosomal RNA && sp|Q5DU56|NLRC3_MOUSE Protein NLRC3 OS=Mus musculus OX=10090 GN=Nlrc3 PE=1 SV=2 && -	-	-
613777	3151.73	2976.57	3289.51	3908.96	3495.06	3849.36	3139.27	3751.13	-0.256639	2.29657e-07	0.000148014	PTMS	NC_037332.1	103674101	103678695	-	983	protein_coding	parathymosin && - && PF03247:Prothymosin/parathymosin family	-	-
781576	34.0728	24.7965	38.0572	74.0027	87.205	97.5172	32.3088	86.2417	-1.41577	3.48272e-07	1	LOC781576	NC_037330.1	66498012	66498432	-	421	pseudogene	- && sp|Q56JY1|RL35A_BOVIN 60S ribosomal protein L35a OS=Bos taurus OX=9913 GN=RPL35A PE=3 SV=1 && PF01247:Ribosomal protein L35Ae	-	-
505941	3788.09	3876.19	4000.88	4507.07	4277.95	4776.29	3888.39	4520.43	-0.217026	6.72243e-07	0.00028884	RRBP1	NC_037340.1	37984310	38032592	-	5659	protein_coding	ribosome binding protein 1%2C transcript variant X2 && sp|Q99PL5|RRBP1_MOUSE Ribosome-binding protein 1 OS=Mus musculus OX=10090 GN=Rrbp1 PE=1 SV=2 && -	-	-
510977	10357.1	10822.2	10328.1	9558.51	9578.84	9053.71	10502.5	9397.02	0.160374	9.13776e-07	0.000294464	LY6E	NC_037341.1	1422652	1426356	-	1194	protein_coding	lymphocyte antigen 6 family member E && sp|Q16553|LY6E_HUMAN Lymphocyte antigen 6E OS=Homo sapiens OX=9606 GN=LY6E PE=1 SV=1 && PF00021:u-PAR/Ly-6 domain	-	-
280796	8198.51	8790.86	8633.13	10113	9133.01	10010.4	8540.83	9752.15	-0.191205	1.37271e-06	0.000353885	FUS	NC_037352.1	27267572	27277653	+	1819	protein_coding	FUS RNA binding protein%2C transcript variant X1 && sp|Q28009|FUS_BOVIN RNA-binding protein FUS OS=Bos taurus OX=9913 GN=FUS PE=2 SV=2 && PF00076:RNA recognition motif. (a.k.a. RRM, RBD, or RNP domain)|PF00641:Zn-finger in Ran binding protein and others	-	-
613729	1192.55	1202.13	1206.12	1470.93	1402.14	1483.29	1200.27	1452.12	-0.274578	2.13129e-06	1	HMGB3	NC_037357.1	33603508	33611398	+	2160	protein_coding	high mobility group box 3%2C transcript variant X1 && sp|Q32L31|HMGB3_BOVIN High mobility group protein B3 OS=Bos taurus OX=9913 GN=HMGB3 PE=2 SV=2 && PF00505:HMG (high mobility group) box|PF09011:HMG-box domain	HMG	HMG
281103	3819.16	3712.53	3562.74	3087.84	3377.48	2760.25	3698.14	3075.19	0.265764	2.82101e-06	0.000606048	CTGF	NC_037336.1	69887199	69890434	-	2305	protein_coding	connective tissue growth factor && sp|O18739|CCN2_BOVIN CCN family member 2 OS=Bos taurus OX=9913 GN=CCN2 PE=2 SV=2 && -	-	-
112445001	46.0984	39.6744	43.9121	107.456	67.6084	127.286	43.2283	100.783	-1.21978	6.23656e-06	1	LOC112445001	NC_037357.1	24952009	24952372	+	364	pseudogene	- && sp|Q56JY1|RL35A_BOVIN 60S ribosomal protein L35a OS=Bos taurus OX=9913 GN=RPL35A PE=3 SV=1 && -	-	-
527852	1989.25	2192.01	2179.02	1835.87	1849.92	1696.8	2120.09	1794.2	0.240693	1.47794e-05	1	SERF2	NC_037348.1	55412552	55416413	+	2650	protein_coding	small EDRK-rich factor 2%2C transcript variant X1 && sp|A6NH21|SERC4_HUMAN Serine incorporator 4 OS=Homo sapiens OX=9606 GN=SERINC4 PE=2 SV=1 && -	-	-
514046	8559.28	9118.17	8269.14	7219.82	8004.25	7693.6	8648.86	7639.22	0.178981	1.66493e-05	0.00291511	RPL17	NC_037351.1	49149648	49154339	-	1023	protein_coding	ribosomal protein L17%2C transcript variant X1 && sp|Q3T025|RL17_BOVIN 60S ribosomal protein L17 OS=Bos taurus OX=9913 GN=RPL17 PE=2 SV=3 && PF00237:Ribosomal protein L22p/L17e	-	-
539449	15957.1	15667.4	15472.7	14426.5	14814.1	14048.6	15699.1	14429.7	0.121542	1.83604e-05	0.00291511	PLK2	NC_037347.1	20847409	20853386	+	2757	protein_coding	polo like kinase 2 && sp|Q5R4L1|PLK2_PONAB Serine/threonine-protein kinase PLK2 OS=Pongo abelii OX=9601 GN=PLK2 PE=3 SV=1 && PF00659:POLO box duplicated region|PF00069:Protein kinase domain	-	-
280794	157374	157347	161220	167514	169447	169204	158647	168722	-0.0888223	2.03538e-05	0.00291511	FN1	NC_037329.1	103361560	103430878	-	8487	protein_coding	fibronectin 1%2C transcript variant X1 && sp|P07589|FINC_BOVIN Fibronectin OS=Bos taurus OX=9913 GN=FN1 PE=1 SV=4 && PF00041:Fibronectin type III domain|PF00039:Fibronectin type I domain|PF00040:Fibronectin type II domain	-	-
280729	3536.55	3477.46	3367.57	3017.89	3180.53	2951.18	3460.53	3049.87	0.18196	2.46024e-05	0.00317125	B2M	NC_037337.1	103095452	103110775	+	1210	protein_coding	beta-2-microglobulin%2C transcript variant X1 && sp|P01888|B2MG_BOVIN Beta-2-microglobulin OS=Bos taurus OX=9913 GN=B2M PE=1 SV=2 && PF07654:Immunoglobulin C1-set domain	-	-
507695	1398.99	1304.3	1397.38	1538.85	1632.4	1688.59	1366.89	1619.95	-0.245	3.0474e-05	1	FAM101A	NC_037344.1	51466603	51481616	-	2104	protein_coding	family with sequence similarity 101%2C member A%2C transcript variant X1 && sp|Q6ZTI6|RFLA_HUMAN Refilin-A OS=Homo sapiens OX=9606 GN=RFLNA PE=1 SV=3 && PF15068:FAM101 family	-	-
281495	3599.69	3558.79	3652.51	4179.63	3866.42	4107.02	3603.66	4051.02	-0.168622	3.48058e-05	0.00407861	SOD1	NC_037328.1	3824612	3833280	-	857	protein_coding	superoxide dismutase 1 && sp|P00442|SODC_BOVIN Superoxide dismutase [Cu-Zn] OS=Bos taurus OX=9913 GN=SOD1 PE=1 SV=2 && PF00080:Copper/zinc superoxide dismutase (SODC)	-	-
513463	513.096	565.36	602.084	443.002	408.59	430.102	560.18	427.232	0.391408	4.51349e-05	1	TAGLN	NC_037342.1	27889556	27894949	+	1341	protein_coding	transgelin%2C transcript variant X1 && sp|Q9TS87|TAGL_BOVIN Transgelin OS=Bos taurus OX=9913 GN=TAGLN PE=1 SV=4 && -	-	-
3283885	3658.81	3712.53	3780.35	4190.78	3971.26	4504.27	3717.23	4222.1	-0.183471	4.79182e-05	0.00514721	ND4L	NC_006853.1	10239	10535	+	297	protein_coding	- && sp|Q6EMS3|NU4LM_BOSIN NADH-ubiquinone oxidoreductase chain 4L OS=Bos indicus OX=9915 GN=MT-ND4L PE=3 SV=1 && -	-	-
535113	2893.18	2790.1	3219.25	3410.21	3363.76	3449.03	2967.51	3407.67	-0.199337	5.84737e-05	0.00579789	SNRNP70	NC_037345.1	55604487	55618994	+	1715	protein_coding	small nuclear ribonucleoprotein U1 subunit 70%2C transcript variant X1 && sp|Q1RMR2|RU17_BOVIN U1 small nuclear ribonucleoprotein 70 kDa OS=Bos taurus OX=9913 GN=SNRNP70 PE=2 SV=1 && PF00076:RNA recognition motif. (a.k.a. RRM, RBD, or RNP domain)|PF12220:U1 small nuclear ribonucleoprotein of 70kDa MW N terminal	-	-
282691	6613.12	6600.83	6565.35	7372.9	6907.81	7648.43	6593.1	7309.71	-0.148703	6.71345e-05	0.00618117	HMGB1	NC_037339.1	30327844	30333009	+	1243	protein_coding	high mobility group box 1 && sp|P63158|HMGB1_MOUSE High mobility group protein B1 OS=Mus musculus OX=10090 GN=Hmgb1 PE=1 SV=2 && PF09011:HMG-box domain|PF00505:HMG (high mobility group) box	HMG	HMG
614226	142.304	168.616	121.002	248.365	190.087	242.253	143.974	226.902	-0.65592	7.5833e-05	1	LOC614226	NC_037343.1	40730069	40731323	+	1255	pseudogene	- && sp|P50502|F10A1_HUMAN Hsc70-interacting protein OS=Homo sapiens OX=9606 GN=ST13 PE=1 SV=2 && PF17830:STI1 domain	-	-
783202	54.1156	71.4139	69.2836	126.717	84.2655	180.664	64.9377	130.549	-1.0056	7.9528e-05	1	LOC783202	NC_037347.1	24418218	24418714	+	497	protein_coding	cytochrome c oxidase subunit 8A%2C mitochondrial && sp|P14622|COX8A_BOVIN Cytochrome c oxidase subunit 8A, mitochondrial OS=Bos taurus OX=9913 GN=COX8A PE=1 SV=1 && -	-	-
767905	1215.6	1260.65	1211	978.255	1062.14	1057.29	1229.08	1032.56	0.251233	8.05412e-05	1	GLIPR1	NC_037332.1	4964662	5034037	+	1612	protein_coding	GLI pathogenesis related 1 && sp|P48060|GLIP1_HUMAN Glioma pathogenesis-related protein 1 OS=Homo sapiens OX=9606 GN=GLIPR1 PE=1 SV=3 && PF00188:Cysteine-rich secretory protein family	-	-
100847890	672.436	692.318	657.706	876.881	751.531	906.397	674.154	844.936	-0.325264	8.95347e-05	1	LOC100847890	NC_037352.1	2303844	2316777	+	4210	lncRNA	uncharacterized LOC100847890%2C transcript variant X5 && - && -	-	-
404053	11815.2	12552	12042.7	10860.1	11564	10797.7	12136.6	11073.9	0.13211	9.82539e-05	0.00844328	TUBA1A	NC_037332.1	30656035	30660490	+	2328	protein_coding	tubulin%2C alpha 1a%2C transcript variant X1 && sp|P68362|TBA1A_CRIGR Tubulin alpha-1A chain OS=Cricetulus griseus OX=10029 GN=TUBA1A PE=2 SV=1 && PF03953:Tubulin C-terminal domain|PF00091:Tubulin/FtsZ family, GTPase domain	-	-
282535	5.0107	3.96744	8.78243	45.6181	6.85882	46.1924	5.92019	32.8898	-2.46972	0.00010443	1	BOLA-DQA2	NC_037350.1	25582895	25589220	-	1302	protein_coding	major histocompatibility complex%2C class II%2C DQ alpha 2 && sp|P01906|DQA2_HUMAN HLA class II histocompatibility antigen, DQ alpha 2 chain OS=Homo sapiens OX=9606 GN=HLA-DQA2 PE=1 SV=2 && PF00993:Class II histocompatibility antigen, alpha domain|PF07654:Immunoglobulin C1-set domain	-	-
282385	17778	17981.4	18650	20244.3	18948	19857.6	18136.5	19683.3	-0.118002	0.000106501	0.00857996	TMSB10	NC_037338.1	50094264	50095274	-	452	protein_coding	thymosin beta 10 && sp|P21752|TYB10_BOVIN Thymosin beta-10 OS=Bos taurus OX=9913 GN=TMSB10 PE=1 SV=2 && -	-	-
615626	459.982	573.295	540.607	730.903	581.04	806.827	524.628	706.257	-0.428103	0.00011407	1	PTMA	NC_037329.1	47896053	47897091	+	1039	protein_coding	prothymosin%2C alpha (gene sequence 28) && sp|P01252|PTMA_BOVIN Prothymosin alpha OS=Bos taurus OX=9913 GN=PTMA PE=1 SV=2 && PF03247:Prothymosin/parathymosin family	-	-
112444473	2752.88	2719.68	2541.05	2406.61	2332.98	2344.52	2671.2	2361.37	0.17778	0.00015265	1	LOC112444473	NC_037353.1	7904551	7905229	+	377	lncRNA	uncharacterized LOC112444473 && sp|P68103|EF1A1_BOVIN Elongation factor 1-alpha 1 OS=Bos taurus OX=9913 GN=EEF1A1 PE=1 SV=1 && -	-	-
326597	717.532	875.813	726.014	1030.97	849.514	1080.9	773.12	987.128	-0.352102	0.000173868	1	CALM	NC_037347.1	8144460	8145622	+	1163	protein_coding	calmodulin-like && sp|P62147|CALM1_BRAFL Calmodulin-1 OS=Branchiostoma floridae OX=7739 PE=2 SV=2 && PF13499:EF-hand domain pair	-	-
514246	3171.77	3512.18	3351.96	3635.26	3886.99	3761.09	3345.3	3761.11	-0.169068	0.000176162	0.0132159	JUNB	NC_037334.1	12736074	12737893	-	1820	protein_coding	JunB proto-oncogene%2C AP-1 transcription factor subunit && sp|Q0VBZ5|JUNB_BOVIN Transcription factor jun-B OS=Bos taurus OX=9913 GN=JUNB PE=2 SV=1 && PF00170:bZIP transcription factor|PF03957:Jun-like transcription factor	bZIP	bZIP
786336	19504.6	20332.1	20307.9	22749.2	20674.5	22205.2	20048.2	21876.3	-0.125824	0.000184551	0.0132159	PTMA	NC_037329.1	119411648	119419171	+	3432	protein_coding	prothymosin alpha%2C transcript variant X1 && sp|P06454|PTMA_HUMAN Prothymosin alpha OS=Homo sapiens OX=9606 GN=PTMA PE=1 SV=2 && -	-	-
507083	554.183	583.214	568.906	780.576	606.516	832.489	568.768	739.86	-0.378687	0.000185927	1	TMEM256	NC_037346.1	27081977	27083126	-	486	protein_coding	transmembrane protein 256 && sp|Q2KI29|TM256_BOVIN Transmembrane protein 256 OS=Bos taurus OX=9913 GN=TMEM256 PE=3 SV=1 && PF04241:Protein of unknown function (DUF423)	-	-
613667	402.86	365.005	451.807	518.019	506.573	564.574	406.557	529.722	-0.381198	0.000186412	1	CXCL3	NC_037333.1	89061330	89063355	+	1042	protein_coding	chemokine (C-X-C motif) ligand 3 && sp|O46678|GROA_SHEEP Growth-regulated alpha protein OS=Ovis aries OX=9940 GN=CXCL1 PE=3 SV=1 && PF00048:Small cytokines (intecrine/chemokine), interleukin-8 like	-	-
786614	159.34	141.836	153.205	327.437	165.592	252.518	151.46	248.515	-0.713552	0.000201069	1	LOC786614	NC_037337.1	22194328	22195092	+	765	transcribed_pseudogene	peptidyl-prolyl cis-trans isomerase A pseudogene && sp|P62935|PPIA_BOVIN Peptidyl-prolyl cis-trans isomerase A OS=Bos taurus OX=9913 GN=PPIA PE=1 SV=2 && PF00160:Cyclophilin type peptidyl-prolyl cis-trans isomerase/CLD	-	-
404187	2886.16	3120.39	3204.61	3497.39	3433.33	3403.87	3070.39	3444.86	-0.165888	0.000222514	0.0145824	CTSZ	NC_037340.1	57381213	57390707	+	1414	protein_coding	cathepsin Z && sp|P05689|CATZ_BOVIN Cathepsin Z OS=Bos taurus OX=9913 GN=CTSZ PE=2 SV=2 && PF00112:Papain family cysteine protease	-	-
783645	5442.62	5333.23	5265.55	4858.83	4881.52	4961.06	5347.14	4900.47	0.125832	0.000226259	0.0145824	VCL	NC_037355.1	29876866	29989469	+	6688	protein_coding	vinculin && sp|P18206|VINC_HUMAN Vinculin OS=Homo sapiens OX=9606 GN=VCL PE=1 SV=4 && PF01044:Vinculin family	-	-
281555	8013.11	8275.09	8898.55	9523.03	8857.68	9510.5	8395.58	9297.07	-0.14699	0.000244393	0.015001	TUBB2B	NC_037350.1	50489642	50492431	+	1434	protein_coding	tubulin%2C beta 2B class IIb && sp|Q6B856|TBB2B_BOVIN Tubulin beta-2B chain OS=Bos taurus OX=9913 GN=TUBB2B PE=1 SV=2 && PF03953:Tubulin C-terminal domain|PF00091:Tubulin/FtsZ family, GTPase domain	-	-
104968453	1813.87	1734.76	1694.03	1961.58	1972.4	2033.49	1747.56	1989.16	-0.18687	0.000257462	1	DYRK2	NC_037332.1	46117190	46131967	-	6159	protein_coding	dual specificity tyrosine phosphorylation regulated kinase 2%2C transcript variant X1 && sp|Q5U4C9|DYRK2_MOUSE Dual specificity tyrosine-phosphorylation-regulated kinase 2 OS=Mus musculus OX=10090 GN=Dyrk2 PE=2 SV=1 && -	-	-
506530	5895.59	6033.49	6069.63	5600.89	5579.16	4934.37	5999.57	5371.47	0.159411	0.000273289	0.0155387	SSR2	NC_037330.1	14754097	14760784	+	1185	protein_coding	signal sequence receptor subunit 2%2C transcript variant X1 && sp|Q5E9E4|SSRB_BOVIN Translocon-associated protein subunit beta OS=Bos taurus OX=9913 GN=SSR2 PE=2 SV=1 && PF05753:Translocon-associated protein beta (TRAPB)	-	-
507151	18285	18303.8	18079.1	16816.9	17559.6	15531.9	18222.6	16636.1	0.131326	0.000277262	0.0155387	RPL15	NC_037354.1	42051427	42055369	-	2306	protein_coding	ribosomal protein L15%2C transcript variant X1 && sp|Q5EAD6|RL15_BOVIN 60S ribosomal protein L15 OS=Bos taurus OX=9913 GN=RPL15 PE=2 SV=3 && -	-	-
615906	811.733	782.578	817.742	919.458	948.477	1020.34	804.018	962.758	-0.259743	0.000287723	1	LSS	NC_037328.1	145889075	145919616	-	4444	protein_coding	lanosterol synthase%2C transcript variant X1 && sp|P84466|LSS_BOVIN Lanosterol synthase OS=Bos taurus OX=9913 GN=LSS PE=1 SV=2 && -	-	-
535043	27299.3	27447.7	27238.2	28607.6	28789.4	29897.8	27328.4	29098.3	-0.0905067	0.000291445	0.015653	ITGA6	NC_037329.1	24091589	24179355	-	5743	protein_coding	integrin subunit alpha 6%2C transcript variant X1 && sp|P23229|ITA6_HUMAN Integrin alpha-6 OS=Homo sapiens OX=9606 GN=ITGA6 PE=1 SV=5 && PF08441:Integrin alpha|PF13517:Repeat domain in Vibrio, Colwellia, Bradyrhizobium and Shewanella	-	-
101905203	341.73	405.671	344.466	535.252	403.691	529.673	363.956	489.539	-0.426991	0.000331692	1	LOC101905203	NC_037340.1	75791474	75792856	+	1383	transcribed_pseudogene	heterogeneous nuclear ribonucleoprotein A1-like && sp|Q32P51|RA1L2_HUMAN Heterogeneous nuclear ribonucleoprotein A1-like 2 OS=Homo sapiens OX=9606 GN=HNRNPA1L2 PE=2 SV=2 && -	-	-
280924	2177.65	2032.32	2194.63	2274.82	2515.23	2512.87	2134.87	2434.31	-0.189408	0.000350325	1	SCD	NC_037353.1	21263976	21279185	+	5097	protein_coding	stearoyl-CoA desaturase && sp|Q9TT94|SCD_BOVIN Stearoyl-CoA desaturase OS=Bos taurus OX=9913 GN=SCD PE=2 SV=2 && -	-	-
326581	19105.8	19259.9	18646.1	18270.6	17697.7	17093.2	19003.9	17687.2	0.103561	0.000396842	0.0197204	EEF1G	NC_037356.1	40917049	40926643	-	1419	protein_coding	eukaryotic translation elongation factor 1 gamma && sp|Q3SZV3|EF1G_BOVIN Elongation factor 1-gamma OS=Bos taurus OX=9913 GN=EEF1G PE=2 SV=1 && PF00043:Glutathione S-transferase, C-terminal domain|PF02798:Glutathione S-transferase, N-terminal domain|PF00647:Elongation factor 1 gamma, conserved domain	-	-
281615	22137.3	21709.8	22200	23506.5	22868.3	25604.9	22015.7	23993.2	-0.124037	0.000397775	0.0197204	ALDH1A1	NC_037335.1	49053228	49106706	-	2055	protein_coding	aldehyde dehydrogenase 1 family member A1 && sp|P48644|AL1A1_BOVIN Retinal dehydrogenase 1 OS=Bos taurus OX=9913 GN=ALDH1A1 PE=1 SV=3 && PF00171:Aldehyde dehydrogenase family	-	-
618295	845.806	866.886	913.372	1057.33	977.872	1083.98	875.355	1039.73	-0.247765	0.000423432	1	BCL7C	NC_037352.1	26933760	26969800	-	6361	protein_coding	BCL tumor suppressor 7C && sp|Q8WUZ0|BCL7C_HUMAN B-cell CLL/lymphoma 7 protein family member C OS=Homo sapiens OX=9606 GN=BCL7C PE=1 SV=3 && -	-	-
540332	3174.78	3375.3	3270.97	2940.85	3077.65	2642.2	3273.68	2886.9	0.181133	0.000471716	0.0225201	CCDC85B	NC_037356.1	44005578	44006861	+	1284	protein_coding	coiled-coil domain containing 85B && sp|Q6PDY0|CC85B_MOUSE Coiled-coil domain-containing protein 85B OS=Mus musculus OX=10090 GN=Ccdc85b PE=1 SV=1 && PF10226:CCDC85 family	-	-
786089	4.00856	1.98372	0.975825	42.5769	2.9395	14.371	2.3227	19.9624	-3.10639	0.000512619	1	LOC786089	NC_037332.1	37220335	37390290	+	1089	protein_coding	N-acetyltransferase ESCO2 && sp|Q56NI9|ESCO2_HUMAN N-acetyltransferase ESCO2 OS=Homo sapiens OX=9606 GN=ESCO2 PE=1 SV=1 && PF13880:ESCO1/2 acetyl-transferase|PF13878:zinc-finger of acetyl-transferase ESCO	-	-
281831	74078.2	73062.4	70780.5	67553.3	70244.1	66548.8	72640.4	68115.4	0.0927634	0.000521528	0.0240089	HSPA8	NC_037342.1	33679011	33683436	-	2254	protein_coding	heat shock protein family A (Hsp70) member 8 && sp|P19120|HSP7C_BOVIN Heat shock cognate 71 kDa protein OS=Bos taurus OX=9913 GN=HSPA8 PE=1 SV=2 && PF00012:Hsp70 protein	-	-
615087	35814.5	35246.7	36086	33375.2	34602.8	32433.2	35715.7	33470.4	0.0936365	0.000549229	0.0244123	TUBB	NC_037350.1	28298186	28301777	-	1676	protein_coding	tubulin beta class I && sp|Q2KJD0|TBB5_BOVIN Tubulin beta-5 chain OS=Bos taurus OX=9913 GN=TUBB5 PE=2 SV=1 && PF03953:Tubulin C-terminal domain|PF00091:Tubulin/FtsZ family, GTPase domain	-	-
511996	1241.65	1298.34	1153.43	1015.76	1036.66	1097.33	1231.14	1049.92	0.229723	0.000560348	1	AKR7A2	NC_037329.1	133363649	133369986	+	1335	protein_coding	aldo-keto reductase family 7 member A2 && sp|Q8CG76|ARK72_MOUSE Aflatoxin B1 aldehyde reductase member 2 OS=Mus musculus OX=10090 GN=Akr7a2 PE=1 SV=3 && PF00248:Aldo/keto reductase family	-	-
516303	4365.32	4373.11	4254.6	4578.03	4808.03	4785.53	4331.01	4723.86	-0.125351	0.000673511	0.0289385	ERRFI1	NC_037343.1	45352249	45366512	+	3055	protein_coding	ERBB receptor feedback inhibitor 1 && sp|Q9UJM3|ERRFI_HUMAN ERBB receptor feedback inhibitor 1 OS=Homo sapiens OX=9606 GN=ERRFI1 PE=1 SV=1 && PF11555:EGFR receptor inhibitor Mig-6	-	-
522886	5064.82	5429.44	5405.1	5560.34	5913.28	5971.13	5299.78	5814.92	-0.133781	0.000709714	0.0295103	PPL	NC_037352.1	3948018	3996446	-	6557	protein_coding	periplakin%2C transcript variant X1 && sp|O60437|PEPL_HUMAN Periplakin OS=Homo sapiens OX=9606 GN=PPL PE=1 SV=4 && PF17902:SH3 domain	-	-
533179	133.285	106.129	137.591	188.555	205.765	165.266	125.668	186.529	-0.570272	0.000780655	1	SMIM8	NC_037336.1	62573181	62585114	-	737	protein_coding	small integral membrane protein 8 && sp|A2VDV9|SMIM8_BOVIN Small integral membrane protein 8 OS=Bos taurus OX=9913 GN=SMIM8 PE=3 SV=1 && -	-	-
506229	14945.9	15300.4	14757.4	13936.8	14501.5	12912.3	15001.3	13783.6	0.122034	0.000809987	0.0326273	RPS5	NC_037345.1	65660255	65665845	+	714	protein_coding	ribosomal protein S5 && sp|Q5E988|RS5_BOVIN 40S ribosomal protein S5 OS=Bos taurus OX=9913 GN=RPS5 PE=2 SV=3 && PF00177:Ribosomal protein S7p/S5e	-	-
327660	1474.15	1596.89	1508.63	1911.9	1630.44	1751.2	1526.56	1764.52	-0.208729	0.00082891	1	NDUFB9	NC_037341.1	15553533	15561136	-	1217	protein_coding	NADH_ubiquinone oxidoreductase subunit B9%2C transcript variant X1 && sp|Q02369|NDUB9_BOVIN NADH dehydrogenase [ubiquinone] 1 beta subcomplex subunit 9 OS=Bos taurus OX=9913 GN=NDUFB9 PE=1 SV=2 && PF05347:Complex 1 protein (LYR family)	-	-
616066	2310.93	2465.76	2398.58	2173.45	2191.88	2033.49	2391.76	2132.94	0.165081	0.000847393	1	DAP	NC_037347.1	62513800	62580670	+	2322	protein_coding	death associated protein%2C transcript variant X1 && sp|Q91XC8|DAP1_MOUSE Death-associated protein 1 OS=Mus musculus OX=10090 GN=Dap PE=1 SV=3 && PF15228:Death-associated protein	-	-
788760	2062.4	2114.65	2085.34	2216.03	2333.96	2511.84	2087.46	2353.94	-0.173195	0.000886573	1	EHBP1L1	NC_037356.1	43758503	43774081	+	5081	protein_coding	EH domain binding protein 1 like 1%2C transcript variant X1 && sp|Q99MS7|EH1L1_MOUSE EH domain-binding protein 1-like protein 1 OS=Mus musculus OX=10090 GN=Ehbp1l1 PE=1 SV=1 && PF00307:Calponin homology (CH) domain|PF12130:Bivalent Mical/EHBP Rab binding domain|PF10358:N-terminal C2 in EEIG1 and EHBP1 proteins	-	-
507203	2343	2404.27	2283.43	2639.77	2467.22	2807.47	2343.57	2638.15	-0.170573	0.000924674	1	ANP32E	NC_037330.1	20409583	20421686	+	1444	protein_coding	acidic nuclear phosphoprotein 32 family member E%2C transcript variant X1 && sp|P97822|AN32E_MOUSE Acidic leucine-rich nuclear phosphoprotein 32 family member E OS=Mus musculus OX=10090 GN=Anp32e PE=1 SV=2 && PF14580:Leucine-rich repeat	-	-
64986894	237.507	239.038	232.246	152.06	203.805	138.577	236.264	164.814	0.51794	0.000934105	1	KEH36_t10	NC_006853.1	5551	5617	-	67	tRNA	tRNA-Cys && - && -	-	-
281562	7574.17	7728.57	7742.2	6954.22	7481.02	6617.83	7681.65	7017.69	0.130257	0.00102204	0.0392093	UCP2	NC_037342.1	53409782	53416245	-	1590	protein_coding	uncoupling protein 2 && sp|Q3SZI5|UCP2_BOVIN Mitochondrial uncoupling protein 2 OS=Bos taurus OX=9913 GN=UCP2 PE=2 SV=1 && PF00153:Mitochondrial carrier protein	-	-
112448749	1206.58	1166.43	1215.88	1354.35	1329.63	1427.86	1196.29	1370.61	-0.196008	0.00104232	1	POU3F3	NC_037338.1	8999540	9005060	+	5521	protein_coding	POU class 3 homeobox 3 && sp|P20264|PO3F3_HUMAN POU domain, class 3, transcription factor 3 OS=Homo sapiens OX=9606 GN=POU3F3 PE=1 SV=2 && -	HB-other	HB->HB-other
509781	1458.11	1415.38	1406.16	1203.3	1340.41	1153.78	1426.55	1232.5	0.210407	0.00104631	1	FASTK	NC_037331.1	113651547	113656055	-	1800	protein_coding	Fas activated serine/threonine kinase && sp|Q14296|FASTK_HUMAN Fas-activated serine/threonine kinase OS=Homo sapiens OX=9606 GN=FASTK PE=1 SV=1 && PF08373:RAP domain|PF06743:FAST kinase-like protein, subdomain 1|PF08368:FAST kinase-like protein, subdomain 2	-	-
3283888	10385.2	10520.7	10090	9635.55	9716.99	9680.9	10332	9677.81	0.0943156	0.00105308	0.0392093	ND6	NC_006853.1	13913	14440	-	528	protein_coding	- && sp|Q71PB7|NU6M_BOSIN NADH-ubiquinone oxidoreductase chain 6 OS=Bos indicus OX=9915 GN=MT-ND6 PE=3 SV=1 && PF00499:NADH-ubiquinone/plastoquinone oxidoreductase chain 6	-	-
508941	20451.7	20721.9	20927.5	19794.2	19757.3	18779.8	20700.4	19443.8	0.0903189	0.00108563	0.0392093	CYR61	NC_037330.1	58488393	58491302	-	2009	protein_coding	cysteine rich angiogenic inducer 61 && sp|O00622|CCN1_HUMAN CCN family member 1 OS=Homo sapiens OX=9606 GN=CCN1 PE=1 SV=1 && PF00219:Insulin-like growth factor binding protein|PF00093:von Willebrand factor type C domain|PF00007:Cystine-knot domain	-	-
510833	1810.87	1839.9	1767.22	2172.43	1929.29	2024.25	1806	2041.99	-0.17703	0.00111102	1	COL3A1	NC_037329.1	7375278	7414912	-	5416	protein_coding	collagen type III alpha 1 chain && sp|P02461|CO3A1_HUMAN Collagen alpha-1(III) chain OS=Homo sapiens OX=9606 GN=COL3A1 PE=1 SV=4 && PF01391:Collagen triple helix repeat (20 copies)|PF01410:Fibrillar collagen C-terminal domain|PF00093:von Willebrand factor type C domain	-	-
507541	2614.58	2570.9	2631.8	2781.69	2942.43	2899.85	2605.76	2874.66	-0.141755	0.00113033	1	AMFR	NC_037345.1	24207779	24253290	+	3507	protein_coding	autocrine motility factor receptor && sp|Q9UKV5|AMFR_HUMAN E3 ubiquitin-protein ligase AMFR OS=Homo sapiens OX=9606 GN=AMFR PE=1 SV=2 && PF13639:Ring finger domain|PF02845:CUE domain|PF18442:E3 gp78 Ube2g2-binding region (G2BR)	-	-
539882	40652.8	40544.3	41083.2	39273.1	38926.8	37464.1	40760.1	38554.7	0.0802373	0.00114432	0.0392093	TUBA1B	NC_037332.1	30699311	30702912	+	1743	protein_coding	tubulin%2C alpha 1b && sp|P81947|TBA1B_BOVIN Tubulin alpha-1B chain OS=Bos taurus OX=9913 PE=1 SV=2 && PF03953:Tubulin C-terminal domain|PF00091:Tubulin/FtsZ family, GTPase domain	-	-
337887	6389.64	6474.86	6415.08	6251.71	5737.89	5712.46	6426.53	5900.69	0.1232	0.00116989	0.0392093	ATP5MC2	NC_037332.1	26369899	26378378	+	1058	protein_coding	ATP synthase membrane subunit c locus 2%2C transcript variant X1 && sp|P07926|AT5G2_BOVIN ATP synthase F(0) complex subunit C2, mitochondrial OS=Bos taurus OX=9913 GN=ATP5MC2 PE=1 SV=1 && PF00137:ATP synthase subunit C	-	-
509056	1085.32	957.145	1072.43	866.744	944.558	810.933	1038.3	874.078	0.247926	0.0011708	1	FHL1	NW_020192292.1	8690290	8755071	-	4160	protein_coding	four and a half LIM domains 1%2C transcript variant X2 && sp|Q9WUH4|FHL1_RAT Four and a half LIM domains protein 1 OS=Rattus norvegicus OX=10116 GN=Fhl1 PE=2 SV=1 && PF00412:LIM domain	LIM	LIM
513497	3015.44	3060.88	2894.3	2718.84	2793.5	2586.77	2990.21	2699.7	0.147175	0.00118591	0.0392093	CDKN1A	NC_037350.1	10573389	10590591	+	2806	protein_coding	cyclin dependent kinase inhibitor 1A%2C transcript variant X1 && sp|O19002|CDN1A_FELCA Cyclin-dependent kinase inhibitor 1 OS=Felis catus OX=9685 GN=CDKN1A PE=2 SV=3 && -	-	-
507564	14349.6	14397.8	14461.7	15921.7	14528.9	16727.8	14403.1	15726.2	-0.126692	0.0012072	0.0392093	HNRNPA2B1	NC_037331.1	69735037	69744821	+	3913	protein_coding	heterogeneous nuclear ribonucleoprotein A2/B1%2C transcript variant X1 && sp|P22626|ROA2_HUMAN Heterogeneous nuclear ribonucleoproteins A2/B1 OS=Homo sapiens OX=9606 GN=HNRNPA2B1 PE=1 SV=2 && PF00076:RNA recognition motif. (a.k.a. RRM, RBD, or RNP domain)	-	-
616476	3756.02	3771.05	3635.92	4167.47	3864.46	4255.86	3721	4095.93	-0.138328	0.00121673	0.0392093	HNRNPUL2	NC_037356.1	41032884	41042549	-	2858	protein_coding	heterogeneous nuclear ribonucleoprotein U like 2 && sp|Q00PI9|HNRL2_MOUSE Heterogeneous nuclear ribonucleoprotein U-like protein 2 OS=Mus musculus OX=10090 GN=Hnrnpul2 PE=1 SV=2 && PF02037:SAP domain|PF13671:AAA domain|PF00622:SPRY domain	-	-
783497	56.1198	56.536	68.3078	130.772	64.6689	131.392	60.3212	108.944	-0.850881	0.00130181	1	LOC783497	NC_037342.1	13718841	13719888	+	1046	protein_coding	protein phosphatase 1 regulatory subunit 14C && sp|Q8R4R9|PP14C_RAT Protein phosphatase 1 regulatory subunit 14C OS=Rattus norvegicus OX=10116 GN=Ppp1r14c PE=1 SV=1 && PF05361:PKC-activated protein phosphatase-1 inhibitor	-	-
510469	509.087	453.28	529.873	601.145	612.395	608.713	497.413	607.418	-0.288147	0.00131475	1	RTCA	NC_037330.1	43006309	43034782	-	2018	protein_coding	RNA 3'-terminal phosphate cyclase%2C transcript variant X2 && sp|Q2HJ88|RTCA_BOVIN RNA 3'-terminal phosphate cyclase OS=Bos taurus OX=9913 GN=RTCA PE=2 SV=1 && -	-	-
514541	1923.11	1915.28	1857	2480.61	1922.43	2236.74	1898.46	2213.26	-0.221082	0.00131539	1	RAB13	NC_037330.1	16449594	16457409	+	1781	protein_coding	RAB13%2C member RAS oncogene family%2C transcript variant X1 && sp|Q58DS5|RAB13_BOVIN Ras-related protein Rab-13 OS=Bos taurus OX=9913 GN=RAB13 PE=1 SV=1 && -	-	-
514187	1363.91	1251.73	1284.19	1129.3	1164.04	1102.46	1299.94	1131.93	0.19937	0.0013344	1	THADA	NC_037338.1	25514362	25849694	-	10055	protein_coding	THADA%2C armadillo repeat containing%2C transcript variant X2 && sp|A8C750|THADA_CANLF Thyroid adenoma-associated protein homolog OS=Canis lupus familiaris OX=9615 GN=THADA PE=2 SV=1 && PF10350:Putative death-receptor fusion protein (DUF2428)	-	-
509123	459.982	467.166	482.058	658.928	479.138	667.223	469.735	601.763	-0.356517	0.00139823	1	PDCD5	NC_037345.1	43083826	43090563	+	561	protein_coding	programmed cell death 5 && sp|Q2HJH9|PDCD5_BOVIN Programmed cell death protein 5 OS=Bos taurus OX=9913 GN=PDCD5 PE=2 SV=3 && PF01984:Double-stranded DNA-binding domain	-	-
3283882	39626.6	40770.4	40551.4	36654.6	39728.3	36550.5	40316.1	37644.5	0.0988834	0.00149706	0.047066	ATP6	NC_006853.1	8290	8970	+	681	protein_coding	- && sp|P00847|ATP6_BOVIN ATP synthase subunit a OS=Bos taurus OX=9913 GN=MT-ATP6 PE=1 SV=1 && -	-	-
281873	10953.4	11075.1	11653.3	11747.2	12199.9	12119.9	11227.3	12022.3	-0.0986769	0.00163835	0.0502819	ITGA5	NC_037332.1	25662353	25683394	+	5583	protein_coding	integrin subunit alpha 5%2C transcript variant X1 && sp|P08648|ITA5_HUMAN Integrin alpha-5 OS=Homo sapiens OX=9606 GN=ITGA5 PE=1 SV=2 && -	-	-
514360	5528.81	5653.6	5666.62	5927.31	6012.25	6186.7	5616.34	6042.09	-0.105337	0.00167948	0.0503452	DSP	NC_037350.1	47824109	47868043	-	9514	protein_coding	desmoplakin && sp|P15924|DESP_HUMAN Desmoplakin OS=Homo sapiens OX=9606 GN=DSP PE=1 SV=3 && PF17902:SH3 domain|PF00681:Plectin repeat|PF18373:Spectrin like domain	-	-
100336414	156.334	146.795	104.413	228.09	165.592	209.405	135.847	201.029	-0.565475	0.00167981	1	LOC100336414	NC_037357.1	14305280	14306763	-	1484	transcribed_pseudogene	dnaJ homolog subfamily A member 1 pseudogene && sp|Q5E954|DNJA1_BOVIN DnaJ homolog subfamily A member 1 OS=Bos taurus OX=9913 GN=DNAJA1 PE=2 SV=2 && -	-	-
510315	1814.88	1746.67	1738.92	1606.77	1626.52	1432.99	1766.82	1555.43	0.183469	0.00168407	1	UTP4	NC_037345.1	36343458	36373613	+	2219	protein_coding	UTP4%2C small subunit processome component && sp|Q969X6|UTP4_HUMAN U3 small nucleolar RNA-associated protein 4 homolog OS=Homo sapiens OX=9606 GN=UTP4 PE=1 SV=1 && -	-	-
505935	1058.26	1082.12	1175.87	1267.17	1216.95	1345.74	1105.42	1276.62	-0.207262	0.00169171	1	GLRX5	NC_037348.1	60402134	60412056	+	1046	protein_coding	glutaredoxin 5 && sp|Q80Y14|GLRX5_MOUSE Glutaredoxin-related protein 5, mitochondrial OS=Mus musculus OX=10090 GN=Glrx5 PE=1 SV=2 && PF00462:Glutaredoxin	-	-
615916	753.609	669.506	768.95	950.884	783.865	905.371	730.688	880.04	-0.267814	0.00170115	1	LSM6	NC_037344.1	12162216	12177198	-	657	protein_coding	LSM6 homolog%2C U6 small nuclear RNA and mRNA degradation associated && sp|P62312|LSM6_HUMAN U6 snRNA-associated Sm-like protein LSm6 OS=Homo sapiens OX=9606 GN=LSM6 PE=1 SV=1 && -	-	-
506939	11570.7	11711.9	12078.8	13188.7	11979.4	13054	11787.1	12740.7	-0.112111	0.00175199	0.050578	CTTN	NC_037356.1	47511232	47538244	+	2906	protein_coding	cortactin%2C transcript variant X1 && sp|Q14247|SRC8_HUMAN Src substrate cortactin OS=Homo sapiens OX=9606 GN=CTTN PE=1 SV=2 && -	-	-
515290	10425.3	10754.7	10522.3	11676.2	10899.6	11369.5	10567.4	11315.1	-0.0985424	0.00176572	0.050578	HNRNPM	NC_037334.1	17058405	17098620	+	2769	protein_coding	heterogeneous nuclear ribonucleoprotein M%2C transcript variant X1 && sp|P52272|HNRPM_HUMAN Heterogeneous nuclear ribonucleoprotein M OS=Homo sapiens OX=9606 GN=HNRNPM PE=1 SV=3 && PF11532:Heterogeneous nuclear ribonucleoprotein M|PF00076:RNA recognition motif. (a.k.a. RRM, RBD, or RNP domain)	-	-
112441545	298.638	307.477	354.225	234.173	275.333	212.485	320.113	240.664	0.410885	0.00178738	1	LOC112441545	NC_037342.1	45915863	45918318	+	1098	protein_coding	nucleosome assembly protein 1-like 1 && sp|A6H767|NP1L1_BOVIN Nucleosome assembly protein 1-like 1 OS=Bos taurus OX=9913 GN=NAP1L1 PE=2 SV=1 && PF00956:Nucleosome assembly protein (NAP)	-	-
615240	1872	1737.74	1772.1	2223.12	1807.79	2197.73	1793.95	2076.21	-0.210505	0.00180867	1	SNRPF	NC_037332.1	60214476	60222722	+	1299	protein_coding	small nuclear ribonucleoprotein polypeptide F && sp|Q3T0Z8|RUXF_BOVIN Small nuclear ribonucleoprotein F OS=Bos taurus OX=9913 GN=SNRPF PE=3 SV=2 && -	-	-
64986882	88.1883	99.186	101.486	40.5494	82.3059	26.6889	96.2867	49.8481	0.94615	0.00180999	1	KEH36_t17	NC_006853.1	11907	11976	+	70	tRNA	tRNA-His && - && -	-	-
100139730	2689.74	2658.19	2816.23	2929.7	2903.24	3283.76	2721.39	3038.9	-0.158927	0.00181378	0.0508252	COL15A1	NC_037335.1	63974716	64078125	+	5581	protein_coding	collagen type XV alpha 1 chain%2C transcript variant X3 && sp|P39059|COFA1_HUMAN Collagen alpha-1(XV) chain OS=Homo sapiens OX=9606 GN=COL15A1 PE=1 SV=2 && PF06482:Collagenase NC10 and Endostatin|PF01391:Collagen triple helix repeat (20 copies)|PF13385:Concanavalin A-like lectin/glucanases superfamily	-	-
534391	74.1584	73.3977	51.7187	142.937	70.5479	136.524	66.4249	116.67	-0.811891	0.00188419	1	LOC534391	NC_037332.1	40415646	40416894	+	1249	pseudogene	- && sp|Q32P51|RA1L2_HUMAN Heterogeneous nuclear ribonucleoprotein A1-like 2 OS=Homo sapiens OX=9606 GN=HNRNPA1L2 PE=2 SV=2 && PF00076:RNA recognition motif. (a.k.a. RRM, RBD, or RNP domain)	-	-
100294792	38.0813	41.6581	56.5979	109.483	52.9109	93.4113	45.4458	85.2685	-0.905567	0.00195179	1	LOC100294792	NC_037331.1	86626575	86627930	-	1356	pseudogene	- && sp|Q13185|CBX3_HUMAN Chromobox protein homolog 3 OS=Homo sapiens OX=9606 GN=CBX3 PE=1 SV=4 && PF00385:Chromo (CHRromatin Organisation MOdifier) domain	-	-
281707	4638.91	4664.72	4406.83	4323.58	4251.49	3948.94	4570.15	4174.67	0.130402	0.00196189	0.0538058	COPZ1	NC_037332.1	25722729	25742113	-	5331	protein_coding	coatomer protein complex subunit zeta 1%2C transcript variant X3 && sp|P35604|COPZ1_BOVIN Coatomer subunit zeta-1 OS=Bos taurus OX=9913 GN=COPZ1 PE=1 SV=2 && -	-	-
504519	11335.2	10622.8	10757.5	9863.65	10531.2	10003.2	10905.2	10132.7	0.105878	0.00201081	0.0539988	CAP1	NC_037330.1	106037112	106066217	-	3031	protein_coding	cyclase associated actin cytoskeleton regulatory protein 1%2C transcript variant X4 && sp|Q3SYV4|CAP1_BOVIN Adenylyl cyclase-associated protein 1 OS=Bos taurus OX=9913 GN=CAP1 PE=2 SV=3 && PF08603:Adenylate cyclase associated (CAP) C terminal|PF01213:Adenylate cyclase associated (CAP) N terminal	-	-
508333	9.01926	56.536	5.85495	4.05494	4.89916	5.13249	23.8034	4.69553	2.3414	0.00217382	1	ZBP1	NC_037340.1	58563680	58577423	+	6371	protein_coding	Z-DNA binding protein 1%2C transcript variant X2 && sp|O02751|CFDP2_BOVIN Craniofacial development protein 2 OS=Bos taurus OX=9913 GN=CFDP2 PE=1 SV=2 && -	-	-
617407	484.034	524.694	496.695	668.052	512.452	710.336	501.808	630.28	-0.328087	0.00226069	1	COPS9	NC_037330.1	119662082	119666681	-	467	protein_coding	COP9 signalosome subunit 9 && sp|Q32PD7|CSN9_BOVIN COP9 signalosome complex subunit 9 OS=Bos taurus OX=9913 GN=COPS9 PE=3 SV=1 && -	-	-
286845	9913.17	10219.1	9983.67	10390.8	10633.1	11398.2	10038.7	10807.4	-0.106385	0.00227115	0.0586336	SLC12A2	NC_037334.1	25758860	25853058	-	6814	protein_coding	solute carrier family 12 member 2%2C transcript variant X1 && sp|P55011|S12A2_HUMAN Solute carrier family 12 member 2 OS=Homo sapiens OX=9606 GN=SLC12A2 PE=1 SV=1 && PF03522:Solute carrier family 12|PF08403:Amino acid permease N-terminal|PF00324:Amino acid permease	-	-
282355	6080.99	6174.33	6133.06	5619.14	5878.01	5632.39	6129.46	5709.85	0.102196	0.00227438	0.0586336	SLC1A5	NC_037345.1	53864326	53875875	-	2882	protein_coding	solute carrier family 1 member 5 && sp|Q95JC7|AAAT_BOVIN Neutral amino acid transporter B(0) OS=Bos taurus OX=9913 GN=SLC1A5 PE=2 SV=1 && -	-	-
535026	820.753	926.397	909.469	1015.76	1022.94	1041.89	885.54	1026.87	-0.2134	0.00229377	1	CHD2	NC_037348.1	14043752	14073646	-	4898	protein_coding	chromodomain helicase DNA binding protein 2 && sp|O14647|CHD2_HUMAN Chromodomain-helicase-DNA-binding protein 2 OS=Homo sapiens OX=9606 GN=CHD2 PE=1 SV=2 && -	-	-
505916	2541.43	2490.56	2447.37	2347.81	2281.05	2094.05	2493.12	2240.97	0.153608	0.0023097	1	SRM	NC_037343.1	42564305	42568355	+	1275	protein_coding	spermidine synthase && sp|Q64674|SPEE_MOUSE Spermidine synthase OS=Mus musculus OX=10090 GN=Srm PE=1 SV=1 && PF17284:Spermidine synthase tetramerisation domain|PF01564:Spermine/spermidine synthase domain	-	-
327670	535.143	623.88	591.35	731.917	645.709	731.893	583.458	703.173	-0.268686	0.00232535	1	NDUFA6	NC_037332.1	113042975	113056842	-	1987	protein_coding	NADH_ubiquinone oxidoreductase subunit A6 && sp|Q02366|NDUA6_BOVIN NADH dehydrogenase [ubiquinone] 1 alpha subcomplex subunit 6 OS=Bos taurus OX=9913 GN=NDUFA6 PE=1 SV=2 && PF05347:Complex 1 protein (LYR family)	-	-
104971292	13.0278	8.92674	13.6616	35.4807	22.5361	34.9009	11.872	30.9726	-1.38172	0.00236759	1	LOC104971292	NC_037329.1	94738337	94739087	+	645	protein_coding	small nuclear ribonucleoprotein Sm D1-like && sp|Q3ZC10|SMD1_BOVIN Small nuclear ribonucleoprotein Sm D1 OS=Bos taurus OX=9913 GN=SNRPD1 PE=3 SV=1 && PF01423:LSM domain	-	-
613343	2010.29	2018.44	2014.1	2294.08	2128.19	2278.82	2014.28	2233.7	-0.148937	0.00239552	1	UBE2M	NC_037345.1	65779276	65782514	-	1556	protein_coding	ubiquitin conjugating enzyme E2 M%2C transcript variant X1 && sp|A3KN22|UBC12_BOVIN NEDD8-conjugating enzyme Ubc12 OS=Bos taurus OX=9913 GN=UBE2M PE=2 SV=1 && PF00179:Ubiquitin-conjugating enzyme	-	-
510991	1297.77	1452.08	1290.04	1179.99	1222.83	1111.7	1346.63	1171.5	0.200684	0.00241266	1	PARP10	NC_037341.1	806245	839740	+	3396	protein_coding	poly(ADP-ribose) polymerase family member 10%2C transcript variant X1 && sp|Q53GL7|PAR10_HUMAN Protein mono-ADP-ribosyltransferase PARP10 OS=Homo sapiens OX=9606 GN=PARP10 PE=1 SV=2 && PF00644:Poly(ADP-ribose) polymerase catalytic domain	-	-
618429	1538.28	1663.35	1720.38	1436.46	1487.38	1432.99	1640.67	1452.28	0.176009	0.00241566	1	TBL3	NC_037352.1	1528782	1534840	+	2512	protein_coding	transducin beta like 3 && sp|Q2KJJ5|TBL3_BOVIN Transducin beta-like protein 3 OS=Bos taurus OX=9913 GN=TBL3 PE=2 SV=1 && PF00400:WD domain, G-beta repeat|PF08625:Utp13 specific WD40 associated domain	-	-
327713	990.114	1057.32	1082.19	1314.81	1100.35	1225.64	1043.21	1213.6	-0.217776	0.00255748	1	NDUFB2	NC_037331.1	104013515	104019158	+	1108	protein_coding	NADH_ubiquinone oxidoreductase subunit B2%2C transcript variant X1 && sp|Q02374|NDUB2_BOVIN NADH dehydrogenase [ubiquinone] 1 beta subcomplex subunit 2, mitochondrial OS=Bos taurus OX=9913 GN=NDUFB2 PE=1 SV=1 && PF14813:NADH dehydrogenase 1 beta subcomplex subunit 2	-	-
101904173	22.0471	27.7721	21.4682	56.7692	29.395	67.7488	23.7624	51.3043	-1.10853	0.00259099	1	LOC101904173	NC_037336.1	95347537	95348234	+	698	pseudogene	- && sp|Q76I82|RS15A_BOVIN 40S ribosomal protein S15a OS=Bos taurus OX=9913 GN=RPS15A PE=2 SV=1 && PF00410:Ribosomal protein S8	-	-
286868	35392.6	35574.1	34417.4	32887.6	34497.9	30222.1	35128	32535.9	0.110539	0.00268454	0.0678504	RPLP0	NC_037344.1	62557773	62561795	-	1084	protein_coding	ribosomal protein lateral stalk subunit P0 && sp|Q95140|RLA0_BOVIN 60S acidic ribosomal protein P0 OS=Bos taurus OX=9913 GN=RPLP0 PE=2 SV=3 && PF00466:Ribosomal protein L10|PF00428:60s Acidic ribosomal protein|PF17777:Insertion domain in 60S ribosomal protein L10P	-	-
613800	208.445	181.51	216.633	241.269	283.171	281.26	202.196	268.567	-0.409559	0.00270003	1	ATP2B2	NC_037349.1	54363223	54744502	-	10700	protein_coding	ATPase plasma membrane Ca2+ transporting 2 && sp|Q9R0K7|AT2B2_MOUSE Plasma membrane calcium-transporting ATPase 2 OS=Mus musculus OX=10090 GN=Atp2b2 PE=1 SV=2 && -	-	-
282690	1457.11	1432.25	1489.11	1787.22	1522.66	1670.11	1459.49	1660	-0.185367	0.00274668	1	ATP5PF	NC_037328.1	10690976	10698965	+	1214	protein_coding	ATP synthase peripheral stalk subunit F6%2C transcript variant X5 && sp|P02721|ATP5J_BOVIN ATP synthase-coupling factor 6, mitochondrial OS=Bos taurus OX=9913 GN=ATP5PF PE=1 SV=2 && PF05511:Mitochondrial ATP synthase coupling factor 6	-	-
511649	1798.84	1731.79	1877.49	2043.69	1921.45	2073.52	1802.71	2012.89	-0.158786	0.00286621	1	LMAN1	NC_037351.1	58292453	58311493	-	1734	protein_coding	lectin%2C mannose binding 1 && sp|P49257|LMAN1_HUMAN Protein ERGIC-53 OS=Homo sapiens OX=9606 GN=LMAN1 PE=1 SV=2 && PF03388:Legume-like lectin family	-	-
506402	11360.3	11255.6	11282.5	11985.4	11663.9	12371.3	11299.5	12006.9	-0.087526	0.00288973	0.0716319	CHD4	NC_037332.1	103817757	103847333	+	6641	protein_coding	chromodomain helicase DNA binding protein 4%2C transcript variant X1 && sp|Q14839|CHD4_HUMAN Chromodomain-helicase-DNA-binding protein 4 OS=Homo sapiens OX=9606 GN=CHD4 PE=1 SV=2 && PF00271:Helicase conserved C-terminal domain|PF06461:Domain of Unknown Function (DUF1086)|PF00385:Chromo (CHRromatin Organisation MOdifier) domain|PF00628:PHD-finger|PF00176:SNF2 family N-terminal domain|PF08073:CHDNT…	PHD	PHD
786672	3082.58	3010.3	3176.31	3226.72	3452.93	3459.3	3089.73	3379.65	-0.129385	0.00300494	0.0730825	TNFAIP2	NC_037348.1	67812959	67827164	+	5083	protein_coding	TNF alpha induced protein 2%2C transcript variant X5 && sp|Q61333|TNAP2_MOUSE Tumor necrosis factor alpha-induced protein 2 OS=Mus musculus OX=10090 GN=Tnfaip2 PE=1 SV=2 && -	-	-
515834	2745.86	2586.77	2559.59	2353.89	2505.43	2255.21	2630.74	2371.51	0.149294	0.00303864	1	TGFB1I1	NC_037352.1	27503109	27509904	+	2647	protein_coding	transforming growth factor beta 1 induced transcript 1%2C transcript variant X1 && sp|Q3MHZ4|TGFI1_BOVIN Transforming growth factor beta-1-induced transcript 1 protein OS=Bos taurus OX=9913 GN=TGFB1I1 PE=2 SV=2 && PF00412:LIM domain	LIM	LIM
282847	6264.38	6348.9	6475.58	7589.84	6391.44	7040.74	6362.95	7007.34	-0.139019	0.00309301	0.0738313	FAU	NC_037356.1	43326668	43328299	-	617	protein_coding	FAU%2C ubiquitin like and ribosomal protein S30 fusion && sp|P62865|UBIM_BOVIN Ubiquitin-like protein FUBI OS=Bos taurus OX=9913 GN=FAU PE=3 SV=1 && PF04758:Ribosomal protein S30|PF00240:Ubiquitin family	-	-
614028	14997	15125.9	14807.2	14558.3	14101.7	13710.9	14976.7	14123.6	0.084578	0.00325945	0.0763897	NPM1	NC_037347.1	3205464	3218379	+	1409	protein_coding	nucleophosmin 1%2C transcript variant X1 && sp|Q3T160|NPM_BOVIN Nucleophosmin OS=Bos taurus OX=9913 GN=NPM1 PE=2 SV=1 && PF16276:Nucleophosmin C-terminal domain|PF03066:Nucleoplasmin/nucleophosmin domain	-	-
507674	816.744	796.464	782.612	713.67	694.701	639.508	798.607	682.626	0.226085	0.00336072	1	RHBDD3	NC_037344.1	68547850	68554273	-	3391	protein_coding	rhomboid domain containing 3%2C transcript variant X6 && sp|Q9Y3P4|RHBD3_HUMAN Rhomboid domain-containing protein 3 OS=Homo sapiens OX=9606 GN=RHBDD3 PE=2 SV=1 && PF00627:UBA/TS-N domain|PF01694:Rhomboid family	-	-
508490	18893.3	19421.6	20032.7	20307.1	20609.8	20802	19449.2	20573	-0.0809989	0.00336487	0.0774521	ITGA3	NC_037346.1	36565798	36599345	-	5687	protein_coding	integrin subunit alpha 3%2C transcript variant X1 && sp|F1MMS9|ITA3_BOVIN Integrin alpha-3 OS=Bos taurus OX=9913 GN=ITGA3 PE=3 SV=1 && -	-	-
615778	1467.13	1561.19	1492.04	1867.3	1508.94	1838.46	1506.79	1738.23	-0.205726	0.00340516	1	SEC61G	NC_037349.1	1459780	1466672	+	420	protein_coding	Sec61 translocon gamma subunit && sp|Q3T104|SC61G_BOVIN Protein transport protein Sec61 subunit gamma OS=Bos taurus OX=9913 GN=SEC61G PE=3 SV=1 && -	-	-
104976804	1197.56	1163.45	1324.19	1508.44	1250.27	1547.96	1228.4	1435.55	-0.224255	0.00341311	1	LOC104976804	NC_037356.1	43609494	43616100	+	5999	lncRNA	uncharacterized LOC104976804 && - && -	-	-
529148	1777.8	1662.36	1582.79	1481.07	1508.94	1480.21	1674.31	1490.07	0.167932	0.00341603	1	LAMP2	NC_037357.1	4985631	5023603	-	6339	protein_coding	lysosomal associated membrane protein 2%2C transcript variant X1 && sp|P13473|LAMP2_HUMAN Lysosome-associated membrane glycoprotein 2 OS=Homo sapiens OX=9606 GN=LAMP2 PE=1 SV=2 && PF01299:Lysosome-associated membrane glycoprotein (Lamp)	-	-
616871	1645.51	1665.33	1566.2	1833.85	1816.61	1773.79	1625.68	1808.08	-0.153574	0.0034281	1	UQCRB	NC_037341.1	67986590	67991358	+	730	protein_coding	ubiquinol-cytochrome c reductase binding protein%2C transcript variant X1 && sp|P00129|QCR7_BOVIN Cytochrome b-c1 complex subunit 7 OS=Bos taurus OX=9913 GN=UQCRB PE=1 SV=3 && -	-	-
777594	187.4	196.388	172.721	376.096	213.603	392.122	185.503	327.274	-0.818728	0.00344496	1	IFITM3	NC_037356.1	50930483	50931540	+	583	protein_coding	interferon induced transmembrane protein 3 && sp|Q01628|IFM3_HUMAN Interferon-induced transmembrane protein 3 OS=Homo sapiens OX=9606 GN=IFITM3 PE=1 SV=2 && PF04505:Interferon-induced transmembrane protein	-	-
100336796	31.0663	43.6418	27.3231	48.6593	74.4672	66.7223	34.0104	63.2829	-0.896935	0.00345586	1	HHAT	NC_037343.1	72644407	73012787	-	2741	protein_coding	hedgehog acyltransferase%2C transcript variant X2 && sp|Q5VTY9|HHAT_HUMAN Protein-cysteine N-palmitoyltransferase HHAT OS=Homo sapiens OX=9606 GN=HHAT PE=1 SV=1 && PF03062:MBOAT, membrane-bound O-acyltransferase family	-	-
613889	2251.81	2313.02	2379.06	2061.94	2187.96	2035.54	2314.63	2095.15	0.143574	0.00350148	1	SPNS2	NC_037346.1	24936559	25024415	+	5406	protein_coding	sphingolipid transporter 2%2C transcript variant X1 && sp|Q91VM4|SPNS2_MOUSE Protein spinster homolog 2 OS=Mus musculus OX=10090 GN=Spns2 PE=1 SV=2 && -	-	-
532797	6626.15	6616.7	6669.77	6988.69	6975.42	7277.87	6637.54	7080.66	-0.0931463	0.00351686	0.0785959	IMPAD1	NC_037341.1	23867151	23883121	-	2389	protein_coding	inositol monophosphatase domain containing 1 && sp|Q9NX62|IMPA3_HUMAN Golgi-resident adenosine 3',5'-bisphosphate 3'-phosphatase OS=Homo sapiens OX=9606 GN=BPNT2 PE=1 SV=1 && PF00459:Inositol monophosphatase family	-	-
540129	9058.34	8872.19	8756.08	11250.4	9342.7	10775.1	8895.54	10456.1	-0.233155	0.00353651	0.0785959	RPS23	NC_037334.1	82217490	82219272	-	616	protein_coding	ribosomal protein S23 && sp|Q3T199|RS23_BOVIN 40S ribosomal protein S23 OS=Bos taurus OX=9913 GN=RPS23 PE=2 SV=1 && PF00164:Ribosomal protein S12/S23	-	-
534611	558.192	540.564	546.462	422.728	510.492	413.678	548.406	448.966	0.287772	0.0036162	1	NME7	NC_037343.1	36784549	37030018	-	2128	protein_coding	NME/NM23 family member 7%2C transcript variant X2 && sp|Q5E9Y9|NDK7_BOVIN Nucleoside diphosphate kinase 7 OS=Bos taurus OX=9913 GN=NME7 PE=2 SV=1 && PF00334:Nucleoside diphosphate kinase	-	-
282220	73623.2	72619	70911.3	61570.2	69168.3	60793.3	72384.5	63843.9	0.181121	0.00365524	0.0798577	EEF1A1	NC_037336.1	13011228	13017727	-	4842	protein_coding	eukaryotic translation elongation factor 1 alpha 1 && sp|P68103|EF1A1_BOVIN Elongation factor 1-alpha 1 OS=Bos taurus OX=9913 GN=EEF1A1 PE=1 SV=1 && PF03144:Elongation factor Tu domain 2|PF00009:Elongation factor Tu GTP binding domain|PF03143:Elongation factor Tu C-terminal domain	-	-
789148	46.0984	47.6093	49.7671	84.14	66.6286	88.2788	47.8249	79.6825	-0.735302	0.00372631	1	LOC789148	NC_037334.1	21533834	21534905	-	1072	protein_coding	ras-related protein Rap-1b && sp|P61223|RAP1B_BOVIN Ras-related protein Rap-1b OS=Bos taurus OX=9913 GN=RAP1B PE=2 SV=1 && PF00071:Ras family	-	-
536067	1222.61	1178.33	1331.03	1516.55	1249.29	1614.68	1243.99	1460.17	-0.230598	0.00375369	1	TAF15	NC_037346.1	14543005	14573097	-	2365	protein_coding	TATA-box binding protein associated factor 15%2C transcript variant X2 && sp|Q92804|RBP56_HUMAN TATA-binding protein-associated factor 2N OS=Homo sapiens OX=9606 GN=TAF15 PE=1 SV=1 && PF00641:Zn-finger in Ran binding protein and others|PF00076:RNA recognition motif. (a.k.a. RRM, RBD, or RNP domain)	-	-
534369	1345.87	1365.79	1405.19	1179.99	1236.55	1242.06	1372.28	1219.53	0.170298	0.00376047	1	ATP13A1	NC_037334.1	3672508	3688081	+	3834	protein_coding	ATPase 13A1 && sp|Q9HD20|AT131_HUMAN Endoplasmic reticulum transmembrane helix translocase OS=Homo sapiens OX=9606 GN=ATP13A1 PE=1 SV=2 && PF00122:E1-E2 ATPase|PF00702:haloacid dehalogenase-like hydrolase	-	-
100848491	10097.6	10643.7	11084.4	11106.5	11274.9	11867.3	10608.5	11416.2	-0.105765	0.00377438	0.0810862	COL5A1	NC_037338.1	105268085	105419602	+	8460	protein_coding	collagen type V alpha 1 chain%2C transcript variant X1 && sp|P20908|CO5A1_HUMAN Collagen alpha-1(V) chain OS=Homo sapiens OX=9606 GN=COL5A1 PE=1 SV=3 && -	-	-
538998	745.592	826.22	846.041	1011.71	876.949	938.219	805.951	942.292	-0.224997	0.00382055	1	FKBP2	NC_037356.1	42544533	42547511	+	1849	protein_coding	FK506 binding protein 2%2C transcript variant X3 && sp|Q32PA9|FKBP2_BOVIN Peptidyl-prolyl cis-trans isomerase FKBP2 OS=Bos taurus OX=9913 GN=FKBP2 PE=2 SV=1 && -	-	-
281742	503.074	375.915	710.401	299.052	247.897	338.744	529.797	295.231	0.843875	0.00382761	1	NDUFA12	NC_037332.1	24684180	24710988	-	545	protein_coding	NADH_ubiquinone oxidoreductase subunit A12 && sp|O97725|NDUAC_BOVIN NADH dehydrogenase [ubiquinone] 1 alpha subcomplex subunit 12 OS=Bos taurus OX=9913 GN=NDUFA12 PE=1 SV=1 && PF05071:NADH ubiquinone oxidoreductase subunit NDUFA12	-	-
531733	1104.36	1022.61	1047.06	894.115	987.67	870.47	1058.01	917.418	0.205161	0.00383339	1	H2AFX	NC_037342.1	29674359	29675675	-	1317	protein_coding	H2A histone family%2C member X && sp|P16104|H2AX_HUMAN Histone H2AX OS=Homo sapiens OX=9606 GN=H2AX PE=1 SV=2 && PF00125:Core histone H2A/H2B/H3/H4|PF16211:C-terminus of histone H2A	-	-
100138312	1474.15	1527.46	1377.87	1678.75	1526.58	1768.65	1459.83	1657.99	-0.183395	0.00387603	1	ACSL3	NC_037329.1	111037664	111113609	+	4381	protein_coding	acyl-CoA synthetase long chain family member 3 && sp|O95573|ACSL3_HUMAN Long-chain-fatty-acid--CoA ligase 3 OS=Homo sapiens OX=9606 GN=ACSL3 PE=1 SV=3 && PF00501:AMP-binding enzyme	-	-
522383	65177.2	68623.8	67942.8	70287.3	69673.9	72808.4	67247.9	70923.2	-0.0767487	0.00392192	0.08253	NES	NC_037330.1	14159732	14168905	+	6096	protein_coding	nestin && sp|P48681|NEST_HUMAN Nestin OS=Homo sapiens OX=9606 GN=NES PE=1 SV=2 && PF00038:Intermediate filament protein	-	-
615390	645.378	734.968	780.66	912.362	804.442	839.675	720.336	852.16	-0.241948	0.00395721	1	BRI3	NC_037352.1	37722178	37750372	-	4850	protein_coding	brain protein I3 && sp|Q32L83|BRI3_BOVIN Brain protein I3 OS=Bos taurus OX=9913 GN=BRI3 PE=2 SV=1 && -	-	-
513793	3900.33	3800.81	3762.78	3603.83	3623.42	3221.15	3821.31	3482.8	0.133576	0.00396963	0.08253	EIF3F	NC_037342.1	44532650	44541058	-	1375	protein_coding	eukaryotic translation initiation factor 3 subunit F && sp|A5A6I3|EIF3F_PANTR Eukaryotic translation initiation factor 3 subunit F OS=Pan troglodytes OX=9598 GN=EIF3F PE=2 SV=1 && PF01398:JAB1/Mov34/MPN/PAD-1 ubiquitin protease|PF13012:Maintenance of mitochondrial structure and function	-	-
784764	1255.68	1134.69	1279.31	1099.9	1071.94	1044.97	1223.23	1072.27	0.190037	0.00398558	1	LYPLA2	NC_037329.1	129115954	129120410	-	1817	protein_coding	lysophospholipase II%2C transcript variant X1 && sp|O95372|LYPA2_HUMAN Acyl-protein thioesterase 2 OS=Homo sapiens OX=9606 GN=LYPLA2 PE=1 SV=1 && PF02230:Phospholipase/Carboxylesterase	-	-
327691	1379.95	1380.67	1460.81	1758.83	1468.77	1583.89	1407.14	1603.83	-0.188397	0.00404025	1	NDUFS6	NC_037347.1	70839102	70844417	-	1326	protein_coding	NADH_ubiquinone oxidoreductase subunit S6 && sp|P23934|NDUS6_BOVIN NADH dehydrogenase [ubiquinone] iron-sulfur protein 6, mitochondrial OS=Bos taurus OX=9913 GN=NDUFS6 PE=1 SV=2 && PF10276:Zinc-finger domain	-	-
510008	6337.53	6382.62	6383.85	6022.6	6020.09	5899.28	6368	5980.66	0.090502	0.00410697	0.08403	FHL2	NC_037338.1	9268523	9316088	-	1917	protein_coding	four and a half LIM domains 2%2C transcript variant X2 && sp|Q2KI95|FHL2_BOVIN Four and a half LIM domains protein 2 OS=Bos taurus OX=9913 GN=FHL2 PE=2 SV=1 && -	LIM	LIM
530879	2092.47	2008.52	2031.67	2216.03	2205.6	2326.04	2044.22	2249.22	-0.137784	0.00422586	1	PLEKHA2	NC_037354.1	34046230	34127727	+	5832	protein_coding	pleckstrin homology domain containing A2%2C transcript variant X4 && sp|Q3ZBA3|PKHA2_BOVIN Pleckstrin homology domain-containing family A member 2 OS=Bos taurus OX=9913 GN=PLEKHA2 PE=2 SV=1 && PF00169:PH domain	-	-
533883	3994.53	3904.95	3787.18	3556.18	3739.04	3464.43	3895.55	3586.55	0.118962	0.004332	0.0867976	KIAA1671	NC_037344.1	65115830	65288671	+	12153	protein_coding	KIAA1671%2C transcript variant X2 && sp|Q9BY89|K1671_HUMAN Uncharacterized protein KIAA1671 OS=Homo sapiens OX=9606 GN=KIAA1671 PE=1 SV=2 && -	-	-
282358	328.702	348.143	316.167	274.722	241.039	269.969	331.004	261.91	0.338222	0.00435952	1	SLC2A3	NC_037332.1	101438340	101451254	-	4677	protein_coding	solute carrier family 2 member 3 && sp|P58352|GTR3_BOVIN Solute carrier family 2, facilitated glucose transporter member 3 OS=Bos taurus OX=9913 GN=SLC2A3 PE=2 SV=1 && -	-	-
445425	9734.79	9691.47	9474.29	8460.64	9541.6	8772.45	9633.51	8924.89	0.110082	0.00441686	0.0867976	TKT	NC_037349.1	47707320	47730815	+	2062	protein_coding	transketolase && sp|Q6B855|TKT_BOVIN Transketolase OS=Bos taurus OX=9913 GN=TKT PE=2 SV=1 && PF02780:Transketolase, C-terminal domain|PF00456:Transketolase, thiamine diphosphate binding domain|PF02779:Transketolase, pyrimidine binding domain	-	-
281090	4684	4732.16	5007.94	5288.66	5050.05	5207.42	4808.03	5182.04	-0.107901	0.00445759	0.0867976	COX4I1	NC_037345.1	11758912	11767079	+	1135	protein_coding	cytochrome c oxidase subunit 4I1 && sp|P00423|COX41_BOVIN Cytochrome c oxidase subunit 4 isoform 1, mitochondrial OS=Bos taurus OX=9913 GN=COX4I1 PE=1 SV=1 && PF02936:Cytochrome c oxidase subunit IV	-	-
527471	6541.97	6694.06	6678.55	7356.68	6684.41	7522.17	6638.19	7187.75	-0.114565	0.00451159	0.0867976	HNRNPD	NC_037333.1	97143330	97160508	-	1830	protein_coding	heterogeneous nuclear ribonucleoprotein D%2C transcript variant X2 && sp|Q14103|HNRPD_HUMAN Heterogeneous nuclear ribonucleoprotein D0 OS=Homo sapiens OX=9606 GN=HNRNPD PE=1 SV=1 && PF00076:RNA recognition motif. (a.k.a. RRM, RBD, or RNP domain)|PF08143:CBFNT (NUC161) domain	-	-
512486	321.687	322.355	316.167	248.365	251.817	262.783	320.07	254.322	0.33183	0.00453285	1	LOC512486	NC_037330.1	54148959	54165067	-	2490	protein_coding	interferon-induced guanylate-binding protein 1 && sp|Q9H0R5|GBP3_HUMAN Guanylate-binding protein 3 OS=Homo sapiens OX=9606 GN=GBP3 PE=1 SV=3 && PF02841:Guanylate-binding protein, C-terminal domain|PF02263:Guanylate-binding protein, N-terminal domain	-	-
509855	77.1648	149.771	89.7759	68.934	61.7294	60.5633	105.571	63.7422	0.727988	0.0045412	1	IRF9	NC_037337.1	20986941	20991918	-	2232	protein_coding	interferon regulatory factor 9 && sp|Q00978|IRF9_HUMAN Interferon regulatory factor 9 OS=Homo sapiens OX=9606 GN=IRF9 PE=1 SV=1 && PF10401:Interferon-regulatory factor 3|PF00605:Interferon regulatory factor transcription factor	-	-
107131542	599.28	594.124	556.22	501.799	492.855	477.321	583.208	490.659	0.249049	0.00457079	1	LOC107131542	NC_037346.1	51027551	51032222	-	4672	transcribed_pseudogene	proteasome assembly chaperone 3 pseudogene && sp|Q2NKS3|PSMG3_BOVIN Proteasome assembly chaperone 3 OS=Bos taurus OX=9913 GN=PSMG3 PE=2 SV=1 && -	-	-
64986881	66.1412	51.5767	58.5495	24.3296	45.0723	23.6094	58.7558	31.0038	0.9187	0.00460453	1	KEH36_t16	NC_006853.1	10170	10238	+	69	tRNA	tRNA-Arg && - && -	-	-
506060	2930.26	2885.32	2941.14	3303.76	3142.32	3077.44	2918.91	3174.51	-0.1211	0.00467422	0.0881291	CSNK1G2	NC_037334.1	44243766	44268033	+	2702	protein_coding	casein kinase 1 gamma 2%2C transcript variant X1 && sp|P78368|KC1G2_HUMAN Casein kinase I isoform gamma-2 OS=Homo sapiens OX=9606 GN=CSNK1G2 PE=1 SV=1 && -	-	-
327683	768.641	819.276	833.355	951.898	864.212	990.57	807.091	935.56	-0.212523	0.0047084	1	TBCA	NC_037337.1	8804013	8885089	-	592	protein_coding	tubulin folding cofactor A && sp|P48427|TBCA_BOVIN Tubulin-specific chaperone A OS=Bos taurus OX=9913 GN=TBCA PE=1 SV=3 && PF02970:Tubulin binding cofactor A	-	-
517805	2671.71	2748.44	2742.07	2987.48	3050.22	2853.66	2720.74	2963.79	-0.123577	0.00471754	0.0881291	FOXP4	NC_037350.1	15366722	15417429	+	3933	protein_coding	forkhead box P4%2C transcript variant X1 && sp|Q8IVH2|FOXP4_HUMAN Forkhead box protein P4 OS=Homo sapiens OX=9606 GN=FOXP4 PE=1 SV=1 && -	-	-
104970908	107.229	119.023	138.567	55.7554	113.66	47.2189	121.606	72.2116	0.749248	0.00483729	1	LOC104970908	NC_037328.1	76472873	76473355	-	483	transcribed_pseudogene	60S ribosomal protein L23a pseudogene && sp|Q24JY1|RL23A_BOVIN 60S ribosomal protein L23a OS=Bos taurus OX=9913 GN=RPL23A PE=2 SV=1 && -	-	-
614069	2037.35	1947.02	2152.67	2429.92	2046.87	2486.18	2045.68	2320.99	-0.181749	0.0048961	1	ENY2	NC_037341.1	55075614	55087657	-	3223	protein_coding	ENY2%2C transcription and export complex 2 subunit && sp|Q3ZBJ0|ENY2_BOVIN Transcription and mRNA export factor ENY2 OS=Bos taurus OX=9913 GN=ENY2 PE=3 SV=1 && -	-	-
654488	29.0621	319.379	51.7187	13.1786	24.4958	15.3975	133.387	17.6906	2.91404	0.00493405	1	OAS1Y	NC_037344.1	61363053	61370988	-	1675	protein_coding	2'%2C5'-oligoadenylate synthetase 1%2C 40/46kDa && sp|P00973|OAS1_HUMAN 2'-5'-oligoadenylate synthase 1 OS=Homo sapiens OX=9606 GN=OAS1 PE=1 SV=4 && PF01909:Nucleotidyltransferase domain|PF10421:2'-5'-oligoadenylate synthetase 1, domain 2, C-terminus	-	-
615329	6999.95	7258.43	7124.5	6382.48	7029.31	6415.61	7127.63	6609.13	0.108802	0.00495053	0.0905657	CSRP1	NC_037343.1	80847187	80867560	+	5644	protein_coding	cysteine and glycine rich protein 1%2C transcript variant X1 && sp|Q3MHY1|CSRP1_BOVIN Cysteine and glycine-rich protein 1 OS=Bos taurus OX=9913 GN=CSRP1 PE=2 SV=3 && -	Others	Others
101905905	1.00214	5.95116	6.83078	16.2198	14.6975	20.5299	4.59469	17.1491	-1.8952	0.0049514	1	LOC101905905	NC_037339.1	76338668	76342234	+	986	lncRNA	uncharacterized LOC101905905 && - && -	-	-
508900	2124.54	2170.19	2081.44	1893.66	2013.55	1876.44	2125.39	1927.88	0.140415	0.00508124	1	IST1	NC_037345.1	39158473	39203967	-	5109	protein_coding	IST1%2C ESCRT-III associated factor%2C transcript variant X2 && sp|Q3ZBV1|IST1_BOVIN IST1 homolog OS=Bos taurus OX=9913 GN=IST1 PE=2 SV=1 && -	-	-
286884	2427.18	2522.3	2423.95	5196.41	2728.83	5475.34	2457.81	4466.86	-0.861862	0.00508519	0.0905657	RPS29	NC_037337.1	42627498	42629350	-	295	protein_coding	ribosomal protein S29 && sp|P62276|RS29_BOVIN 40S ribosomal protein S29 OS=Bos taurus OX=9913 GN=RPS29 PE=3 SV=2 && -	-	-
317655	3841.2	3822.63	3774.49	4026.56	4140.77	4120.36	3812.77	4095.9	-0.103404	0.00509145	0.0905657	MYH10	NC_037346.1	28061491	28183071	-	7987	protein_coding	myosin heavy chain 10%2C transcript variant X1 && sp|Q27991|MYH10_BOVIN Myosin-10 OS=Bos taurus OX=9913 GN=MYH10 PE=2 SV=2 && PF02736:Myosin N-terminal SH3-like domain|PF01576:Myosin tail|PF00063:Myosin head (motor domain)	-	-
100498812	7433.87	7830.74	6231.62	3974.86	5765.33	3395.65	7165.41	4378.61	0.710539	0.00513468	0.0905657	MIR2887-1	NC_037329.1	121575106	121575162	-	57	miRNA	microRNA 2887-1 && - && -	-	-
512043	10814.1	10583.1	10120.3	9919.4	10102.1	9497.15	10505.8	9839.54	0.0943993	0.00519927	0.0905657	TCP1	NC_037336.1	96044627	96055641	-	1975	protein_coding	t-complex 1%2C transcript variant X1 && sp|Q32L40|TCPA_BOVIN T-complex protein 1 subunit alpha OS=Bos taurus OX=9913 GN=TCP1 PE=1 SV=1 && PF00118:TCP-1/cpn60 chaperonin family	-	-
511512	3658.81	3748.24	3707.16	3372.7	3592.06	3266.31	3704.74	3410.36	0.119213	0.00531305	0.0913137	RBM14	NC_037356.1	44653782	44665268	+	5472	protein_coding	RNA binding motif protein 14%2C transcript variant X1 && sp|Q5EA36|RBM14_BOVIN RNA-binding protein 14 OS=Bos taurus OX=9913 GN=RBM14 PE=2 SV=1 && -	-	-
112442831	20.0428	15.8698	13.6616	5.06868	4.89916	4.10599	16.5247	4.69128	1.81511	0.00533435	1	LOC112442831	NC_037346.1	48366577	48366709	+	133	snoRNA	small nucleolar RNA SNORA76 && - && -	-	-
617943	592.265	635.782	611.842	541.335	508.533	509.143	613.296	519.67	0.239117	0.00535317	1	PCID2	NC_037339.1	86530232	86545304	-	1690	protein_coding	PCI domain containing 2%2C transcript variant X2 && sp|Q2TBN6|PCID2_BOVIN PCI domain-containing protein 2 OS=Bos taurus OX=9913 GN=PCID2 PE=2 SV=1 && -	-	-
513308	588.256	599.084	564.027	661.969	682.943	702.124	583.789	682.345	-0.22511	0.00547663	1	ULBP21	NC_037336.1	87049704	87057145	-	1406	protein_coding	UL16 binding protein 21 && sp|Q9BZM6|ULBP1_HUMAN UL16-binding protein 1 OS=Homo sapiens OX=9606 GN=ULBP1 PE=1 SV=1 && PF00129:Class I Histocompatibility antigen, domains alpha 1 and 2	-	-
508918	1201.57	1198.17	1145.62	1370.57	1256.14	1365.24	1181.78	1330.65	-0.170966	0.00568713	1	SCP2	NC_037330.1	93217636	93393775	-	3919	protein_coding	sterol carrier protein 2%2C transcript variant X3 && sp|P07857|SCP2_BOVIN Sterol carrier protein 2 OS=Bos taurus OX=9913 GN=SCP2 PE=1 SV=2 && PF02803:Thiolase, C-terminal domain|PF00108:Thiolase, N-terminal domain|PF02036:SCP-2 sterol transfer family	-	-
100126041	5132.96	4838.29	4765.93	4445.23	4613.05	4620.26	4912.4	4559.51	0.107439	0.00570208	0.0963725	COPA	NC_037330.1	9350590	9394691	+	4412	protein_coding	coatomer protein complex subunit alpha%2C transcript variant X1 && sp|Q27954|COPA_BOVIN Coatomer subunit alpha OS=Bos taurus OX=9913 GN=COPA PE=1 SV=1 && PF06957:Coatomer (COPI) alpha subunit C-terminus|PF04053:Coatomer WD associated region|PF00400:WD domain, G-beta repeat	-	-
513128	18794.1	19469.2	18767.1	18601	17980.9	17019.3	19010.1	17867.1	0.0894331	0.00575693	0.0963725	RPL7A	NC_037338.1	104255845	104259161	+	881	protein_coding	ribosomal protein L7a && sp|Q2TBQ5|RL7A_BOVIN 60S ribosomal protein L7a OS=Bos taurus OX=9913 GN=RPL7A PE=2 SV=3 && PF01248:Ribosomal protein L7Ae/L30e/S12e/Gadd45 family	-	-
514106	2.00428	5.95116	5.85495	0	0	0	4.60346	0	4.63699	0.00579925	1	MYLPF	NC_037352.1	26559395	26561857	+	645	protein_coding	myosin light chain%2C phosphorylatable%2C fast skeletal muscle && sp|Q0P571|MLRS_BOVIN Myosin regulatory light chain 2, skeletal muscle isoform OS=Bos taurus OX=9913 GN=MYLPF PE=2 SV=1 && -	-	-
100125390	4650.93	4644.88	4587.35	4418.87	4391.61	4054.66	4627.72	4288.38	0.109706	0.00605468	0.100057	B4GALT2	NC_037330.1	102069525	102079822	-	3292	protein_coding	beta-1%2C4-galactosyltransferase 2%2C transcript variant X1 && sp|Q80WN9|B4GT2_CRIGR Beta-1,4-galactosyltransferase 2 OS=Cricetulus griseus OX=10029 GN=B4GALT2 PE=2 SV=1 && -	-	-
511197	570.218	584.206	539.631	509.909	489.916	398.281	564.685	466.035	0.276417	0.00606093	1	METTL1	NC_037332.1	55693253	55697229	+	1823	protein_coding	methyltransferase like 1%2C transcript variant X1 && sp|Q2YDF1|TRMB_BOVIN tRNA (guanine-N(7)-)-methyltransferase OS=Bos taurus OX=9913 GN=METTL1 PE=2 SV=1 && PF02390:Putative methyltransferase	-	-
539340	2089.46	2125.56	2198.53	2255.56	2361.39	2414.32	2137.85	2343.76	-0.132557	0.00606195	1	BCL9L	NC_037342.1	29493120	29521532	-	8011	protein_coding	B cell CLL/lymphoma 9 like%2C transcript variant X1 && sp|Q86UU0|BCL9L_HUMAN B-cell CLL/lymphoma 9-like protein OS=Homo sapiens OX=9606 GN=BCL9L PE=1 SV=1 && -	-	-
522371	416.89	443.361	470.348	525.115	526.17	535.832	443.533	529.039	-0.254009	0.00617672	1	TSPAN15	NC_037355.1	25803083	25855701	+	2134	protein_coding	tetraspanin 15%2C transcript variant X2 && sp|Q1JQA4|TSN15_BOVIN Tetraspanin-15 OS=Bos taurus OX=9913 GN=TSPAN15 PE=1 SV=1 && -	-	-
112442598	7.01498	5.95116	4.87913	20.2747	14.6975	20.5299	5.94842	18.5007	-1.63714	0.00619543	1	LOC112442598	NC_037346.1	8791425	8793901	-	1145	lncRNA	uncharacterized LOC112442598 && - && -	-	-
505066	773.652	708.188	673.319	629.53	625.133	584.077	718.387	612.913	0.228638	0.00621088	1	TBCE	NC_037355.1	8099433	8188439	+	2109	protein_coding	tubulin folding cofactor E%2C transcript variant X3 && sp|Q32KS0|TBCE_BOVIN Tubulin-specific chaperone E OS=Bos taurus OX=9913 GN=TBCE PE=2 SV=1 && -	-	-
512680	1902.06	1931.15	1847.24	2219.07	1930.27	2175.15	1893.48	2108.16	-0.154663	0.00628153	1	U2AF1	NC_037328.1	143261989	143274995	-	1013	protein_coding	U2 small nuclear RNA auxiliary factor 1%2C transcript variant X1 && sp|A1A4K8|U2AF1_BOVIN Splicing factor U2AF 35 kDa subunit OS=Bos taurus OX=9913 GN=U2AF1 PE=2 SV=1 && PF00642:Zinc finger C-x8-C-x5-C-x3-H type (and similar)|PF00076:RNA recognition motif. (a.k.a. RRM, RBD, or RNP domain)	-	-
613773	1988.25	2140.43	2001.42	1893.66	1882.26	1774.81	2043.37	1850.24	0.143083	0.00635536	1	PITPNB	NC_037344.1	67268865	67330151	-	2996	protein_coding	phosphatidylinositol transfer protein beta && sp|Q9TR36|PIPNB_BOVIN Phosphatidylinositol transfer protein beta isoform OS=Bos taurus OX=9913 GN=PITPNB PE=1 SV=3 && PF02121:Phosphatidylinositol transfer protein	-	-
112443182	0	2.97558	1.95165	11.1511	12.7378	7.18548	1.64241	10.3581	-2.65401	0.00641758	1	LOC112443182	NC_037329.1	120279577	120300602	+	1323	lncRNA	uncharacterized LOC112443182 && - && -	-	-
503621	4936.54	4856.15	4806.92	4499.97	4516.04	4643.87	4866.53	4553.3	0.096007	0.00642001	0.103619	PDLIM5	NC_037333.1	29908056	30143098	-	7965	protein_coding	PDZ and LIM domain 5%2C transcript variant X6 && sp|Q8CI51|PDLI5_MOUSE PDZ and LIM domain protein 5 OS=Mus musculus OX=10090 GN=Pdlim5 PE=1 SV=4 && -	LIM	LIM
281276	9077.38	9370.1	9692.87	9866.69	9895.32	10103.8	9380.12	9955.27	-0.0857658	0.00643097	0.103619	LDLR	NC_037334.1	15545318	15579082	+	4419	protein_coding	low density lipoprotein receptor && sp|P01131|LDLR_BOVIN Low-density lipoprotein receptor OS=Bos taurus OX=9913 GN=LDLR PE=1 SV=2 && -	-	-
785134	0	0	0	5.06868	2.9395	5.13249	0	4.38022	-4.58709	0.00650709	1	COX7ALP1	NC_037332.1	81860306	81860746	-	441	pseudogene	- && sp|P13184|CX7A2_BOVIN Cytochrome c oxidase subunit 7A2, mitochondrial OS=Bos taurus OX=9913 GN=COX7A2 PE=1 SV=3 && -	-	-
515696	2243.79	2337.81	2291.24	2748.24	2316.32	2578.56	2290.95	2547.71	-0.152964	0.00653007	1	ATP5MG	NC_037342.1	29085000	29093131	+	476	protein_coding	ATP synthase membrane subunit g && sp|Q28852|ATP5L_BOVIN ATP synthase subunit g, mitochondrial OS=Bos taurus OX=9913 GN=ATP5MG PE=1 SV=3 && PF04718:Mitochondrial ATP synthase g subunit	-	-
525428	1916.09	2090.84	2031.67	1851.08	1883.24	1714.25	2012.87	1816.19	0.148172	0.00685778	1	E2F4	NC_037345.1	34827946	34834625	+	2097	protein_coding	E2F transcription factor 4%2C transcript variant X1 && sp|Q16254|E2F4_HUMAN Transcription factor E2F4 OS=Homo sapiens OX=9606 GN=E2F4 PE=1 SV=2 && PF16421:E2F transcription factor CC-MB domain|PF02319:E2F/DP family winged-helix DNA-binding domain	E2F-DP	E2F-DP
506888	3389.24	3395.14	3249.5	3049.32	3258.92	2855.72	3344.62	3054.65	0.130498	0.00693021	0.109623	DLST	NC_037337.1	86138285	86156260	+	1964	protein_coding	dihydrolipoamide S-succinyltransferase && sp|P11179|ODO2_BOVIN Dihydrolipoyllysine-residue succinyltransferase component of 2-oxoglutarate dehydrogenase complex, mitochondrial OS=Bos taurus OX=9913 GN=DLST PE=1 SV=2 && PF00364:Biotin-requiring enzyme|PF00198:2-oxoacid dehydrogenases acyltransferase (catalytic domain)	-	-
513410	12401.5	12183	12117.8	13174.5	12557.5	12980.1	12234.1	12904	-0.0768703	0.00697471	0.109623	HNRNPAB	NC_037334.1	39280072	39286715	+	2281	protein_coding	heterogeneous nuclear ribonucleoprotein A/B%2C transcript variant X1 && sp|Q99729|ROAA_HUMAN Heterogeneous nuclear ribonucleoprotein A/B OS=Homo sapiens OX=9606 GN=HNRNPAB PE=1 SV=2 && PF00076:RNA recognition motif. (a.k.a. RRM, RBD, or RNP domain)|PF08143:CBFNT (NUC161) domain	-	-
404070	8466.08	8935.67	8864.4	9895.07	9067.36	9172.78	8755.38	9378.4	-0.0990976	0.00705876	0.109623	MT2A	NC_037345.1	24042365	24043331	-	420	protein_coding	metallothionein 2A && - && -	-	-
539953	1215.6	1087.08	1117.32	1036.04	1016.09	961.828	1140	1004.65	0.182076	0.00721414	1	DTL	NC_037343.1	71386037	71466263	-	4548	protein_coding	denticleless E3 ubiquitin protein ligase homolog%2C transcript variant X1 && sp|Q9NZJ0|DTL_HUMAN Denticleless protein homolog OS=Homo sapiens OX=9606 GN=DTL PE=1 SV=3 && -	-	-
767818	3157.74	3202.72	3139.23	2998.63	2833.67	2956.31	3166.56	2929.54	0.112389	0.00722818	0.109823	PRC1	NC_037348.1	21676303	21699412	+	3052	protein_coding	protein regulator of cytokinesis 1%2C transcript variant X1 && sp|O43663|PRC1_HUMAN Protein regulator of cytokinesis 1 OS=Homo sapiens OX=9606 GN=PRC1 PE=1 SV=2 && PF03999:Microtubule associated protein (MAP65/ASE1 family)	-	-
615175	7990.06	7674.02	7492.39	7198.53	7439.86	7080.78	7718.82	7239.73	0.0922902	0.00724199	0.109823	NONO	NC_037357.1	79368090	79381393	-	2774	protein_coding	non-POU domain containing octamer binding%2C transcript variant X1 && sp|Q15233|NONO_HUMAN Non-POU domain-containing octamer-binding protein OS=Homo sapiens OX=9606 GN=NONO PE=1 SV=4 && PF08075:NOPS (NUC059) domain|PF00076:RNA recognition motif. (a.k.a. RRM, RBD, or RNP domain)	-	-
281138	50361.5	50685	49745.6	47943.6	49254.2	46910.9	50264.1	48036.2	0.0653732	0.00741731	0.111173	EEF2	NC_037334.1	20027762	20036652	+	3183	protein_coding	eukaryotic translation elongation factor 2 && sp|Q3SYU2|EF2_BOVIN Elongation factor 2 OS=Bos taurus OX=9913 GN=EEF2 PE=2 SV=3 && PF00679:Elongation factor G C-terminus|PF03764:Elongation factor G, domain IV|PF14492:Elongation Factor G, domain II|PF00009:Elongation factor Tu GTP binding domain|PF03144:Elongation factor Tu domain 2	-	-
618250	1750.74	1917.27	1841.38	2147.09	1847.96	2197.73	1836.46	2064.26	-0.168287	0.00742137	1	S100A14	NC_037330.1	16766172	16768623	+	1406	protein_coding	S100 calcium binding protein A14%2C transcript variant X1 && sp|Q3MHP3|S10AE_BOVIN Protein S100-A14 OS=Bos taurus OX=9913 GN=S100A14 PE=3 SV=1 && PF01023:S-100/ICaBP type calcium binding domain	-	-
327688	1416.02	1526.47	1610.11	1689.9	1578.51	1900.05	1517.54	1722.82	-0.182534	0.00747607	1	COX7A2	NC_037336.1	14833566	14838676	-	475	protein_coding	cytochrome c oxidase subunit 7A2 && sp|P13184|CX7A2_BOVIN Cytochrome c oxidase subunit 7A2, mitochondrial OS=Bos taurus OX=9913 GN=COX7A2 PE=1 SV=3 && -	-	-
506413	1020.18	1008.72	1002.17	853.565	952.396	856.099	1010.36	887.353	0.18681	0.00755352	1	C1QTNF6	NC_037332.1	75616448	75623744	-	2817	protein_coding	C1q and TNF related 6 && sp|Q3T1I2|C1QT6_RAT Complement C1q tumor necrosis factor-related protein 6 OS=Rattus norvegicus OX=10116 GN=C1qtnf6 PE=2 SV=1 && -	-	-
614837	679.451	670.497	697.715	788.686	737.813	842.754	682.554	789.751	-0.20996	0.00756873	1	SSU72	NC_037343.1	51053560	51078058	+	919	protein_coding	SSU72 homolog%2C RNA polymerase II CTD phosphatase && sp|Q17QI2|SSU72_BOVIN RNA polymerase II subunit A C-terminal domain phosphatase SSU72 OS=Bos taurus OX=9913 GN=SSU72 PE=2 SV=1 && PF04722:Ssu72-like protein	-	-
514205	69.1477	125.966	68.3078	44.6044	64.6689	46.1924	87.8072	51.8219	0.759177	0.00760401	1	SAMD9	NC_037331.1	10449812	10468917	-	5595	protein_coding	sterile alpha motif domain containing 9 && sp|Q5K651|SAMD9_HUMAN Sterile alpha motif domain-containing protein 9 OS=Homo sapiens OX=9606 GN=SAMD9 PE=1 SV=1 && PF07647:SAM domain (Sterile alpha motif)	-	-
507197	8815.82	8996.17	8703.39	8343.04	8518.66	8207.87	8838.46	8356.52	0.0807973	0.00762422	0.111975	SHMT2	NC_037332.1	56208140	56216259	-	2707	protein_coding	serine hydroxymethyltransferase 2%2C transcript variant X5 && sp|Q3SZ20|GLYM_BOVIN Serine hydroxymethyltransferase, mitochondrial OS=Bos taurus OX=9913 GN=SHMT2 PE=2 SV=1 && PF00464:Serine hydroxymethyltransferase	-	-
533726	3489.45	3485.4	3550.05	3646.41	3862.5	3814.46	3508.3	3774.46	-0.105542	0.00764453	0.111975	DHCR24	NC_037330.1	91412374	91445021	+	2730	protein_coding	24-dehydrocholesterol reductase && sp|Q15392|DHC24_HUMAN Delta(24)-sterol reductase OS=Homo sapiens OX=9606 GN=DHCR24 PE=1 SV=2 && PF01565:FAD binding domain	-	-
528492	15.0321	6.94302	12.6857	3.04121	2.9395	1.0265	11.5536	2.33573	2.30163	0.00767817	1	MPL	NC_037330.1	102663889	102678172	-	4734	protein_coding	MPL proto-oncogene%2C thrombopoietin receptor%2C transcript variant X1 && sp|P40238|TPOR_HUMAN Thrombopoietin receptor OS=Homo sapiens OX=9606 GN=MPL PE=1 SV=1 && PF00041:Fibronectin type III domain|PF09067:Erythropoietin receptor, ligand binding	-	-
531389	4396.39	4237.23	4068.22	3939.38	4052.58	3756.98	4233.94	3916.31	0.112253	0.00776287	0.112431	FOSL1	NC_037356.1	44006997	44013529	-	2806	protein_coding	FOS like 1%2C AP-1 transcription factor subunit%2C transcript variant X1 && sp|P15407|FOSL1_HUMAN Fos-related antigen 1 OS=Homo sapiens OX=9606 GN=FOSL1 PE=1 SV=1 && -	bZIP	bZIP
112444681	26451.5	29403.7	22614.8	20604.2	22422.5	19336.1	26156.6	20787.6	0.331444	0.00793095	0.112698	LOC112444681	NC_037354.1	6217392	6221524	-	4133	pseudogene	- && sp|Q6CQE5|TAR1_KLULA Protein TAR1 OS=Kluyveromyces lactis (strain ATCC 8585 / CBS 2359 / DSM 70799 / NBRC 1267 / NRRL Y-1140 / WM37) OX=284590 GN=TAR1-A PE=4 SV=2 && -	-	-
512531	3982.5	3863.3	3724.73	3506.51	3679.27	3545.52	3856.84	3577.1	0.108417	0.00799535	0.112698	MARS	NC_037332.1	55960451	55988160	-	3228	protein_coding	methionyl-tRNA synthetase%2C transcript variant X2 && sp|Q2T9L8|SYMC_BOVIN Methionine--tRNA ligase, cytoplasmic OS=Bos taurus OX=9913 GN=MARS1 PE=2 SV=1 && PF00458:WHEP-TRS domain|PF09334:tRNA synthetases class I (M)|PF18485:Glutathione S-transferase, N-terminal domain	-	-
616994	3319.09	3335.63	3420.27	3598.76	3413.73	4157.31	3358.33	3723.27	-0.148554	0.00804364	0.112698	LRRFIP1	NC_037330.1	117074079	117235567	+	6592	protein_coding	LRR binding FLII interacting protein 1%2C transcript variant X13 && sp|Q32MZ4|LRRF1_HUMAN Leucine-rich repeat flightless-interacting protein 1 OS=Homo sapiens OX=9606 GN=LRRFIP1 PE=1 SV=2 && PF09738:LRRFIP family	-	-
509212	872.864	912.511	898.735	1066.45	1003.35	974.146	894.703	1014.65	-0.181465	0.00805549	1	PIH1D1	NC_037345.1	55903418	55910537	-	1719	protein_coding	PIH1 domain containing 1%2C transcript variant X2 && sp|Q0VCI6|PIHD1_BOVIN PIH1 domain-containing protein 1 OS=Bos taurus OX=9913 GN=PIH1D1 PE=2 SV=1 && PF08190:PIH1 N-terminal domain|PF18201:PIH1 CS-like domain	-	-
100140276	342.732	344.175	393.258	425.769	419.368	466.03	360.055	437.056	-0.278965	0.00812271	1	KDM6B	NC_037346.1	27523903	27545340	+	8351	protein_coding	lysine demethylase 6B%2C transcript variant X10 && sp|O15054|KDM6B_HUMAN Lysine-specific demethylase 6B OS=Homo sapiens OX=9606 GN=KDM6B PE=1 SV=4 && PF02373:JmjC domain, hydroxylase	Jumonji	Jumonji
528871	16.0342	25.7884	16.589	8.10988	6.85882	5.13249	19.4705	6.7004	1.53798	0.00824654	1	GZMK	NC_037347.1	24073111	24083866	-	1214	protein_coding	granzyme K && sp|P49863|GRAK_HUMAN Granzyme K OS=Homo sapiens OX=9606 GN=GZMK PE=1 SV=1 && PF00089:Trypsin	-	-
513297	2878.15	2904.17	2849.41	2675.25	2676.9	2645.28	2877.24	2665.81	0.110056	0.00834812	1	L3MBTL2	NC_037332.1	112365585	112383952	+	4126	protein_coding	L3MBTL2%2C polycomb repressive complex 1 subunit%2C transcript variant X1 && sp|Q1JQD9|LMBL2_BOVIN Lethal(3)malignant brain tumor-like protein 2 OS=Bos taurus OX=9913 GN=L3MBTL2 PE=2 SV=1 && -	-	-
101902561	101.216	103.153	100.51	157.129	134.237	133.445	101.627	141.604	-0.478447	0.00834843	1	LOC101902561	NC_037357.1	37069962	37070502	+	541	protein_coding	60S ribosomal protein L21-like && sp|A5JSS2|RL21_CAPHI 60S ribosomal protein L21 OS=Capra hircus OX=9925 GN=RPL21 PE=2 SV=1 && PF01157:Ribosomal protein L21e	-	-
100125238	1161.48	1087.08	1129.03	995.488	1062.14	915.636	1125.86	991.087	0.183449	0.00846121	1	ERCC2	NC_037345.1	52982419	52998614	-	2941	protein_coding	ERCC excision repair 2%2C TFIIH core complex helicase subunit%2C transcript variant X1 && sp|A6QLJ0|ERCC2_BOVIN General transcription and DNA repair factor IIH helicase subunit XPD OS=Bos taurus OX=9913 GN=ERCC2 PE=2 SV=1 && PF13307:Helicase C-terminal domain|PF06777:Helical and beta-bridge domain|PF06733:DEAD_2	-	-
539381	207.443	207.299	223.464	270.667	272.393	262.783	212.735	268.615	-0.336401	0.00854077	1	CSRP2	NC_037332.1	6281006	6301352	-	1141	protein_coding	cysteine and glycine rich protein 2 && sp|Q32LE9|CSRP2_BOVIN Cysteine and glycine-rich protein 2 OS=Bos taurus OX=9913 GN=CSRP2 PE=2 SV=3 && PF00412:LIM domain	LIM	LIM
513449	4874.41	4831.35	4801.06	5052.46	5266.6	5131.46	4835.61	5150.17	-0.0910344	0.00863074	0.119624	SEC14L1	NC_037346.1	54706306	54755668	-	4814	protein_coding	SEC14 like lipid binding 1%2C transcript variant X1 && sp|A8Y5H7|S14L1_MOUSE SEC14-like protein 1 OS=Mus musculus OX=10090 GN=Sec14l1 PE=1 SV=1 && -	-	-
100137759	116.248	93.2349	109.292	93.2637	58.7899	55.4309	106.259	69.1615	0.6199	0.00877625	1	B4GALNT4	NC_037356.1	50895425	50909191	-	5431	protein_coding	beta-1%2C4-N-acetyl-galactosaminyltransferase 4%2C transcript variant X2 && sp|Q76KP1|B4GN4_HUMAN N-acetyl-beta-glucosaminyl-glycoprotein 4-beta-N-acetylgalactosaminyltransferase 1 OS=Homo sapiens OX=9606 GN=B4GALNT4 PE=1 SV=1 && -	-	-
523911	509.087	514.775	480.106	672.107	557.524	559.441	501.323	596.357	-0.250377	0.00878657	1	TXNDC15	NC_037334.1	46354885	46370626	+	1813	protein_coding	thioredoxin domain containing 15%2C transcript variant X1 && sp|Q96J42|TXD15_HUMAN Thioredoxin domain-containing protein 15 OS=Homo sapiens OX=9606 GN=TXNDC15 PE=1 SV=1 && PF00085:Thioredoxin	-	-
534645	656.402	690.335	698.691	602.159	593.778	570.732	681.809	588.89	0.211377	0.0090338	1	SNRNP40	NC_037329.1	122347180	122372984	+	1557	protein_coding	small nuclear ribonucleoprotein U5 subunit 40 && sp|Q2HJH6|SNR40_BOVIN U5 small nuclear ribonucleoprotein 40 kDa protein OS=Bos taurus OX=9913 GN=SNRNP40 PE=2 SV=1 && PF00400:WD domain, G-beta repeat	-	-
507692	4679.99	4542.72	4807.89	5089.97	4978.53	4915.9	4676.87	4994.8	-0.0948447	0.00937181	0.128513	EMC10	NC_037345.1	56613682	56620090	+	2060	protein_coding	ER membrane protein complex subunit 10%2C transcript variant X1 && sp|A1A4M2|EMC10_BOVIN ER membrane protein complex subunit 10 OS=Bos taurus OX=9913 GN=EMC10 PE=2 SV=1 && -	-	-
616275	1196.56	1150.56	1492.04	1090.78	1161.1	1055.24	1279.72	1102.37	0.215263	0.00953947	1	ANAPC11	NC_037346.1	50994943	51001380	-	1310	protein_coding	anaphase promoting complex subunit 11 && sp|Q3ZCF6|APC11_BOVIN Anaphase-promoting complex subunit 11 OS=Bos taurus OX=9913 GN=ANAPC11 PE=3 SV=1 && -	-	-
616209	1289.75	1287.43	1242.23	1100.92	1208.13	1101.43	1273.14	1136.83	0.162938	0.00967014	1	LRRC47	NC_037343.1	49273571	49284794	+	3449	protein_coding	leucine rich repeat containing 47%2C transcript variant X1 && sp|Q8N1G4|LRC47_HUMAN Leucine-rich repeat-containing protein 47 OS=Homo sapiens OX=9606 GN=LRRC47 PE=1 SV=1 && -	-	-
527403	3167.76	3124.36	3101.17	2999.64	2891.48	2816.71	3131.1	2902.61	0.109253	0.00971585	0.131829	MAT2A	NC_037338.1	49465580	49472218	-	2809	protein_coding	methionine adenosyltransferase 2A && sp|P31153|METK2_HUMAN S-adenosylmethionine synthase isoform type-2 OS=Homo sapiens OX=9606 GN=MAT2A PE=1 SV=1 && PF02772:S-adenosylmethionine synthetase, central domain|PF00438:S-adenosylmethionine synthetase, N-terminal domain|PF02773:S-adenosylmethionine synthetase, C-terminal domain	-	-
618691	793.695	760.757	916.3	997.516	874.99	991.596	823.584	954.701	-0.212526	0.00978956	1	PHPT1	NC_037338.1	105936889	105938333	+	601	protein_coding	phosphohistidine phosphatase 1 && sp|Q32PA4|PHP14_BOVIN 14 kDa phosphohistidine phosphatase OS=Bos taurus OX=9913 GN=PHPT1 PE=2 SV=1 && PF05005:Janus/Ocnus family (Ocnus)	-	-
512953	242.518	274.745	282.014	184.5	242.998	191.955	266.426	206.484	0.366875	0.00981753	1	LOC512953	NC_037332.1	53785088	53786909	-	1822	pseudogene	- && sp|P19483|ATPA_BOVIN ATP synthase subunit alpha, mitochondrial OS=Bos taurus OX=9913 GN=ATP5F1A PE=1 SV=1 && -	-	-
404165	5761.3	5693.28	5692.96	5438.69	5552.71	4902.55	5715.85	5297.98	0.109335	0.00991576	0.132132	NOP56	NC_037340.1	52519428	52524666	-	1901	protein_coding	NOP56 ribonucleoprotein && sp|Q9D6Z1|NOP56_MOUSE Nucleolar protein 56 OS=Mus musculus OX=10090 GN=Nop56 PE=1 SV=2 && PF08156:NOP5NT (NUC127) domain|PF01798:snoRNA binding domain, fibrillarin	-	-
515594	3074.57	3198.75	3099.22	3002.68	2824.86	2850.58	3124.18	2892.71	0.111136	0.00994324	0.132132	PRMT5	NC_037337.1	21915624	21923671	+	2678	protein_coding	protein arginine methyltransferase 5%2C transcript variant X2 && sp|A7YW45|ANM5_BOVIN Protein arginine N-methyltransferase 5 OS=Bos taurus OX=9913 GN=PRMT5 PE=2 SV=1 && PF05185:PRMT5 arginine-N-methyltransferase|PF17285:PRMT5 TIM barrel domain|PF17286:PRMT5 oligomerisation domain	-	-
768330	2044.37	2178.12	2047.28	2376.2	2118.4	2437.93	2089.92	2310.84	-0.144651	0.00994815	1	DBI	NC_037329.1	71192388	71197568	+	608	protein_coding	diazepam binding inhibitor%2C acyl-CoA binding protein && sp|P07107|ACBP_BOVIN Acyl-CoA-binding protein OS=Bos taurus OX=9913 GN=DBI PE=1 SV=2 && -	-	-
100849681	20.0428	17.8535	24.3956	33.4533	40.1731	46.1924	20.764	39.9396	-0.942816	0.0105247	1	LOC100849681	NC_037334.1	20354996	20361276	+	3410	lncRNA	uncharacterized LOC100849681%2C transcript variant X1 && sp|Q32L68|HM20B_BOVIN SWI/SNF-related matrix-associated actin-dependent regulator of chromatin subfamily E member 1-related OS=Bos taurus OX=9913 GN=HMG20B PE=2 SV=1 && -	-	-
510620	1690.61	1584	1598.4	1513.51	1490.32	1402.2	1624.34	1468.68	0.145099	0.0105652	1	ASAH1	NC_037354.1	19211650	19243291	+	2327	protein_coding	N-acylsphingosine amidohydrolase 1%2C transcript variant X3 && sp|Q17QB3|ASAH1_BOVIN Acid ceramidase OS=Bos taurus OX=9913 GN=ASAH1 PE=2 SV=3 && PF02275:Linear amide C-N hydrolases, choloylglycine hydrolase family	-	-
512693	3510.5	3438.78	3359.77	3256.12	3231.49	3097.97	3436.35	3195.19	0.104812	0.0108115	0.142204	POLDIP3	NC_037332.1	113447522	113470693	-	3453	protein_coding	DNA polymerase delta interacting protein 3 && sp|Q9BY77|PDIP3_HUMAN Polymerase delta-interacting protein 3 OS=Homo sapiens OX=9606 GN=POLDIP3 PE=1 SV=2 && PF00076:RNA recognition motif. (a.k.a. RRM, RBD, or RNP domain)	-	-
614785	65.1391	65.4628	71.2352	105.428	88.1849	103.676	67.279	99.0965	-0.557777	0.0108132	1	LOC614785	NC_037333.1	25918619	25920031	-	1413	pseudogene	- && sp|A6H767|NP1L1_BOVIN Nucleosome assembly protein 1-like 1 OS=Bos taurus OX=9913 GN=NAP1L1 PE=2 SV=1 && -	-	-
513583	493.053	512.792	524.018	568.706	566.343	667.223	509.954	600.757	-0.235853	0.0108326	1	IFT80	NC_037328.1	107078906	107210812	+	4155	protein_coding	intraflagellar transport 80%2C transcript variant X1 && sp|Q8K057|IFT80_MOUSE Intraflagellar transport protein 80 homolog OS=Mus musculus OX=10090 GN=Ift80 PE=1 SV=1 && -	-	-
100125919	153.327	140.844	173.697	109.483	133.257	95.4642	155.956	112.735	0.467116	0.0109206	1	NPDC1	NC_037338.1	106073478	106079275	-	1490	protein_coding	neural proliferation%2C differentiation and control 1 && sp|Q9NQX5|NPDC1_HUMAN Neural proliferation differentiation and control protein 1 OS=Homo sapiens OX=9606 GN=NPDC1 PE=1 SV=2 && PF06809:Neural proliferation differentiation control-1 protein (NPDC1)	-	-
516473	7999.08	8166.98	8231.09	7836.17	7800.44	7388.73	8132.38	7675.11	0.0834347	0.0109443	0.142497	EEF1D	NC_037341.1	1113581	1126356	+	3663	protein_coding	eukaryotic translation elongation factor 1 delta%2C transcript variant X1 && sp|A5D989|EF1D_BOVIN Elongation factor 1-delta OS=Bos taurus OX=9913 GN=EEF1D PE=2 SV=2 && -	-	-
504796	219.469	231.103	240.053	309.189	255.736	302.817	230.208	289.247	-0.328516	0.0109464	1	ABRAXAS1	NC_037333.1	98232743	98250555	-	2629	protein_coding	abraxas 1%2C BRCA1 A complex subunit%2C transcript variant X1 && sp|Q5E9P1|ABRX1_BOVIN BRCA1-A complex subunit Abraxas 1 OS=Bos taurus OX=9913 GN=ABRAXAS1 PE=2 SV=1 && -	-	-
509415	6.01284	3.96744	1.95165	17.2335	3.91933	25.6624	3.97731	15.6051	-1.9722	0.0109564	1	LOC509415	NC_037357.1	35716686	35718021	+	1336	pseudogene	- && sp|Q58DW0|RL4_BOVIN 60S ribosomal protein L4 OS=Bos taurus OX=9913 GN=RPL4 PE=2 SV=3 && PF00573:Ribosomal protein L4/L1 family|PF14374:60S ribosomal protein L4 C-terminal domain	-	-
101905956	16.0342	32.7314	27.3231	55.7554	35.2739	52.3514	25.3629	47.7936	-0.911946	0.0110182	1	LOC101905956	NC_037350.1	28524363	28527998	-	1310	pseudogene	- && sp|P13753|HA1B_BOVIN BOLA class I histocompatibility antigen, alpha chain BL3-7 OS=Bos taurus OX=9913 PE=2 SV=1 && PF00129:Class I Histocompatibility antigen, domains alpha 1 and 2	-	-
532936	2167.63	2111.67	2006.3	1903.8	2000.82	1816.9	2095.2	1907.17	0.135259	0.0111057	1	TAF9	NC_037347.1	10375865	10379393	+	1391	protein_coding	TATA-box binding protein associated factor 9 && sp|Q17QQ4|TAF9_BOVIN Transcription initiation factor TFIID subunit 9 OS=Bos taurus OX=9913 GN=TAF9 PE=2 SV=1 && PF02291:Transcription initiation factor IID, 31kD subunit	-	-
512704	2124.54	2205.9	2076.56	2275.84	2276.15	2435.88	2135.66	2329.29	-0.125093	0.0112638	1	REEP3	NC_037355.1	19630094	19729533	+	4505	protein_coding	receptor accessory protein 3%2C transcript variant X2 && sp|Q6NUK4|REEP3_HUMAN Receptor expression-enhancing protein 3 OS=Homo sapiens OX=9606 GN=REEP3 PE=1 SV=1 && PF03134:TB2/DP1, HVA22 family	-	-
513526	741.584	866.886	771.878	974.2	841.676	926.927	793.449	914.267	-0.204122	0.0114711	1	SNRNP25	NC_037352.1	118663	120818	+	744	protein_coding	small nuclear ribonucleoprotein U11/U12 subunit 25 && sp|Q9BV90|SNR25_HUMAN U11/U12 small nuclear ribonucleoprotein 25 kDa protein OS=Homo sapiens OX=9606 GN=SNRNP25 PE=1 SV=1 && PF18036:Ubiquitin-like domain	-	-
541028	1702.64	1725.84	1686.23	1985.91	1810.73	1824.09	1704.9	1873.57	-0.136028	0.0115277	1	UCK2	NC_037330.1	2984714	3058734	-	1057	protein_coding	uridine-cytidine kinase 2 && sp|Q99PM9|UCK2_MOUSE Uridine-cytidine kinase 2 OS=Mus musculus OX=10090 GN=Uck2 PE=1 SV=1 && PF00485:Phosphoribulokinase / Uridine kinase family	-	-
533307	185.396	170.6	216.633	276.75	200.866	274.075	190.876	250.563	-0.391279	0.0116141	1	LOC533307	NC_037355.1	4262723	4264963	-	2241	protein_coding	tubulin beta-7 chain && sp|Q2KJD0|TBB5_BOVIN Tubulin beta-5 chain OS=Bos taurus OX=9913 GN=TUBB5 PE=2 SV=1 && PF03953:Tubulin C-terminal domain|PF00091:Tubulin/FtsZ family, GTPase domain	-	-
528991	1006.15	931.357	1007.05	857.62	921.042	814.012	981.519	864.225	0.183204	0.01162	1	XAB2	NC_037334.1	16465654	16474535	-	2759	protein_coding	XPA binding protein 2%2C transcript variant X1 && sp|Q9HCS7|SYF1_HUMAN Pre-mRNA-splicing factor SYF1 OS=Homo sapiens OX=9606 GN=XAB2 PE=1 SV=2 && -	-	-
537503	5166.03	5539.54	5542.69	5874.6	5516.45	6092.26	5416.09	5827.77	-0.105476	0.0116464	0.149023	SMARCA5	NC_037344.1	14342538	14380115	-	3564	protein_coding	SWI/SNF related%2C matrix associated%2C actin dependent regulator of chromatin%2C subfamily a%2C member 5 && sp|Q91ZW3|SMCA5_MOUSE SWI/SNF-related matrix-associated actin-dependent regulator of chromatin subfamily A member 5 OS=Mus musculus OX=10090 GN=Smarca5 PE=1 SV=1 && PF00176:SNF2 family N-terminal domain|PF00271:Helicase conserved C-terminal domain|PF09111:SLIDE|PF09110:HAND	SNF2	SNF2
507207	3113.65	2987.48	2864.05	2734.04	2907.16	2554.95	2988.39	2732.05	0.129013	0.0116767	0.149023	SMPD4	NC_037344.1	72403668	72419365	+	3491	protein_coding	sphingomyelin phosphodiesterase 4 && sp|Q9NXE4|NSMA3_HUMAN Sphingomyelin phosphodiesterase 4 OS=Homo sapiens OX=9606 GN=SMPD4 PE=1 SV=3 && PF14724:Mitochondrial-associated sphingomyelin phosphodiesterase	-	-
532126	2770.92	2631.41	2921.62	2443.1	2673.96	2500.55	2774.65	2539.2	0.127808	0.0117469	1	ANO1	NC_037356.1	47186293	47358588	+	5545	protein_coding	anoctamin 1%2C transcript variant X1 && sp|Q5XXA6|ANO1_HUMAN Anoctamin-1 OS=Homo sapiens OX=9606 GN=ANO1 PE=1 SV=1 && PF16178:Dimerisation domain of Ca+-activated chloride-channel, anoctamin|PF04547:Calcium-activated chloride channel	-	-
64986893	40.0856	35.707	55.622	68.934	54.8706	94.4378	43.8049	72.7474	-0.729494	0.0118665	1	KEH36_t09	NC_006853.1	5446	5518	-	73	tRNA	tRNA-Asn && - && -	-	-
539673	1206.58	1292.39	1378.84	1461.81	1408.02	1449.41	1292.6	1439.75	-0.155197	0.0120226	1	POLDIP2	NC_037346.1	19833333	19841112	-	1466	protein_coding	DNA polymerase delta interacting protein 2 && sp|Q9Y2S7|PDIP2_HUMAN Polymerase delta-interacting protein 2 OS=Homo sapiens OX=9606 GN=POLDIP2 PE=1 SV=1 && PF08755:Hemimethylated DNA-binding protein YccV like|PF04379:ApaG domain	-	-
540040	757.618	712.156	732.845	800.851	796.603	940.272	734.206	845.909	-0.203952	0.0120468	1	ARL3	NC_037353.1	23292986	23322870	-	891	protein_coding	ADP ribosylation factor like GTPase 3%2C transcript variant X1 && sp|Q2TBW6|ARL3_BOVIN ADP-ribosylation factor-like protein 3 OS=Bos taurus OX=9913 GN=ARL3 PE=2 SV=1 && PF00025:ADP-ribosylation factor family	-	-
528329	7.01498	1.98372	7.8066	0	0	1.0265	5.60177	0.342166	3.95779	0.0121241	1	LOC528329	NC_037350.1	30959627	30983167	+	1235	protein_coding	uncharacterized LOC528329 && sp|P68432|H31_BOVIN Histone H3.1 OS=Bos taurus OX=9913 PE=1 SV=2 && PF15511:Centromere kinetochore component CENP-T histone fold|PF00125:Core histone H2A/H2B/H3/H4	-	-
512534	2048.37	2095.8	2101.93	1823.71	2020.41	1857.96	2082.03	1900.69	0.131198	0.0121744	1	HM13	NC_037340.1	61107897	61146837	+	5959	protein_coding	histocompatibility minor 13%2C transcript variant X11 && sp|Q8TCT9|HM13_HUMAN Minor histocompatibility antigen H13 OS=Homo sapiens OX=9606 GN=HM13 PE=1 SV=1 && -	-	-
510727	1086.32	1018.64	1008.03	840.387	998.449	895.106	1037.66	911.314	0.186756	0.0122075	1	EMC8	NC_037345.1	11747955	11759819	-	1372	protein_coding	ER membrane protein complex subunit 8%2C transcript variant X1 && sp|Q32KL5|EMC8_BOVIN ER membrane protein complex subunit 8 OS=Bos taurus OX=9913 GN=EMC8 PE=2 SV=1 && PF03665:Uncharacterised protein family (UPF0172)	-	-
100336454	159.34	178.535	242.98	148.005	151.874	127.286	193.619	142.388	0.443548	0.0122266	1	VSTM4	NC_037355.1	43287227	43376886	-	2432	protein_coding	V-set and transmembrane domain containing 4%2C transcript variant X2 && sp|T1NXB5|VSTM4_MOUSE V-set and transmembrane domain-containing protein 4 OS=Mus musculus OX=10090 GN=Vstm4 PE=1 SV=1 && -	-	-
327718	1151.46	1332.07	1220.76	1726.39	1297.3	1681.4	1234.76	1568.36	-0.34486	0.0122601	1	COX7C	NC_037334.1	86288746	86290953	+	450	protein_coding	cytochrome c oxidase subunit VIIc && sp|P00430|COX7C_BOVIN Cytochrome c oxidase subunit 7C, mitochondrial OS=Bos taurus OX=9913 GN=COX7C PE=1 SV=3 && PF02935:Cytochrome c oxidase subunit VIIc	-	-
404122	144159	142052	139297	126115	138119	122070	141836	128768	0.139445	0.0124742	0.157346	ACTG1	NC_037346.1	51259442	51262291	+	1956	protein_coding	actin gamma 1 && sp|P63258|ACTG_BOVIN Actin, cytoplasmic 2 OS=Bos taurus OX=9913 GN=ACTG1 PE=1 SV=1 && PF00022:Actin	-	-
514590	51.1091	44.6337	42.9363	33.4533	23.516	19.5034	46.2264	25.4909	0.858366	0.0124843	1	PLCH2	NC_037343.1	50360875	50426466	-	5276	protein_coding	phospholipase C eta 2%2C transcript variant X1 && sp|A2AP18|PLCH2_MOUSE 1-phosphatidylinositol 4,5-bisphosphate phosphodiesterase eta-2 OS=Mus musculus OX=10090 GN=Plch2 PE=1 SV=2 && PF16457:Pleckstrin homology domain|PF09279:Phosphoinositide-specific phospholipase C, efhand-like|PF00168:C2 domain|PF00388:Phosphatidylinositol-specific phospholipase C, X domain|PF00387:Phosphatidylinositol-specifi…	-	-
614791	213.456	206.307	210.778	156.115	166.571	168.346	210.18	163.677	0.360709	0.0125249	1	CCDC130	NC_037334.1	11886459	11899588	-	1581	protein_coding	coiled-coil domain containing 130%2C transcript variant X1 && sp|Q5EA37|CC130_BOVIN Coiled-coil domain-containing protein 130 OS=Bos taurus OX=9913 GN=CCDC130 PE=2 SV=1 && PF04502:Family of unknown function (DUF572)	-	-
510003	7066.09	6836.89	6940.07	6517.3	6662.86	6558.29	6947.68	6579.48	0.0784907	0.012573	0.157346	NEDD4L	NC_037351.1	57163782	57550625	+	10405	protein_coding	neural precursor cell expressed%2C developmentally down-regulated 4-like%2C E3 ubiquitin protein ligase%2C transcript variant X1 && sp|Q96PU5|NED4L_HUMAN E3 ubiquitin-protein ligase NEDD4-like OS=Homo sapiens OX=9606 GN=NEDD4L PE=1 SV=2 && PF00397:WW domain|PF00632:HECT-domain (ubiquitin-transferase)	-	-
526430	621.327	641.734	681.126	713.67	739.773	778.085	648.062	743.843	-0.198556	0.0126392	1	NCK2	NC_037338.1	45918920	46034068	-	2603	protein_coding	NCK adaptor protein 2%2C transcript variant X1 && sp|O43639|NCK2_HUMAN Cytoplasmic protein NCK2 OS=Homo sapiens OX=9606 GN=NCK2 PE=1 SV=2 && -	-	-
100300124	146.312	132.909	117.099	173.349	164.612	188.876	132.107	175.612	-0.410754	0.0126945	1	SCUBE3	NC_037350.1	9192522	9224880	+	3117	protein_coding	signal peptide%2C CUB domain and EGF like domain containing 3%2C transcript variant X1 && sp|Q8IX30|SCUB3_HUMAN Signal peptide, CUB and EGF-like domain-containing protein 3 OS=Homo sapiens OX=9606 GN=SCUBE3 PE=1 SV=1 && PF12947:EGF domain|PF14670:Coagulation Factor Xa inhibitory site|PF00431:CUB domain|PF12662:Complement Clr-like EGF-like|PF07645:Calcium-binding EGF domain|PF07699:Putative ephrin…	-	-
510811	1629.48	1715.92	1528.14	1780.12	1782.31	1798.42	1624.51	1786.95	-0.137603	0.013042	1	HOMER2	NC_037348.1	23113612	23204335	-	1963	protein_coding	homer scaffold protein 2 && sp|O88801|HOME2_RAT Homer protein homolog 2 OS=Rattus norvegicus OX=10116 GN=Homer2 PE=1 SV=1 && PF00568:WH1 domain	-	-
785001	71.1519	56.536	71.2352	46.6318	41.1529	35.9274	66.3077	41.2374	0.684985	0.0130959	1	TMEM202	NC_037337.1	19312798	19328611	+	1068	protein_coding	transmembrane protein 202%2C transcript variant X2 && sp|A6NGA9|TM202_HUMAN Transmembrane protein 202 OS=Homo sapiens OX=9606 GN=TMEM202 PE=4 SV=1 && -	-	-
540191	5093.88	4974.18	4866.44	4635.81	4802.16	4586.39	4978.17	4674.79	0.0905292	0.0131605	0.163114	DDX39B	NC_037350.1	27748193	27759009	+	2388	protein_coding	DExD-box helicase 39B%2C transcript variant X1 && sp|Q3T147|DX39B_BOVIN Spliceosome RNA helicase DDX39B OS=Bos taurus OX=9913 GN=DDX39B PE=2 SV=1 && PF00271:Helicase conserved C-terminal domain|PF00270:DEAD/DEAH box helicase	-	-
532835	7198.37	7062.04	6709.77	6590.29	6585.45	6603.46	6990.06	6593.07	0.0842823	0.0133558	0.163958	AZIN1	NC_037341.1	61585968	61617030	+	4515	protein_coding	antizyme inhibitor 1 && sp|O14977|AZIN1_HUMAN Antizyme inhibitor 1 OS=Homo sapiens OX=9606 GN=AZIN1 PE=1 SV=2 && -	-	-
514293	710.517	711.164	744.555	831.263	751.531	909.477	722.079	830.757	-0.201633	0.0134207	1	IDI1	NC_037340.1	46325275	46328402	+	1354	protein_coding	isopentenyl-diphosphate delta isomerase 1 && sp|Q1LZ95|IDI1_BOVIN Isopentenyl-diphosphate Delta-isomerase 1 OS=Bos taurus OX=9913 GN=IDI1 PE=2 SV=2 && PF00293:NUDIX domain	-	-
614310	2079.44	2016.45	2256.11	2322.47	2240.88	2385.58	2117.33	2316.31	-0.12928	0.0135543	1	SRSF4	NC_037329.1	124375055	124400705	+	3408	protein_coding	serine and arginine rich splicing factor 4%2C transcript variant X2 && sp|Q08170|SRSF4_HUMAN Serine/arginine-rich splicing factor 4 OS=Homo sapiens OX=9606 GN=SRSF4 PE=1 SV=2 && PF00076:RNA recognition motif. (a.k.a. RRM, RBD, or RNP domain)	-	-
497204	78.1669	115.056	82.9451	74.0027	56.8302	49.2719	92.0559	60.0349	0.616629	0.013621	1	UBA7	NC_037349.1	50421018	50430082	+	3178	protein_coding	ubiquitin like modifier activating enzyme 7 && sp|P41226|UBA7_HUMAN Ubiquitin-like modifier-activating enzyme 7 OS=Homo sapiens OX=9606 GN=UBA7 PE=1 SV=2 && PF00899:ThiF family|PF16191:Ubiquitin-activating enzyme E1 four-helix bundle|PF16190:Ubiquitin-activating enzyme E1 FCCH domain|PF10585:Ubiquitin-activating enzyme active site|PF09358:Ubiquitin fold domain	-	-
3283881	211.452	256.892	282.014	335.546	276.313	333.612	250.119	315.157	-0.332343	0.0136451	1	ATP8	NC_006853.1	8129	8329	+	201	protein_coding	- && sp|P03929|ATP8_BOVIN ATP synthase protein 8 OS=Bos taurus OX=9913 GN=MT-ATP8 PE=1 SV=1 && -	-	-
505134	3516.51	4081.5	3571.52	3428.45	3418.63	3401.81	3723.18	3416.3	0.124088	0.0138701	0.166173	ADAR	NC_037330.1	15944879	15996887	+	7084	protein_coding	adenosine deaminase%2C RNA specific%2C transcript variant X7 && sp|P55265|DSRAD_HUMAN Double-stranded RNA-specific adenosine deaminase OS=Homo sapiens OX=9606 GN=ADAR PE=1 SV=4 && -	-	-
509932	2187.67	2198.95	2193.66	2010.24	2103.7	1937	2193.43	2016.98	0.120728	0.0138913	1	MRTO4	NC_037329.1	133404647	133411604	-	3253	protein_coding	MRT4 homolog%2C ribosome maturation factor%2C transcript variant X1 && sp|A4FV84|MRT4_BOVIN mRNA turnover protein 4 homolog OS=Bos taurus OX=9913 GN=MRTO4 PE=2 SV=1 && -	-	-
781376	2494.33	2442.95	2492.26	2218.05	2407.45	2217.23	2476.51	2280.91	0.118423	0.0139038	1	TUBGCP2	NC_037353.1	25714369	25731506	+	2973	protein_coding	tubulin gamma complex associated protein 2%2C transcript variant X1 && sp|Q921G8|GCP2_MOUSE Gamma-tubulin complex component 2 OS=Mus musculus OX=10090 GN=Tubgcp2 PE=1 SV=2 && PF04130:Gamma tubulin complex component C-terminal|PF17681:Gamma tubulin complex component N-terminal	-	-
618530	860.838	918.463	873.364	1076.59	877.929	1096.3	884.221	1016.94	-0.201183	0.0139256	1	ROMO1	NC_037340.1	64904927	64906508	+	550	protein_coding	reactive oxygen species modulator 1%2C transcript variant X1 && sp|Q3SZV8|ROMO1_BOVIN Reactive oxygen species modulator 1 OS=Bos taurus OX=9913 GN=ROMO1 PE=3 SV=1 && -	-	-
281057	9653.61	9607.16	9803.14	9116.52	9387.77	9171.75	9687.97	9225.35	0.0705515	0.0139599	0.166173	CD44	NC_037342.1	65649551	65737464	+	3037	protein_coding	CD44 molecule%2C transcript variant X6 && sp|P15379|CD44_MOUSE CD44 antigen OS=Mus musculus OX=10090 GN=Cd44 PE=1 SV=3 && PF00193:Extracellular link domain	-	-
615300	3049.51	2939.87	2823.06	4599.32	3022.78	4320.53	2937.48	3980.88	-0.438464	0.0139644	0.166173	RPL38	NC_037346.1	57192440	57196471	-	416	protein_coding	ribosomal protein L38%2C transcript variant X1 && sp|Q32PB9|RL38_BOVIN 60S ribosomal protein L38 OS=Bos taurus OX=9913 GN=RPL38 PE=3 SV=4 && -	-	-
513420	391.837	449.313	484.985	504.84	508.533	562.521	442.045	525.298	-0.248296	0.014022	1	BTBD3	NC_037340.1	5441623	5475003	+	9211	protein_coding	BTB domain containing 3%2C transcript variant X1 && sp|F7ASZ0|BTBD3_CALJA BTB/POZ domain-containing protein 3 OS=Callithrix jacchus OX=9483 GN=BTBD3 PE=2 SV=1 && PF08005:PHR domain|PF00651:BTB/POZ domain|PF07707:BTB And C-terminal Kelch	-	-
112442617	2136.56	1963.88	2163.4	2196.76	2332	2310.65	2087.95	2279.8	-0.126849	0.0140271	1	RFLNB	NC_037346.1	22265732	22274332	+	3925	protein_coding	refilin B && sp|Q6AXS9|RFLB_RAT Refilin-B OS=Rattus norvegicus OX=10116 GN=Rflnb PE=2 SV=1 && -	-	-
540369	2267.84	2461.8	2475.67	2679.3	2446.64	2771.54	2401.77	2632.5	-0.131959	0.0140344	1	DYNLL2	NC_037346.1	8875370	8893233	+	2512	protein_coding	dynein light chain LC8-type 2 && sp|Q3MHR3|DYL2_BOVIN Dynein light chain 2, cytoplasmic OS=Bos taurus OX=9913 GN=DYNLL2 PE=3 SV=1 && -	-	-
100140533	60.1284	76.3732	52.6946	113.538	85.2454	85.1993	63.0654	94.661	-0.586021	0.0142607	1	LOC100140533	NC_037344.1	48237462	48238238	+	777	pseudogene	- && sp|Q9Y3A3|PHOCN_HUMAN MOB-like protein phocein OS=Homo sapiens OX=9606 GN=MOB4 PE=1 SV=1 && PF03637:Mob1/phocein family	-	-
617648	386.826	365.005	336.66	291.956	326.284	275.101	362.83	297.78	0.284104	0.0143063	1	LOC617648	NC_037357.1	35264145	35271825	-	6978	protein_coding	protein CXorf40A && sp|Q8TE69|EOLA1_HUMAN Protein EOLA1 OS=Homo sapiens OX=9606 GN=EOLA1 PE=1 SV=3 && -	HSF	HSF
522276	218.467	230.112	228.343	272.695	281.212	282.287	225.64	278.731	-0.304776	0.014353	1	FAM160B1	NC_037353.1	35277610	35312299	+	2886	protein_coding	family with sequence similarity 160 member B1 && sp|A0JNG7|FHI2A_BOVIN FHF complex subunit HOOK interacting protein 2A OS=Bos taurus OX=9913 GN=FHIP2A PE=2 SV=1 && PF10257:Retinoic acid induced 16-like protein	-	-
523609	5347.42	5421.51	5166.02	5084.9	5121.58	4659.27	5311.65	4955.25	0.100011	0.0143883	0.166173	PRELID1	NC_037334.1	38775907	38779467	+	1391	protein_coding	PRELI domain containing 1%2C transcript variant X1 && sp|Q32KN9|PRLD1_BOVIN PRELI domain-containing protein 1, mitochondrial OS=Bos taurus OX=9913 GN=PRELID1 PE=2 SV=1 && PF04707:PRELI-like family	-	-
506131	4935.54	4626.04	4533.68	4522.27	4344.57	4283.57	4698.42	4383.47	0.10001	0.0144038	0.166173	CTPS1	NC_037330.1	105201090	105232559	-	4733	protein_coding	CTP synthase 1%2C transcript variant X4 && sp|P70698|PYRG1_MOUSE CTP synthase 1 OS=Mus musculus OX=10090 GN=Ctps1 PE=1 SV=2 && -	-	-
281872	1533.27	1534.41	1560.34	1587.51	1699.03	1826.14	1542.68	1704.23	-0.143535	0.0144363	1	ITGA2	NC_037347.1	25972516	26081221	-	7268	protein_coding	integrin subunit alpha 2%2C transcript variant X1 && sp|P53710|ITA2_BOVIN Integrin alpha-2 (Fragment) OS=Bos taurus OX=9913 GN=ITGA2 PE=2 SV=1 && PF08441:Integrin alpha|PF01839:FG-GAP repeat|PF00092:von Willebrand factor type A domain	-	-
533223	16135.5	16120.7	15829.8	15457.4	15515.6	15023.8	16028.7	15332.3	0.0640224	0.0145233	0.166173	WDR1	NC_037333.1	105290992	105332584	-	2754	protein_coding	WD repeat domain 1 && sp|Q2KJH4|WDR1_BOVIN WD repeat-containing protein 1 OS=Bos taurus OX=9913 GN=WDR1 PE=2 SV=3 && -	-	-
100125778	1415.02	1658.39	1533.02	1813.57	1585.37	1753.26	1535.48	1717.4	-0.161201	0.0145242	1	RING1	NC_037350.1	7395562	7399419	+	1691	protein_coding	ring finger protein 1 && sp|Q5TJF3|RING1_CANLF E3 ubiquitin-protein ligase RING1 OS=Canis lupus familiaris OX=9615 GN=RING1 PE=3 SV=2 && -	-	-
512427	2882.15	2818.87	2903.08	3003.7	2989.47	3345.35	2868.03	3112.84	-0.117942	0.0145382	0.166173	NASP	NC_037330.1	100460372	100489061	-	3515	protein_coding	nuclear autoantigenic sperm protein%2C transcript variant X1 && sp|Q2T9P4|NASP_BOVIN Nuclear autoantigenic sperm protein OS=Bos taurus OX=9913 GN=NASP PE=2 SV=2 && PF10516:SHNi-TPR	-	-
530409	6027.87	6165.4	5869.59	5797.55	5745.73	5438.38	6020.95	5660.56	0.0889241	0.0145675	0.166173	PHB	NC_037346.1	37195865	37207359	+	1989	protein_coding	prohibitin%2C transcript variant X2 && sp|Q3T165|PHB_BOVIN Prohibitin OS=Bos taurus OX=9913 GN=PHB PE=2 SV=1 && PF01145:SPFH domain / Band 7 family	-	-
100298680	177.379	182.502	174.673	136.854	143.055	129.339	178.185	136.416	0.384881	0.0145966	1	PIGX	NC_037328.1	71228625	71253701	+	2458	protein_coding	phosphatidylinositol glycan anchor biosynthesis class X && sp|Q8TBF5|PIGX_HUMAN Phosphatidylinositol-glycan biosynthesis class X protein OS=Homo sapiens OX=9606 GN=PIGX PE=2 SV=3 && PF08320:PIG-X / PBN1	-	-
535006	408.873	368.972	382.524	449.085	438.965	486.56	386.79	458.203	-0.244237	0.0148736	1	TRIT1	NC_037330.1	106204847	106248823	+	2004	protein_coding	tRNA isopentenyltransferase 1 && sp|Q9H3H1|MOD5_HUMAN tRNA dimethylallyltransferase OS=Homo sapiens OX=9606 GN=TRIT1 PE=1 SV=1 && PF12171:Zinc-finger double-stranded RNA-binding|PF01715:IPP transferase	-	-
404118	47.1006	35.707	35.1297	64.8791	59.7697	64.6693	39.3124	63.106	-0.68323	0.0148968	1	CEACAM1	NC_037345.1	50817907	50837829	+	3935	protein_coding	carcinoembryonic antigen related cell adhesion molecule 1%2C transcript variant X6 && sp|P13688|CEAM1_HUMAN Carcinoembryonic antigen-related cell adhesion molecule 1 OS=Homo sapiens OX=9606 GN=CEACAM1 PE=1 SV=2 && PF07686:Immunoglobulin V-set domain|PF13927:Immunoglobulin domain|PF00047:Immunoglobulin domain	-	-
536316	2506.35	2469.73	2451.27	2333.62	2340.82	2190.55	2475.79	2288.33	0.113382	0.0149995	1	POLR1A	NC_037338.1	48759421	48843648	+	6053	protein_coding	RNA polymerase I subunit A && sp|O95602|RPA1_HUMAN DNA-directed RNA polymerase I subunit RPA1 OS=Homo sapiens OX=9606 GN=POLR1A PE=1 SV=2 && PF05000:RNA polymerase Rpb1, domain 4|PF04998:RNA polymerase Rpb1, domain 5|PF04983:RNA polymerase Rpb1, domain 3|PF04997:RNA polymerase Rpb1, domain 1|PF00623:RNA polymerase Rpb1, domain 2	-	-
787967	313.67	336.241	315.192	286.887	247.897	254.571	321.701	263.119	0.290263	0.0150822	1	ATG7	NC_037349.1	55304458	55580424	+	17741	protein_coding	autophagy related 7%2C transcript variant X18 && sp|O95352|ATG7_HUMAN Ubiquitin-like modifier-activating enzyme ATG7 OS=Homo sapiens OX=9606 GN=ATG7 PE=1 SV=1 && -	-	-
524132	3706.92	3714.52	3714.97	3458.87	3447.05	3541.42	3712.13	3482.44	0.0922258	0.0151302	0.171078	LPP	NC_037328.1	78436172	79194075	-	19216	protein_coding	LIM domain containing preferred translocation partner in lipoma && sp|Q93052|LPP_HUMAN Lipoma-preferred partner OS=Homo sapiens OX=9606 GN=LPP PE=1 SV=1 && -	LIM	LIM
281294	787.682	832.171	800.177	952.911	861.272	919.742	806.676	911.308	-0.175649	0.0152381	1	MAP2	NC_037329.1	97263427	97562142	+	10803	protein_coding	microtubule associated protein 2%2C transcript variant X13 && sp|P11137|MTAP2_HUMAN Microtubule-associated protein 2 OS=Homo sapiens OX=9606 GN=MAP2 PE=1 SV=4 && -	-	-
535137	1869.99	1858.75	1880.42	1956.51	2055.69	2085.84	1869.72	2032.68	-0.120556	0.0152402	1	EPHB2	NC_037329.1	129898024	130117852	-	4076	protein_coding	EPH receptor B2 && sp|P29323|EPHB2_HUMAN Ephrin type-B receptor 2 OS=Homo sapiens OX=9606 GN=EPHB2 PE=1 SV=5 && -	-	-
613525	2342	2557.02	2703.04	2925.64	2739.61	2664.79	2534.02	2776.68	-0.131775	0.015373	1	SELENOH	NC_037342.1	80950919	80952558	+	733	protein_coding	selenoprotein H%2C transcript variant 1 && sp|Q8IZQ5|SELH_HUMAN Selenoprotein H OS=Homo sapiens OX=9606 GN=SELENOH PE=1 SV=2 && -	-	-
515712	752.607	788.529	772.854	904.252	853.433	854.046	771.33	870.577	-0.174513	0.0153737	1	BOLA	NC_037350.1	28720499	28724353	-	1475	protein_coding	MHC class I heavy chain%2C transcript variant X1 && sp|P13753|HA1B_BOVIN BOLA class I histocompatibility antigen, alpha chain BL3-7 OS=Bos taurus OX=9913 PE=2 SV=1 && PF00129:Class I Histocompatibility antigen, domains alpha 1 and 2|PF07654:Immunoglobulin C1-set domain	-	-
530430	1319.82	1331.08	1263.69	1428.35	1418.8	1460.71	1304.86	1435.95	-0.138116	0.0154848	1	INHBB	NC_037329.1	72108054	72113653	+	3125	protein_coding	inhibin subunit beta B && sp|P42917|INHBB_BOVIN Inhibin beta B chain OS=Bos taurus OX=9913 GN=INHBB PE=3 SV=1 && PF00019:Transforming growth factor beta like domain|PF00688:TGF-beta propeptide	-	-
768053	3026.46	3350.5	3321.71	3558.21	3492.12	3415.16	3232.89	3488.5	-0.109699	0.0156322	0.175216	AP1S1	NC_037352.1	35578163	35585222	-	1872	protein_coding	adaptor related protein complex 1 subunit sigma 1 && sp|Q1JQ98|AP1S1_BOVIN AP-1 complex subunit sigma-1A OS=Bos taurus OX=9913 GN=AP1S1 PE=2 SV=1 && PF01217:Clathrin adaptor complex small chain	-	-
104975196	111.238	98.1942	89.7759	145.978	94.0639	200.167	99.7359	146.736	-0.555871	0.0157296	1	LOC104975196	NC_037347.1	5780424	5781145	+	722	pseudogene	- && sp|P05114|HMGN1_HUMAN Non-histone chromosomal protein HMG-14 OS=Homo sapiens OX=9606 GN=HMGN1 PE=1 SV=3 && PF01101:HMG14 and HMG17	-	-
539175	1874	1887.51	1869.68	1626.03	1770.56	1758.39	1877.06	1718.33	0.127366	0.0157753	1	DUSP1	NC_037347.1	4540528	4543611	-	2024	protein_coding	dual specificity phosphatase 1 && sp|P28562|DUS1_HUMAN Dual specificity protein phosphatase 1 OS=Homo sapiens OX=9606 GN=DUSP1 PE=1 SV=3 && PF00581:Rhodanese-like domain|PF00782:Dual specificity phosphatase, catalytic domain	-	-
514255	3850.22	3614.34	3647.63	3510.57	3451.95	3422.34	3704.06	3461.62	0.0975849	0.0158976	0.175336	SLC20A1	NC_037338.1	46348102	46366274	+	7008	protein_coding	solute carrier family 20 member 1%2C transcript variant X1 && sp|O97596|S20A1_FELCA Sodium-dependent phosphate transporter 1 OS=Felis catus OX=9685 GN=Slc20a1 PE=2 SV=2 && PF01384:Phosphate transporter family	-	-
538348	5060.81	5074.36	5031.36	4595.26	5018.7	4562.78	5055.51	4725.58	0.0971368	0.0159149	0.175336	EHD2	NC_037345.1	54627996	54646687	+	3037	protein_coding	EH domain containing 2 && sp|Q9NZN4|EHD2_HUMAN EH domain-containing protein 2 OS=Homo sapiens OX=9606 GN=EHD2 PE=1 SV=2 && PF18150:Domain of unknown function (DUF5600)|PF12763:Cytoskeletal-regulatory complex EF hand|PF00350:Dynamin family|PF16880:N-terminal EH-domain containing protein	-	-
100299743	91.1947	90.2593	89.7759	53.728	69.5681	61.5898	90.41	61.6286	0.552001	0.0159255	1	NRARP	NC_037338.1	106324461	106326930	-	2470	protein_coding	NOTCH regulated ankyrin repeat protein && sp|Q7Z6K4|NRARP_HUMAN Notch-regulated ankyrin repeat-containing protein OS=Homo sapiens OX=9606 GN=NRARP PE=1 SV=1 && PF12796:Ankyrin repeats (3 copies)	-	-
614159	142.304	152.746	174.673	191.596	201.845	212.485	156.574	201.975	-0.366737	0.0159984	1	C24H18orf54	NC_037351.1	53744087	53780199	+	3170	protein_coding	chromosome 24 C18orf54 homolog%2C transcript variant X2 && sp|Q8CB14|LAS2_MOUSE Lung adenoma susceptibility protein 2 OS=Mus musculus OX=10090 GN=Las2 PE=2 SV=1 && PF15792:Lung adenoma susceptibility protein 2	-	-
100336381	54.1156	70.4221	58.5495	107.456	57.8101	122.153	61.029	95.8064	-0.648829	0.0160987	1	LOC100336381	NC_037350.1	22457301	22459042	-	1742	pseudogene	- && sp|P68103|EF1A1_BOVIN Elongation factor 1-alpha 1 OS=Bos taurus OX=9913 GN=EEF1A1 PE=1 SV=1 && PF00009:Elongation factor Tu GTP binding domain|PF03144:Elongation factor Tu domain 2|PF03143:Elongation factor Tu C-terminal domain	-	-
101902221	0	0	0	1.01374	3.91933	6.15898	0	3.69735	-4.34328	0.0161184	1	LOC101902221	NC_037350.1	31540620	31542089	-	1470	pseudogene	- && sp|P51991|ROA3_HUMAN Heterogeneous nuclear ribonucleoprotein A3 OS=Homo sapiens OX=9606 GN=HNRNPA3 PE=1 SV=2 && -	-	-
506485	876.872	886.723	853.847	931.623	990.61	1014.18	872.481	978.804	-0.165952	0.0161385	1	PBXIP1	NC_037330.1	15632427	15644005	+	3379	protein_coding	PBX homeobox interacting protein 1%2C transcript variant X1 && sp|A6QLY7|PBIP1_BOVIN Pre-B-cell leukemia transcription factor-interacting protein 1 OS=Bos taurus OX=9913 GN=PBXIP1 PE=2 SV=1 && -	-	-
511386	43.092	52.5686	42.9363	90.2224	47.0319	87.2523	46.199	74.8355	-0.694242	0.0161887	1	LOC511386	NC_037331.1	33212388	33213549	+	1160	protein_coding	nucleophosmin && sp|Q3T160|NPM_BOVIN Nucleophosmin OS=Bos taurus OX=9913 GN=NPM1 PE=2 SV=1 && PF03066:Nucleoplasmin/nucleophosmin domain	-	-
614800	1218.6	1204.12	1254.91	1165.8	1073.9	1070.64	1225.88	1103.44	0.151944	0.0161943	1	C7H19orf53	NC_037334.1	11871936	11877365	-	943	protein_coding	chromosome 7 C19orf53 homolog && sp|Q148I0|L10K_BOVIN Leydig cell tumor 10 kDa protein homolog OS=Bos taurus OX=9913 PE=3 SV=1 && PF09495:Protein of unknown function (DUF2462)	-	-
618037	1994.26	1992.65	2000.44	1856.15	1876.38	1782	1995.78	1838.18	0.118525	0.0162967	1	CLPTM1	NC_037345.1	52663768	52691346	+	2472	protein_coding	CLPTM1%2C transmembrane protein && sp|Q2NL17|CLPT1_BOVIN Cleft lip and palate transmembrane protein 1 homolog OS=Bos taurus OX=9913 GN=CLPTM1 PE=2 SV=1 && PF05602:Cleft lip and palate transmembrane protein 1 (CLPTM1)	-	-
100298356	55.1177	94.2267	47.8154	34.467	44.0924	39.0069	65.7199	39.1888	0.744869	0.0164043	1	LOC100298356	NC_037334.1	5726163	5730511	+	2814	protein_coding	bone marrow stromal antigen 2%2C transcript variant X1 && sp|Q6WRU0|BST2_CRIGR Bone marrow stromal antigen 2 OS=Cricetulus griseus OX=10029 GN=Bst2 PE=1 SV=1 && PF16716:Bone marrow stromal antigen 2	-	-
511119	773.652	851.016	801.153	926.554	862.252	954.642	808.607	914.483	-0.177133	0.0164372	1	GJC1	NC_037346.1	44522640	44555661	-	8519	protein_coding	gap junction protein gamma 1%2C transcript variant X4 && sp|Q2HJ66|CXG1_BOVIN Gap junction gamma-1 protein OS=Bos taurus OX=9913 GN=GJC1 PE=2 SV=1 && -	-	-
512876	0	0	0	7.09615	0.979832	3.07949	0	3.71849	-4.35009	0.0164508	1	GPR4	NC_037345.1	53188099	53199527	-	3623	protein_coding	G protein-coupled receptor 4%2C transcript variant X3 && sp|Q1JQB3|GPR4_BOVIN G-protein coupled receptor 4 OS=Bos taurus OX=9913 GN=GPR4 PE=2 SV=1 && PF00001:7 transmembrane receptor (rhodopsin family)	-	-
532527	2330.98	2363.6	2286.36	2169.39	2116.44	2181.31	2326.98	2155.71	0.110364	0.0166489	1	EI24	NC_037356.1	28982767	28997554	+	2413	protein_coding	EI24%2C autophagy associated transmembrane protein && sp|Q08DE5|EI24_BOVIN Etoposide-induced protein 2.4 homolog OS=Bos taurus OX=9913 GN=EI24 PE=2 SV=1 && PF07264:Etoposide-induced protein 2.4 (EI24)	-	-
444874	999.133	982.933	887.025	1414.16	1007.27	1607.49	956.364	1342.97	-0.489696	0.0166526	1	UBC	NC_037344.1	50887544	50892468	+	2634	protein_coding	ubiquitin C && sp|P0CH28|UBC_BOVIN Polyubiquitin-C OS=Bos taurus OX=9913 GN=UBC PE=1 SV=1 && PF00240:Ubiquitin family	-	-
540176	5691.15	5850.98	5698.82	6198.99	6015.19	6001.93	5746.99	6072.04	-0.0793615	0.0166685	0.181715	ATP5MC3	NC_037329.1	21688206	21691318	+	695	protein_coding	ATP synthase membrane subunit c locus 3 && sp|Q3ZC75|AT5G3_BOVIN ATP synthase F(0) complex subunit C3, mitochondrial OS=Bos taurus OX=9913 GN=ATP5MC3 PE=2 SV=1 && PF00137:ATP synthase subunit C	-	-
514550	607.297	560.401	590.374	509.909	520.291	490.666	586.024	506.955	0.208844	0.016689	1	ZCWPW1	NC_037352.1	36114453	36138209	+	2141	protein_coding	zinc finger CW-type and PWWP domain containing 1 && sp|Q9H0M4|ZCPW1_HUMAN Zinc finger CW-type PWWP domain protein 1 OS=Homo sapiens OX=9606 GN=ZCWPW1 PE=1 SV=2 && PF07496:CW-type Zinc Finger|PF00855:PWWP domain	-	-
506232	1944.15	1913.3	1721.36	1678.75	1743.12	1650.61	1859.6	1690.82	0.136921	0.01671	1	WDR45B	NC_037346.1	49991652	50015615	+	2246	protein_coding	WD repeat domain 45B && sp|Q5MNZ6|WIPI3_HUMAN WD repeat domain phosphoinositide-interacting protein 3 OS=Homo sapiens OX=9606 GN=WDR45B PE=1 SV=2 && -	-	-
107132247	162.347	157.706	174.673	266.612	152.854	248.412	164.908	222.626	-0.431671	0.0167829	1	LOC107132247	NC_037329.1	23263224	23263588	-	365	protein_coding	ubiquitin-like protein 5 && sp|Q3T0Z3|UBL5_BOVIN Ubiquitin-like protein 5 OS=Bos taurus OX=9913 GN=UBL5 PE=3 SV=1 && -	-	-
540138	2755.88	2866.48	2796.72	2636.73	2662.2	2528.26	2806.36	2609.06	0.105041	0.0168491	1	TMEM109	NC_037356.1	37252089	37260870	+	2002	protein_coding	transmembrane protein 109 && sp|O77751|TM109_RABIT Transmembrane protein 109 OS=Oryctolagus cuniculus OX=9986 GN=TMEM109 PE=1 SV=1 && PF14965:Negative regulator of p53/TP53	-	-
282363	12.0257	10.9105	13.6616	2.02747	1.95966	6.15898	12.1992	3.38204	1.85758	0.0168896	1	SLC6A2	NC_037345.1	23885348	23927951	+	5004	protein_coding	solute carrier family 6 member 2 && sp|P51143|SC6A2_BOVIN Sodium-dependent noradrenaline transporter OS=Bos taurus OX=9913 GN=SLC6A2 PE=2 SV=1 && -	-	-
504335	5480.7	5479.04	5340.69	4996.7	5392.99	4854.31	5433.48	5081.33	0.0964286	0.0169384	0.181715	TAPBP	NC_037350.1	7473583	7483259	-	2348	protein_coding	TAP binding protein && sp|O15533|TPSN_HUMAN Tapasin OS=Homo sapiens OX=9606 GN=TAPBP PE=1 SV=1 && PF07654:Immunoglobulin C1-set domain	-	-
508048	2176.65	1966.86	1971.17	1682.8	1986.12	1846.67	2038.22	1838.53	0.148407	0.0169665	1	PIGQ	NC_037352.1	497149	512238	+	5119	protein_coding	phosphatidylinositol glycan anchor biosynthesis class Q%2C transcript variant X5 && sp|Q9QYT7|PIGQ_MOUSE Phosphatidylinositol N-acetylglucosaminyltransferase subunit Q OS=Mus musculus OX=10090 GN=Pigq PE=1 SV=3 && PF05024:N-acetylglucosaminyl transferase component (Gpi1)	-	-
531493	684.462	763.732	750.41	931.623	766.228	829.41	732.868	842.42	-0.200524	0.0170061	1	SNRPE	NC_037343.1	1636025	1641981	+	480	protein_coding	small nuclear ribonucleoprotein polypeptide E && sp|A4FUI2|RUXE_BOVIN Small nuclear ribonucleoprotein E OS=Bos taurus OX=9913 GN=SNRPE PE=3 SV=1 && -	-	-
540004	3919.37	3817.67	3853.53	3631.2	3569.53	3686.15	3863.52	3628.96	0.0904344	0.0170541	0.181715	NUP98	NC_037342.1	51264869	51351806	+	7752	protein_coding	nucleoporin 98%2C transcript variant X1 && sp|P52948|NUP98_HUMAN Nuclear pore complex protein Nup98-Nup96 OS=Homo sapiens OX=9606 GN=NUP98 PE=1 SV=4 && -	-	-
281274	15960.1	15723	15031.6	14878.6	15135.5	14389.4	15571.6	14801.2	0.0731113	0.0170578	0.181715	LDHA	NC_037356.1	26290887	26302946	-	2067	protein_coding	lactate dehydrogenase A%2C transcript variant X1 && sp|P19858|LDHA_BOVIN L-lactate dehydrogenase A chain OS=Bos taurus OX=9913 GN=LDHA PE=2 SV=2 && PF02866:lactate/malate dehydrogenase, alpha/beta C-terminal domain|PF00056:lactate/malate dehydrogenase, NAD binding domain	-	-
511883	1611.44	1591.94	1613.04	1503.37	1459.95	1444.28	1605.47	1469.2	0.127972	0.0171346	1	ANKRD13A	NC_037344.1	63266230	63300392	-	3633	protein_coding	ankyrin repeat domain 13A && sp|Q8IZ07|AN13A_HUMAN Ankyrin repeat domain-containing protein 13A OS=Homo sapiens OX=9606 GN=ANKRD13A PE=1 SV=3 && PF13637:Ankyrin repeats (many copies)|PF11904:GPCR-chaperone	-	-
280730	1514.23	1530.44	1657.93	1886.56	1606.92	1728.62	1567.53	1740.7	-0.150795	0.0172466	1	BAX	NC_037345.1	55530737	55534997	+	882	protein_coding	BCL2 associated X%2C apoptosis regulator%2C transcript variant X2 && sp|O02703|BAX_BOVIN Apoptosis regulator BAX OS=Bos taurus OX=9913 GN=BAX PE=2 SV=1 && PF00452:Apoptosis regulator proteins, Bcl-2 family	-	-
616120	1409.01	1405.47	1361.28	1246.89	1329.63	1203.05	1391.92	1259.86	0.143392	0.017252	1	PGLS	NC_037334.1	5590621	5599169	-	1042	protein_coding	6-phosphogluconolactonase && sp|Q2TBQ8|6PGL_BOVIN 6-phosphogluconolactonase OS=Bos taurus OX=9913 GN=PGLS PE=2 SV=1 && PF01182:Glucosamine-6-phosphate isomerases/6-phosphogluconolactonase	-	-
528100	1833.92	1908.34	1871.63	2067.01	2063.53	1963.69	1871.3	2031.41	-0.118541	0.0172759	1	SERP1	NC_037328.1	117598268	117600552	+	821	protein_coding	stress associated endoplasmic reticulum protein 1 && sp|Q3ZBR1|SERP1_BOVIN Stress-associated endoplasmic reticulum protein 1 OS=Bos taurus OX=9913 GN=SERP1 PE=3 SV=1 && PF06624:Ribosome associated membrane protein RAMP4	-	-
510850	1685.6	1718.89	1810.16	1576.36	1593.21	1606.47	1738.22	1592.01	0.126904	0.0173937	1	SERPINH1	NC_037342.1	54738093	54748404	+	2185	protein_coding	serpin family H member 1%2C transcript variant X2 && sp|Q2KJH6|SERPH_BOVIN Serpin H1 OS=Bos taurus OX=9913 GN=SERPINH1 PE=2 SV=1 && PF00079:Serpin (serine protease inhibitor)	-	-
511375	1588.39	1472.91	1613.04	1491.2	1413.9	1317	1558.11	1407.37	0.146727	0.017593	1	SFXN1	NC_037337.1	5614077	5675275	-	2629	protein_coding	sideroflexin 1%2C transcript variant X1 && sp|Q5E9M8|SFXN1_BOVIN Sideroflexin-1 OS=Bos taurus OX=9913 GN=SFXN1 PE=2 SV=3 && -	-	-
617230	1090.33	1053.36	1063.65	1351.31	1038.62	1270.8	1069.11	1220.24	-0.190308	0.0179022	1	ATP5F1E	NC_037340.1	57357647	57361338	+	575	protein_coding	ATP synthase F1 subunit epsilon && sp|P05632|ATP5E_BOVIN ATP synthase subunit epsilon, mitochondrial OS=Bos taurus OX=9913 GN=ATP5F1E PE=1 SV=4 && -	-	-
512913	114.244	147.787	117.099	96.3049	88.1849	90.3318	126.377	91.6072	0.464366	0.017973	1	IFI6	NC_037329.1	125662111	125665797	+	967	protein_coding	interferon alpha inducible protein 6%2C transcript variant X1 && sp|Q6IED8|IFI6_BOVIN Interferon alpha-inducible protein 6 OS=Bos taurus OX=9913 GN=IFI6 PE=2 SV=1 && PF06140:Interferon-induced 6-16 family	-	-
327682	19931.6	20132.8	19116.4	19294.4	18887.2	18135.1	19726.9	18772.3	0.0715158	0.0180383	0.190585	RACK1	NC_037334.1	40371008	40375831	-	1133	protein_coding	receptor for activated C kinase 1 && sp|Q4R7Y4|GBLP_MACFA Guanine nucleotide-binding protein subunit beta-2-like 1 OS=Macaca fascicularis OX=9541 GN=GNB2L1 PE=2 SV=3 && PF00400:WD domain, G-beta repeat	-	-
615565	971.074	931.357	1046.08	1193.17	1072.92	1051.13	982.838	1105.74	-0.169788	0.0181305	1	FIS1	NC_037352.1	35447764	35461478	+	1200	protein_coding	fission%2C mitochondrial 1 && sp|Q3T0I5|FIS1_BOVIN Mitochondrial fission 1 protein OS=Bos taurus OX=9913 GN=FIS1 PE=2 SV=1 && PF14852:Fis1 N-terminal tetratricopeptide repeat|PF14853:Fis1 C-terminal tetratricopeptide repeat	-	-
100297725	81.1733	85.3	75.1385	155.102	82.3059	115.994	80.5373	117.801	-0.547673	0.0182051	1	LOC100297725	NC_037334.1	20022194	20023083	-	890	protein_coding	H3 histone%2C family 3A-like && sp|C0HL66|H33A_DROME Histone H3.3A OS=Drosophila melanogaster OX=7227 GN=His3.3A PE=1 SV=1 && PF00125:Core histone H2A/H2B/H3/H4	-	-
514448	2422.17	2424.11	2341.98	2495.82	2620.07	2626.81	2396.09	2580.9	-0.107293	0.0182151	1	LPIN2	NC_037351.1	37138136	37214298	-	6374	protein_coding	lipin 2%2C transcript variant X1 && sp|Q92539|LPIN2_HUMAN Phosphatidate phosphatase LPIN2 OS=Homo sapiens OX=9606 GN=LPIN2 PE=1 SV=1 && -	-	-
287019	164.351	178.535	160.035	127.731	130.318	127.286	167.64	128.445	0.384024	0.0182403	1	PFKFB2	NC_037343.1	4872008	4900741	+	4770	protein_coding	6-phosphofructo-2-kinase/fructose-2%2C6-biphosphatase 2%2C transcript variant X3 && sp|P26285|F262_BOVIN 6-phosphofructo-2-kinase/fructose-2,6-bisphosphatase 2 OS=Bos taurus OX=9913 GN=PFKFB2 PE=1 SV=2 && PF01591:6-phosphofructo-2-kinase|PF00300:Histidine phosphatase superfamily (branch 1)	-	-
281528	3225.89	3086.67	3187.05	3416.29	3334.37	3395.65	3166.53	3382.1	-0.0949621	0.0182929	0.191703	TGM2	NC_037340.1	67002550	67037025	-	3862	protein_coding	transglutaminase 2 && sp|P51176|TGM2_BOVIN Protein-glutamine gamma-glutamyltransferase 2 OS=Bos taurus OX=9913 GN=TGM2 PE=1 SV=1 && PF01841:Transglutaminase-like superfamily|PF00868:Transglutaminase family|PF00927:Transglutaminase family, C-terminal ig like domain	-	-
788142	689.472	663.554	692.836	600.131	587.899	607.686	681.954	598.572	0.188309	0.0183042	1	LOC788142	NC_037330.1	20791736	20855871	+	1787	protein_coding	phosphodiesterase 4D interacting protein-like%2C transcript variant X2 && sp|Q5VU43|MYOME_HUMAN Myomegalin OS=Homo sapiens OX=9606 GN=PDE4DIP PE=1 SV=3 && -	-	-
789551	11.0235	26.7802	17.5649	4.05494	10.7781	5.13249	18.4562	6.65519	1.46665	0.0184283	1	LOC789551	NC_037343.1	14410200	14460532	+	767	pseudogene	- && sp|P61257|RL26_BOVIN 60S ribosomal protein L26 OS=Bos taurus OX=9913 GN=RPL26 PE=2 SV=1 && PF16906:Ribosomal proteins L26 eukaryotic, L24P archaeal	-	-
100313101	14.03	6.94302	13.6616	4.05494	0.979832	4.10599	11.5448	3.04692	1.92916	0.0184312	1	MIR1291	NC_037332.1	31116772	31116845	+	74	miRNA	microRNA 1291 && - && -	-	-
511479	1379.95	1453.08	1294.92	1245.88	1207.15	1276.96	1375.98	1243.33	0.146306	0.0184759	1	MRPL45	NC_037346.1	38966103	38985587	+	1545	protein_coding	mitochondrial ribosomal protein L45%2C transcript variant X1 && sp|Q3T142|RM45_BOVIN 39S ribosomal protein L45, mitochondrial OS=Bos taurus OX=9913 GN=MRPL45 PE=2 SV=1 && PF04280:Tim44-like domain	-	-
280955	86704.1	86693.5	83383.3	80304.1	85980.2	76563.4	85593.7	80949.2	0.0804633	0.0184781	0.192083	VIM	NC_037340.1	31653816	31661745	+	1849	protein_coding	vimentin && sp|P48616|VIME_BOVIN Vimentin OS=Bos taurus OX=9913 GN=VIM PE=1 SV=3 && PF00038:Intermediate filament protein|PF04732:Intermediate filament head (DNA binding) region	-	-
767981	240.514	259.867	807.007	1103.96	1087.61	1117.86	435.796	1103.14	-1.33981	0.0184831	1	SEM1	NC_037331.1	14054958	14079935	-	466	protein_coding	SEM1%2C 26S proteasome complex subunit && sp|Q3ZBR6|SEM1_BOVIN 26S proteasome complex subunit SEM1 OS=Bos taurus OX=9913 GN=SEM1 PE=3 SV=1 && PF05160:DSS1/SEM1 family	-	-
281729	1011.16	1033.52	1041.21	967.104	863.232	928.98	1028.63	919.772	0.161761	0.018509	1	SMC3	NC_037353.1	31124381	31162013	+	3648	protein_coding	structural maintenance of chromosomes 3 && sp|O97594|SMC3_BOVIN Structural maintenance of chromosomes protein 3 OS=Bos taurus OX=9913 GN=SMC3 PE=1 SV=1 && PF02463:RecF/RecN/SMC N terminal domain|PF06470:SMC proteins Flexible Hinge Domain	-	-
64986886	1199.56	1346.95	1296.87	1500.33	1320.81	1458.65	1281.13	1426.6	-0.154757	0.0185359	1	KEH36_r02	NC_006853.1	431	1385	+	955	rRNA	s-rRNA && - && -	-	-
508394	33.0706	31.7395	29.2748	14.1923	7.83865	23.6094	31.3616	15.2135	1.04811	0.0186488	1	CASQ1	NC_037330.1	9474930	9484581	-	1875	protein_coding	calsequestrin 1 && sp|P31415|CASQ1_HUMAN Calsequestrin-1 OS=Homo sapiens OX=9606 GN=CASQ1 PE=1 SV=3 && PF01216:Calsequestrin	-	-
618228	1330.84	1314.21	1419.83	1504.38	1430.55	1540.77	1354.96	1491.9	-0.138533	0.018781	1	NOM1	NC_037331.1	118348726	118361447	+	3294	protein_coding	nucleolar protein with MIF4G domain 1%2C transcript variant X1 && sp|Q5C9Z4|NOM1_HUMAN Nucleolar MIF4G domain-containing protein 1 OS=Homo sapiens OX=9606 GN=NOM1 PE=1 SV=1 && PF02847:MA3 domain|PF02854:MIF4G domain	-	-
509113	3335.12	3363.4	3347.08	3053.37	3335.35	2886.51	3348.53	3091.74	0.114796	0.0188245	0.194118	HGH1	NC_037341.1	712309	715288	-	2446	protein_coding	HGH1 homolog && sp|Q9BTY7|HGH1_HUMAN Protein HGH1 homolog OS=Homo sapiens OX=9606 GN=HGH1 PE=1 SV=1 && -	-	-
507393	559.194	576.271	511.332	483.552	476.198	458.844	548.932	472.865	0.214907	0.0189321	1	PEX14	NC_037343.1	42963926	43108546	-	4463	protein_coding	peroxisomal biogenesis factor 14 && sp|O75381|PEX14_HUMAN Peroxisomal membrane protein PEX14 OS=Homo sapiens OX=9606 GN=PEX14 PE=1 SV=1 && -	-	-
338066	3605.7	3458.62	3576.4	3124.33	3510.74	3235.52	3546.91	3290.2	0.108149	0.0191369	0.195773	ADGRE5	NC_037334.1	11349799	11371529	-	6927	protein_coding	adhesion G protein-coupled receptor E5%2C transcript variant X1 && sp|Q8SQA4|AGRE5_BOVIN Adhesion G protein-coupled receptor E5 OS=Bos taurus OX=9913 GN=ADGRE5 PE=2 SV=1 && -	-	-
787125	432.924	438.402	469.372	576.815	474.239	523.514	446.9	524.856	-0.231368	0.0191708	1	CENPW	NC_037336.1	24949860	24958580	-	962	protein_coding	centromere protein W && sp|Q5EE01|CENPW_HUMAN Centromere protein W OS=Homo sapiens OX=9606 GN=CENPW PE=1 SV=1 && -	-	-
515118	1992.25	2082.91	1958.48	1816.61	1904.79	1835.38	2011.21	1852.26	0.118586	0.0191738	1	RHOB	NC_037338.1	78398389	78400601	-	2213	protein_coding	ras homolog family member B && sp|Q3ZBW5|RHOB_BOVIN Rho-related GTP-binding protein RhoB OS=Bos taurus OX=9913 GN=RHOB PE=2 SV=1 && PF00071:Ras family	-	-
617312	307.657	290.615	298.603	236.2	268.474	228.909	298.958	244.528	0.289183	0.0193253	1	CEP72	NC_037347.1	71491878	71529135	-	4315	protein_coding	centrosomal protein 72%2C transcript variant X5 && sp|Q9D3R3|CEP72_MOUSE Centrosomal protein of 72 kDa OS=Mus musculus OX=10090 GN=Cep72 PE=1 SV=3 && -	-	-
613533	12023.7	12543.1	12212.5	11393.4	11985.3	11659	12259.7	11679.2	0.0699348	0.0194619	0.19753	FLNB	NC_037349.1	43132187	43272039	-	10572	protein_coding	filamin B && sp|O75369|FLNB_HUMAN Filamin-B OS=Homo sapiens OX=9606 GN=FLNB PE=1 SV=2 && -	-	-
768035	821.755	771.667	754.313	873.84	854.413	913.583	782.578	880.612	-0.170229	0.0197172	1	CYTH2	NC_037345.1	55143998	55153070	+	1792	protein_coding	cytohesin 2%2C transcript variant X2 && sp|Q76MY7|CYH2_CHLAE Cytohesin-2 OS=Chlorocebus aethiops OX=9534 GN=CYTH2 PE=2 SV=1 && PF00169:PH domain|PF01369:Sec7 domain	-	-
327680	694.483	626.856	751.385	836.332	719.197	832.489	690.908	796.006	-0.203685	0.0197334	1	NDUFS4	NC_037347.1	25400369	25515962	-	976	protein_coding	NADH_ubiquinone oxidoreductase subunit S4%2C transcript variant X1 && sp|Q02375|NDUS4_BOVIN NADH dehydrogenase [ubiquinone] iron-sulfur protein 4, mitochondrial OS=Bos taurus OX=9913 GN=NDUFS4 PE=1 SV=1 && PF04800:ETC complex I subunit conserved region	-	-
504640	3435.34	3413.98	3545.17	3638.3	3745.9	3685.13	3464.83	3689.77	-0.0907532	0.0197518	0.198236	RALY	NC_037340.1	63374411	63464858	+	2716	protein_coding	RALY heterogeneous nuclear ribonucleoprotein%2C transcript variant X7 && sp|Q64012|RALY_MOUSE RNA-binding protein Raly OS=Mus musculus OX=10090 GN=Raly PE=1 SV=3 && -	-	-
101905167	6.01284	4.9593	6.83078	14.1923	14.6975	19.5034	5.93431	16.1311	-1.44136	0.0197824	1	LOC101905167	NC_037332.1	112059700	112060969	+	410	pseudogene	- && sp|Q3T0B7|RS27L_BOVIN 40S ribosomal protein S27-like OS=Bos taurus OX=9913 GN=RPS27L PE=3 SV=3 && -	-	-
789999	8507.17	8772.01	8194.98	8100.76	8205.11	7800.35	8491.39	8035.41	0.0795122	0.019839	0.198236	EIF3B	NC_037352.1	40885874	40904082	-	3632	protein_coding	eukaryotic translation initiation factor 3 subunit B && sp|A7MB16|EIF3B_BOVIN Eukaryotic translation initiation factor 3 subunit B OS=Bos taurus OX=9913 GN=EIF3B PE=2 SV=1 && PF08662:Eukaryotic translation initiation factor eIF2A|PF00076:RNA recognition motif. (a.k.a. RRM, RBD, or RNP domain)	-	-
511869	70.1498	72.4058	67.3319	130.772	74.4672	102.65	69.9625	102.63	-0.551749	0.0198562	1	TM4SF5	NC_037346.1	26576895	26583222	-	839	protein_coding	transmembrane 4 L six family member 5 && sp|Q2KIG8|T4S5_BOVIN Transmembrane 4 L6 family member 5 OS=Bos taurus OX=9913 GN=TM4SF5 PE=2 SV=1 && PF05805:L6 membrane protein	-	-
104969614	0	0	0	3.04121	2.9395	4.10599	0	3.36223	-4.20609	0.0198988	1	LOC104969614	NC_037336.1	78221606	78222000	+	395	pseudogene	- && sp|Q2HJ94|DNJA2_BOVIN DnaJ homolog subfamily A member 2 OS=Bos taurus OX=9913 GN=DNAJA2 PE=2 SV=1 && PF00226:DnaJ domain	-	-
516619	585.25	662.563	677.223	544.376	582.02	544.044	641.678	556.813	0.204626	0.0199646	1	RABGGTA	NC_037337.1	20892675	20899746	+	2544	protein_coding	Rab geranylgeranyltransferase subunit alpha%2C transcript variant X1 && sp|Q5EA80|PGTA_BOVIN Geranylgeranyl transferase type-2 subunit alpha OS=Bos taurus OX=9913 GN=RABGGTA PE=2 SV=1 && PF14580:Leucine-rich repeat|PF01239:Protein prenyltransferase alpha subunit repeat|PF07711:Rab geranylgeranyl transferase alpha-subunit, insert domain	-	-
327699	1927.12	2033.31	2063.87	2505.95	2044.91	2587.8	2008.1	2379.55	-0.244685	0.0200003	1	ATP5IF1	NC_037329.1	125145440	125147684	-	453	protein_coding	ATP synthase inhibitory factor subunit 1 && sp|P01096|ATIF1_BOVIN ATPase inhibitor, mitochondrial OS=Bos taurus OX=9913 GN=ATP5IF1 PE=1 SV=2 && PF04568:Mitochondrial ATPase inhibitor, IATP	-	-
540311	4772.19	4948.39	4844.97	5211.61	5080.43	5110.93	4855.18	5134.32	-0.0805996	0.020063	0.198358	HNRNPA0	NC_037334.1	49215876	49218999	-	3124	protein_coding	heterogeneous nuclear ribonucleoprotein A0 && sp|Q13151|ROA0_HUMAN Heterogeneous nuclear ribonucleoprotein A0 OS=Homo sapiens OX=9606 GN=HNRNPA0 PE=1 SV=1 && PF00076:RNA recognition motif. (a.k.a. RRM, RBD, or RNP domain)	-	-
100139898	0	0	0	9.12362	0.979832	1.0265	0	3.70998	-4.34752	0.0201204	1	BRICD5	NC_037352.1	1740015	1742390	-	1887	protein_coding	BRICHOS domain containing 5%2C transcript variant X1 && sp|Q6PL45|BRID5_HUMAN BRICHOS domain-containing protein 5 OS=Homo sapiens OX=9606 GN=BRICD5 PE=1 SV=3 && -	-	-
517587	53.1134	46.6174	52.6946	25.3434	29.395	36.9539	50.8085	30.5641	0.734041	0.0201328	1	INHBE	NC_037332.1	56005635	56007200	-	1319	protein_coding	inhibin subunit beta E && sp|P58166|INHBE_HUMAN Inhibin beta E chain OS=Homo sapiens OX=9606 GN=INHBE PE=1 SV=1 && PF00019:Transforming growth factor beta like domain	-	-
509591	6769.46	6885.49	6293.1	6149.32	6575.65	5870.54	6649.35	6198.5	0.101083	0.020227	0.198358	RBMX	NW_020192292.1	8049333	8058157	+	3882	protein_coding	RNA binding motif protein X-linked%2C transcript variant X1 && sp|P38159|RBMX_HUMAN RNA-binding motif protein, X chromosome OS=Homo sapiens OX=9606 GN=RBMX PE=1 SV=3 && PF00076:RNA recognition motif. (a.k.a. RRM, RBD, or RNP domain)|PF08081:RBM1CTR (NUC064) family	-	-
506667	1130.41	1155.52	1087.07	952.911	1056.26	1021.36	1124.33	1010.18	0.154171	0.0202986	1	C1D	NC_037338.1	66490747	66513682	-	5394	protein_coding	C1D nuclear receptor corepressor%2C transcript variant X1 && sp|Q32PE4|C1D_BOVIN Nuclear nucleic acid-binding protein C1D OS=Bos taurus OX=9913 GN=C1D PE=2 SV=1 && PF04000:Sas10/Utp3/C1D family	-	-
101906221	0	0	0.975825	4.05494	3.91933	6.15898	0.325275	4.71108	-3.7306	0.0203684	1	LOC101906221	NC_037338.1	14571559	14572081	+	523	protein_coding	60S ribosomal protein L36a-like && sp|Q3SZ59|RL36A_BOVIN 60S ribosomal protein L36a OS=Bos taurus OX=9913 GN=RPL36A PE=3 SV=3 && PF00935:Ribosomal protein L44	-	-
107131177	2141.57	2036.29	2147.79	1976.78	1907.73	1961.64	2108.55	1948.72	0.113858	0.0203717	1	SYNE1	NC_037336.1	89115399	89619122	-	29231	protein_coding	spectrin repeat containing nuclear envelope protein 1%2C transcript variant X22 && sp|Q8NF91|SYNE1_HUMAN Nesprin-1 OS=Homo sapiens OX=9606 GN=SYNE1 PE=1 SV=4 && PF00307:Calponin homology (CH) domain|PF00435:Spectrin repeat|PF10541:Nuclear envelope localisation domain	-	-
614197	364.779	364.013	358.128	427.796	419.368	429.076	362.306	425.413	-0.231605	0.0204314	1	CCDC198	NC_037337.1	69823216	69853335	-	2131	protein_coding	coiled-coil domain containing 198 && sp|Q9NVL8|CC198_HUMAN Uncharacterized protein CCDC198 OS=Homo sapiens OX=9606 GN=CCDC198 PE=1 SV=2 && -	-	-
525579	2024.32	2103.74	2052.16	2280.9	2136.03	2268.56	2060.07	2228.5	-0.113153	0.0204327	1	OTUD7B	NC_037330.1	20611564	20666228	+	2828	protein_coding	OTU deubiquitinase 7B && sp|Q6GQQ9|OTU7B_HUMAN OTU domain-containing protein 7B OS=Homo sapiens OX=9606 GN=OTUD7B PE=1 SV=1 && PF01754:A20-like zinc finger|PF02338:OTU-like cysteine protease	-	-
504856	4194.96	4265.99	4202.88	4383.39	4583.65	4459.1	4221.28	4475.38	-0.084431	0.0205115	0.198358	AFDN	NC_037336.1	102278788	102392287	+	9426	protein_coding	afadin%2C adherens junction formation factor%2C transcript variant X1 && sp|P55196|AFAD_HUMAN Afadin OS=Homo sapiens OX=9606 GN=AFDN PE=1 SV=3 && PF00595:PDZ domain|PF01843:DIL domain|PF00498:FHA domain|PF00788:Ras association (RalGDS/AF-6) domain	-	-
785034	389.832	400.712	439.121	475.442	460.521	504.01	409.888	479.991	-0.227207	0.0206981	1	NOL4L	NC_037340.1	61874288	62005615	-	7279	protein_coding	nucleolar protein 4 like%2C transcript variant X1 && sp|Q6DIB4|NOL4L_MOUSE Nucleolar protein 4-like OS=Mus musculus OX=10090 GN=Nol4l PE=2 SV=1 && -	-	-
100295585	0	1.98372	1.95165	11.1511	4.89916	7.18548	1.31179	7.74524	-2.55497	0.0207053	1	LOC100295585	NC_037334.1	11260352	11267411	+	290	pseudogene	- && - && -	-	-
509685	5152	5042.62	4906.45	5493.43	5126.48	5426.06	5033.69	5348.66	-0.0874809	0.0207474	0.198358	ANP32B	NC_037335.1	63155268	63179623	+	1741	protein_coding	acidic nuclear phosphoprotein 32 family member B%2C transcript variant X3 && sp|Q3SZC6|AN32B_BOVIN Acidic leucine-rich nuclear phosphoprotein 32 family member B OS=Bos taurus OX=9913 GN=ANP32B PE=2 SV=1 && PF14580:Leucine-rich repeat	-	-
101908039	2.00428	2.97558	1.95165	13.1786	4.89916	11.2915	2.3105	9.78973	-2.08117	0.0207538	1	LOC101908039	NC_037335.1	22563786	22565789	-	2004	protein_coding	interferon tau-like && sp|O46633|IFNT_CEREL Interferon tau OS=Cervus elaphus OX=9860 GN=IFNT PE=2 SV=1 && PF00143:Interferon alpha/beta domain	-	-
617710	362.775	452.288	444	518.019	439.944	547.123	419.688	501.695	-0.256613	0.0207576	1	BCAS4	NC_037340.1	78752441	78808954	+	1003	protein_coding	breast carcinoma amplified sequence 4 && sp|Q8TDM0|BCAS4_HUMAN Breast carcinoma-amplified sequence 4 OS=Homo sapiens OX=9606 GN=BCAS4 PE=1 SV=1 && -	-	-
535200	1811.87	1700.05	1717.45	1574.33	1694.13	1492.53	1743.12	1587	0.134931	0.0207811	1	WIZ	NC_037334.1	7705229	7731929	+	7653	protein_coding	widely interspaced zinc finger motifs%2C transcript variant X1 && sp|O95785|WIZ_HUMAN Protein Wiz OS=Homo sapiens OX=9606 GN=WIZ PE=1 SV=2 && -	C2H2	C2H2
534232	988.11	937.308	1055.84	1265.14	1015.11	1105.54	993.754	1128.6	-0.183155	0.0209193	1	POLR2F	NC_037332.1	109745932	109754204	+	584	protein_coding	RNA polymerase II subunit F && sp|Q32PE0|RPAB2_BOVIN DNA-directed RNA polymerases I, II, and III subunit RPABC2 OS=Bos taurus OX=9913 GN=POLR2F PE=1 SV=1 && PF01192:RNA polymerase Rpb6	-	-
515169	306.655	279.705	283.965	348.725	306.687	405.466	290.108	353.626	-0.284958	0.0209296	1	LOC515169	NC_037336.1	94874800	94876839	+	2040	pseudogene	- && sp|Q2HJ58|PRPS1_BOVIN Ribose-phosphate pyrophosphokinase 1 OS=Bos taurus OX=9913 GN=PRPS1 PE=2 SV=3 && PF14572:Phosphoribosyl synthetase-associated domain|PF13793:N-terminal domain of ribose phosphate pyrophosphokinase	-	-
281824	7817.69	7463.75	7908.09	7367.83	7424.19	7209.09	7729.84	7333.7	0.0758647	0.0209605	0.198358	HSD3B1	NC_037330.1	23706726	23716623	-	3736	protein_coding	hydroxy-delta-5-steroid dehydrogenase%2C 3 beta- and steroid delta-isomerase 1%2C transcript variant X1 && sp|P14893|3BHS_BOVIN 3 beta-hydroxysteroid dehydrogenase/Delta 5-->4-isomerase OS=Bos taurus OX=9913 GN=HSD3B PE=1 SV=2 && PF01073:3-beta hydroxysteroid dehydrogenase/isomerase family	-	-
782938	39.0835	27.7721	37.0814	56.7692	44.0924	69.8018	34.6456	56.8878	-0.714074	0.0209644	1	LOC782938	NC_037333.1	11099710	11101410	-	1701	pseudogene	- && sp|Q95L46|IF4G2_BOVIN Eukaryotic translation initiation factor 4 gamma 2 OS=Bos taurus OX=9913 GN=EIF4G2 PE=2 SV=2 && -	-	-
788648	28.0599	12.8942	20.4923	45.6181	22.5361	51.3249	20.4821	39.8264	-0.958029	0.0209857	1	LOC788648	NC_037346.1	28729532	28730344	+	813	pseudogene	- && sp|Q58DT1|RL7_BOVIN 60S ribosomal protein L7 OS=Bos taurus OX=9913 GN=RPL7 PE=2 SV=1 && -	-	-
507809	96.2054	96.2104	70.2594	56.7692	64.6689	57.4838	87.5584	59.6406	0.552744	0.0210369	1	RUSC2	NC_037335.1	59723630	59785507	+	6445	protein_coding	RUN and SH3 domain containing 2%2C transcript variant X1 && sp|Q8N2Y8|RUSC2_HUMAN Iporin OS=Homo sapiens OX=9606 GN=RUSC2 PE=1 SV=3 && PF02759:RUN domain	-	-
404137	7001.95	7543.1	7074.73	6996.8	6798.07	6583.95	7206.59	6792.94	0.0852508	0.0210712	0.198358	RPL27	NC_037346.1	43026105	43028407	+	485	protein_coding	ribosomal protein L27 && sp|P61356|RL27_BOVIN 60S ribosomal protein L27 OS=Bos taurus OX=9913 GN=RPL27 PE=2 SV=2 && PF01777:Ribosomal L27e protein family|PF00467:KOW motif	-	-
768070	3240.92	3336.62	3318.78	3451.77	3665.55	3453.14	3298.77	3523.49	-0.0952226	0.0211441	0.198358	TUBB3	NC_037345.1	14709021	14717352	+	1750	protein_coding	tubulin beta 3 class III && sp|Q2T9S0|TBB3_BOVIN Tubulin beta-3 chain OS=Bos taurus OX=9913 GN=TUBB3 PE=1 SV=1 && PF00091:Tubulin/FtsZ family, GTPase domain|PF03953:Tubulin C-terminal domain	-	-
510796	2652.66	2793.08	2640.58	2907.39	2977.71	2801.31	2695.44	2895.47	-0.103455	0.021229	0.198358	LONP1	NC_037334.1	18590488	18608817	+	3074	protein_coding	lon peptidase 1%2C mitochondrial && sp|Q59HJ6|LONM_BOVIN Lon protease homolog, mitochondrial OS=Bos taurus OX=9913 GN=LONP1 PE=1 SV=1 && PF00004:ATPase family associated with various cellular activities (AAA)|PF02190:ATP-dependent protease La (LON) substrate-binding domain|PF05362:Lon protease (S16) C-terminal proteolytic domain	-	-
532726	470.004	451.296	438.146	501.799	532.049	539.938	453.149	524.595	-0.211394	0.0214216	1	PPP1R2	NC_037328.1	72100127	72117996	+	970	protein_coding	protein phosphatase 1 regulatory inhibitor subunit 2 && sp|Q3SZX2|IPP2_BOVIN Protein phosphatase inhibitor 2 OS=Bos taurus OX=9913 GN=PPP1R2 PE=2 SV=1 && PF04979:Protein phosphatase inhibitor 2 (IPP-2)	-	-
504735	21455.8	21471.8	21227.1	20903.2	20697	19939.7	21384.9	20513.3	0.0599946	0.021458	0.198358	CCT3	NC_037330.1	14486607	14501165	+	1940	protein_coding	chaperonin containing TCP1 subunit 3 && sp|Q3T0K2|TCPG_BOVIN T-complex protein 1 subunit gamma OS=Bos taurus OX=9913 GN=CCT3 PE=1 SV=1 && PF00118:TCP-1/cpn60 chaperonin family	-	-
517509	298.638	255.9	212.73	327.437	288.071	335.665	255.756	317.057	-0.310136	0.0215701	1	CGNL1	NC_037337.1	52766650	52936846	-	6913	protein_coding	cingulin like 1%2C transcript variant X2 && sp|Q0VF96|CGNL1_HUMAN Cingulin-like protein 1 OS=Homo sapiens OX=9606 GN=CGNL1 PE=1 SV=2 && -	-	-
614872	1765.77	1731.79	1756.49	1617.92	1679.43	1516.14	1751.35	1604.5	0.126028	0.0215995	1	RPL22L1	NC_037328.1	96572445	96576821	+	1163	protein_coding	ribosomal protein L22 like 1 && sp|A4FUH0|RL22L_BOVIN 60S ribosomal protein L22-like 1 OS=Bos taurus OX=9913 GN=RPL22L1 PE=2 SV=1 && PF01776:Ribosomal L22e protein family	-	-
535072	1173.51	1146.59	1060.72	1047.19	956.316	1030.6	1126.94	1011.37	0.156216	0.0216271	1	ANAPC7	NC_037344.1	54291474	54312144	-	2448	protein_coding	anaphase promoting complex subunit 7 && sp|Q9UJX3|APC7_HUMAN Anaphase-promoting complex subunit 7 OS=Homo sapiens OX=9606 GN=ANAPC7 PE=1 SV=4 && -	-	-
287013	5591.94	5555.41	5411.93	5807.69	5681.06	6024.51	5519.76	5837.76	-0.0807297	0.0216394	0.198358	COL11A1	NC_037330.1	40305057	40530671	+	7453	protein_coding	collagen type XI alpha 1 chain && sp|P12107|COBA1_HUMAN Collagen alpha-1(XI) chain OS=Homo sapiens OX=9606 GN=COL11A1 PE=1 SV=4 && PF01410:Fibrillar collagen C-terminal domain|PF01391:Collagen triple helix repeat (20 copies)	-	-
539640	8858.92	8827.56	8732.66	8303.51	8404.02	8523.01	8806.38	8410.18	0.0664131	0.0216526	0.198358	RCAN1	NC_037328.1	882073	1002231	+	2728	protein_coding	regulator of calcineurin 1%2C transcript variant X1 && sp|P53805|RCAN1_HUMAN Calcipressin-1 OS=Homo sapiens OX=9606 GN=RCAN1 PE=1 SV=4 && -	-	-
530464	7391.78	7193.96	7042.53	8209.23	7120.44	7841.41	7209.43	7723.69	-0.0993059	0.0216978	0.198358	RPS24	NC_037355.1	33725323	33730703	+	660	protein_coding	ribosomal protein S24%2C transcript variant X1 && sp|Q56JU9|RS24_BOVIN 40S ribosomal protein S24 OS=Bos taurus OX=9913 GN=RPS24 PE=2 SV=2 && PF01282:Ribosomal protein S24e	-	-
533171	569.215	509.816	581.592	598.104	673.144	640.534	553.541	637.261	-0.203366	0.0217243	1	TRIP10	NC_037334.1	17747314	17757078	-	2131	protein_coding	thyroid hormone receptor interactor 10 && sp|Q5RCJ1|CIP4_PONAB Cdc42-interacting protein 4 OS=Pongo abelii OX=9601 GN=TRIP10 PE=2 SV=1 && PF00611:Fes/CIP4, and EFC/F-BAR homology domain|PF00018:SH3 domain	-	-
615289	1382.95	1415.38	1444.22	1315.83	1330.61	1209.21	1414.19	1285.22	0.137758	0.0217571	1	ABHD14B	NC_037349.1	48961511	48965813	+	2627	protein_coding	abhydrolase domain containing 14B%2C transcript variant X2 && sp|A7YY28|ABHEB_BOVIN Protein ABHD14B OS=Bos taurus OX=9913 GN=ABHD14B PE=2 SV=1 && PF12697:Alpha/beta hydrolase family	-	-
512478	0	0.99186	2.92748	8.10988	9.79832	5.13249	1.30645	7.68023	-2.54779	0.0218266	1	2023-09-01	NC_037352.1	26562041	26565656	-	1426	protein_coding	septin 1 && sp|A5PJU9|SEPT1_BOVIN Septin-1 OS=Bos taurus OX=9913 GN=SEPTIN1 PE=2 SV=1 && PF00735:Septin	-	-
504831	9243.74	9136.02	8571.65	8402.85	8821.43	8192.47	8983.8	8472.25	0.084419	0.0218999	0.198796	CNBP	NC_037349.1	59070493	59080254	-	1772	protein_coding	CCHC-type zinc finger nucleic acid binding protein%2C transcript variant X2 && sp|P62633|CNBP_HUMAN Cellular nucleic acid-binding protein OS=Homo sapiens OX=9606 GN=CNBP PE=1 SV=1 && PF00098:Zinc knuckle	-	-
783033	29.0621	40.6663	40.0088	63.8653	47.0319	65.6958	36.5791	58.8644	-0.684546	0.0219743	1	LOC783033	NC_037357.1	45684455	45685268	-	814	pseudogene	- && sp|Q58DT1|RL7_BOVIN 60S ribosomal protein L7 OS=Bos taurus OX=9913 GN=RPL7 PE=2 SV=1 && PF00327:Ribosomal protein L30p/L7e	-	-
508716	19115.8	19132	19793.6	18335.4	19021.5	18193.6	19347.1	18516.8	0.0632509	0.0221588	0.199739	BSG	NC_037334.1	43201661	43208638	+	1475	protein_coding	basigin && sp|Q28740|BASI_RABIT Basigin OS=Oryctolagus cuniculus OX=9986 GN=BSG PE=2 SV=1 && -	-	-
506527	363.777	391.785	407.895	299.052	340.981	337.718	387.819	325.917	0.25091	0.0223875	1	PEX11B	NC_037330.1	21454121	21459695	+	1587	protein_coding	peroxisomal biogenesis factor 11 beta && sp|Q148K5|PX11B_BOVIN Peroxisomal membrane protein 11B OS=Bos taurus OX=9913 GN=PEX11B PE=2 SV=1 && PF05648:Peroxisomal biogenesis factor 11 (PEX11)	-	-
540379	2413.15	2342.77	2213.17	2195.75	2153.67	2095.08	2323.03	2148.17	0.112714	0.0224	1	ZNF697	NC_037330.1	23659667	23694761	+	5619	protein_coding	zinc finger protein 697%2C transcript variant X1 && sp|Q5TEC3|ZN697_HUMAN Zinc finger protein 697 OS=Homo sapiens OX=9606 GN=ZNF697 PE=1 SV=2 && -	C2H2	C2H2
510743	1045.23	1015.66	984.608	1107	1070.96	1214.35	1015.17	1130.77	-0.15534	0.0224827	1	ARHGAP18	NC_037336.1	67735745	67868774	-	4414	protein_coding	Rho GTPase activating protein 18 && sp|Q8N392|RHG18_HUMAN Rho GTPase-activating protein 18 OS=Homo sapiens OX=9606 GN=ARHGAP18 PE=1 SV=3 && -	-	-
532203	1491.18	1432.25	1495.94	1760.86	1506	1607.49	1473.12	1624.78	-0.141101	0.0226699	1	MRPL24	NC_037330.1	14093620	14098631	+	832	protein_coding	mitochondrial ribosomal protein L24 && sp|Q3SYS0|RM24_BOVIN 39S ribosomal protein L24, mitochondrial OS=Bos taurus OX=9913 GN=MRPL24 PE=1 SV=1 && PF17136:Ribosomal proteins 50S L24/mitochondrial 39S L24|PF00467:KOW motif	-	-
522986	3256.95	3207.68	3092.39	3389.93	3467.62	3337.14	3185.67	3398.23	-0.0933816	0.0227367	0.202053	QSOX1	NC_037343.1	61363055	61404622	+	3435	protein_coding	quiescin sulfhydryl oxidase 1%2C transcript variant X1 && sp|O00391|QSOX1_HUMAN Sulfhydryl oxidase 1 OS=Homo sapiens OX=9606 GN=QSOX1 PE=1 SV=3 && PF04777:Erv1 / Alr family|PF18108:QSOX Trx-like domain|PF00085:Thioredoxin|PF18371:Flavin adenine dinucleotide (FAD)-dependent sulfhydryl oxidase	-	-
539650	5.0107	2.97558	1.95165	0	0	0	3.31264	0	4.16021	0.0227682	1	IGF2BP3	NC_037331.1	31943616	32088158	-	4384	protein_coding	insulin like growth factor 2 mRNA binding protein 3%2C transcript variant X1 && sp|O00425|IF2B3_HUMAN Insulin-like growth factor 2 mRNA-binding protein 3 OS=Homo sapiens OX=9606 GN=IGF2BP3 PE=1 SV=2 && PF00013:KH domain|PF00076:RNA recognition motif. (a.k.a. RRM, RBD, or RNP domain)	-	-
281407	3288.02	3275.12	3459.3	3100	3174.65	3115.42	3340.81	3130.03	0.0940446	0.0228334	0.202053	PLAT	NC_037354.1	37053712	37077724	-	2475	protein_coding	plasminogen activator%2C tissue type && sp|Q28198|TPA_BOVIN Tissue-type plasminogen activator OS=Bos taurus OX=9913 GN=PLAT PE=2 SV=1 && PF00089:Trypsin|PF00008:EGF-like domain|PF00039:Fibronectin type I domain|PF00051:Kringle domain	-	-
535138	382.817	404.679	374.717	342.643	325.304	314.108	387.404	327.352	0.242884	0.0228462	1	PIGU	NC_037340.1	63920852	64011589	-	1668	protein_coding	phosphatidylinositol glycan anchor biosynthesis class U && sp|Q9H490|PIGU_HUMAN Phosphatidylinositol glycan anchor biosynthesis class U protein OS=Homo sapiens OX=9606 GN=PIGU PE=1 SV=3 && PF06728:GPI transamidase subunit PIG-U	-	-
100125221	6242.33	6209.04	6339.94	5858.38	6011.27	5993.72	6263.77	5954.45	0.07306	0.0228858	0.202053	UBAP2L	NC_037330.1	16253211	16301183	-	5697	protein_coding	ubiquitin associated protein 2 like%2C transcript variant X1 && sp|Q80X50|UBP2L_MOUSE Ubiquitin-associated protein 2-like OS=Mus musculus OX=10090 GN=Ubap2l PE=1 SV=1 && PF12478:Ubiquitin-associated protein 2	-	-
512993	2552.45	2442.95	2499.09	2318.41	2431.94	2178.23	2498.16	2309.53	0.112955	0.0231512	1	WDR77	NC_037330.1	31863383	31880197	+	2730	protein_coding	WD repeat domain 77 && sp|Q5E9I7|MEP50_BOVIN Methylosome protein 50 OS=Bos taurus OX=9913 GN=WDR77 PE=2 SV=1 && -	-	-
504876	7117.2	7094.78	6543.88	7874.7	6997.96	7349.72	6918.62	7407.46	-0.0984686	0.0231695	0.203166	RPL23	NC_037346.1	39438651	39443013	-	495	protein_coding	ribosomal protein L23 && sp|Q3T057|RL23_BOVIN 60S ribosomal protein L23 OS=Bos taurus OX=9913 GN=RPL23 PE=2 SV=2 && PF00238:Ribosomal protein L14p/L23e	-	-
505648	648.385	653.636	665.513	598.104	543.807	586.13	655.844	576.013	0.187658	0.0232226	1	PGM3	NC_037336.1	23089376	23115794	-	2058	protein_coding	phosphoglucomutase 3 && sp|F1RQM2|AGM1_PIG Phosphoacetylglucosamine mutase OS=Sus scrofa OX=9823 GN=PGM3 PE=1 SV=2 && PF00408:Phosphoglucomutase/phosphomannomutase, C-terminal domain|PF02878:Phosphoglucomutase/phosphomannomutase, alpha/beta/alpha domain I	-	-
506632	1560.33	1540.36	1598.4	1451.67	1496.2	1338.55	1566.36	1428.81	0.132329	0.0232898	1	KLHL21	NC_037343.1	46796648	46813319	+	8546	protein_coding	kelch like family member 21%2C transcript variant X1 && sp|Q08DS0|KLH21_BOVIN Kelch-like protein 21 OS=Bos taurus OX=9913 GN=KLHL21 PE=2 SV=1 && -	-	-
540622	1744.73	1624.67	1681.35	1388.82	1685.31	1476.1	1683.58	1516.74	0.150109	0.0232928	1	CDCP1	NC_037349.1	54085580	54142119	+	5859	protein_coding	CUB domain containing protein 1 && sp|Q9H5V8|CDCP1_HUMAN CUB domain-containing protein 1 OS=Homo sapiens OX=9606 GN=CDCP1 PE=1 SV=3 && -	-	-
515233	0	0	0	4.05494	4.89916	1.0265	0	3.32687	-4.19373	0.0233546	1	EEF1A2	NC_037340.1	54152019	54159697	+	1935	protein_coding	eukaryotic translation elongation factor 1 alpha 2%2C transcript variant X1 && sp|Q32PH8|EF1A2_BOVIN Elongation factor 1-alpha 2 OS=Bos taurus OX=9913 GN=EEF1A2 PE=2 SV=1 && PF03143:Elongation factor Tu C-terminal domain|PF00009:Elongation factor Tu GTP binding domain|PF03144:Elongation factor Tu domain 2	-	-
613489	1854.96	1886.52	1826.74	1716.25	1685.31	1741.97	1856.07	1714.51	0.114541	0.0233563	1	DCTN4	NC_037334.1	62073746	62106763	-	3791	protein_coding	dynactin subunit 4%2C transcript variant X1 && sp|Q9UJW0|DCTN4_HUMAN Dynactin subunit 4 OS=Homo sapiens OX=9606 GN=DCTN4 PE=1 SV=1 && -	-	-
613304	5677.12	5653.6	5749.56	5304.88	5696.74	4945.66	5693.43	5315.76	0.0988154	0.0235092	0.204752	SNRPB	NC_037340.1	52666459	52675562	+	1140	protein_coding	small nuclear ribonucleoprotein polypeptides B and B1 && sp|Q58DW4|RSMB_BOVIN Small nuclear ribonucleoprotein-associated protein B' OS=Bos taurus OX=9913 GN=SNRPB PE=2 SV=1 && PF01423:LSM domain	-	-
613987	31.0663	26.7802	27.3231	16.2198	6.85882	18.477	28.3899	13.8518	1.03948	0.0236031	1	TMEM100	NC_037346.1	6030315	6036248	-	1981	protein_coding	transmembrane protein 100%2C transcript variant X4 && sp|Q2KIC8|TM100_BOVIN Transmembrane protein 100 OS=Bos taurus OX=9913 GN=TMEM100 PE=2 SV=1 && -	-	-
64986899	760.624	766.708	822.621	1262.1	802.482	1534.61	783.318	1199.73	-0.614919	0.0236559	1	KEH36_t22	NC_006853.1	15726	15791	-	66	tRNA	tRNA-Pro && - && -	-	-
535804	1092.33	994.836	1076.34	1189.11	1118.97	1198.95	1054.5	1169.01	-0.148491	0.023678	1	OXCT1	NC_037347.1	32667602	32835065	+	2368	protein_coding	3-oxoacid CoA-transferase 1 && sp|Q29551|SCOT1_PIG Succinyl-CoA:3-ketoacid coenzyme A transferase 1, mitochondrial OS=Sus scrofa OX=9823 GN=OXCT1 PE=1 SV=2 && -	-	-
510128	1216.6	1348.93	1321.27	1087.74	1210.09	1206.13	1295.6	1167.99	0.149601	0.0237487	1	CORO1B	NC_037356.1	45329804	45335272	-	1899	protein_coding	coronin 1B && sp|Q5NVK4|COR1B_PONAB Coronin-1B OS=Pongo abelii OX=9601 GN=CORO1B PE=2 SV=2 && PF08953:Domain of unknown function (DUF1899)|PF16300:Type of WD40 repeat	-	-
100141016	22.0471	20.8291	15.6132	4.05494	9.79832	10.265	19.4964	8.03941	1.27657	0.0237491	1	ZNF81	NC_037357.1	86233990	86341953	+	4177	protein_coding	zinc finger protein 81%2C transcript variant X2 && sp|P51508|ZNF81_HUMAN Zinc finger protein 81 OS=Homo sapiens OX=9606 GN=ZNF81 PE=1 SV=3 && PF01352:KRAB box|PF00096:Zinc finger, C2H2 type	C2H2	C2H2
616224	95.2033	106.129	120.027	166.253	125.418	139.604	107.12	143.758	-0.42335	0.0239616	1	PET100	NC_037334.1	16474579	16476410	+	422	protein_coding	PET100 homolog && sp|E1BHC3|PT100_BOVIN Protein PET100 homolog, mitochondrial OS=Bos taurus OX=9913 GN=PET100 PE=3 SV=1 && -	-	-
512106	2996.4	2993.43	3186.07	3293.63	3281.46	3227.31	3058.63	3267.46	-0.0952114	0.0239682	0.207349	MAP7D1	NC_037330.1	109649571	109671700	-	3655	protein_coding	MAP7 domain containing 1%2C transcript variant X2 && sp|A2AJI0|MA7D1_MOUSE MAP7 domain-containing protein 1 OS=Mus musculus OX=10090 GN=Map7d1 PE=1 SV=1 && PF05672:MAP7 (E-MAP-115) family	-	-
523324	2276.86	2213.83	2318.56	2426.88	2451.54	2429.72	2269.75	2436.05	-0.101996	0.0242369	1	RALBP1	NC_037351.1	41599657	41639964	+	3840	protein_coding	ralA binding protein 1%2C transcript variant X4 && sp|Q15311|RBP1_HUMAN RalA-binding protein 1 OS=Homo sapiens OX=9606 GN=RALBP1 PE=1 SV=3 && -	-	-
104969648	2.00428	6.94302	4.87913	0	0.979832	0	4.60881	0.326611	3.67662	0.0244684	1	LOC104969648	NC_037350.1	16520452	16522576	-	510	lncRNA	uncharacterized LOC104969648 && - && -	-	-
512749	385.824	314.42	344.466	424.755	399.771	412.652	348.237	412.393	-0.244007	0.0244785	1	CEP89	NC_037345.1	43313205	43398258	-	5697	protein_coding	centrosomal protein 89%2C transcript variant X1 && sp|Q96ST8|CEP89_HUMAN Centrosomal protein of 89 kDa OS=Homo sapiens OX=9606 GN=CEP89 PE=1 SV=3 && -	-	-
614716	89.1905	70.4221	105.389	127.731	114.64	122.153	88.3339	121.508	-0.459218	0.0245537	1	AUH	NC_037335.1	86504007	86686694	+	1776	protein_coding	AU RNA binding methylglutaconyl-CoA hydratase && sp|Q13825|AUHM_HUMAN Methylglutaconyl-CoA hydratase, mitochondrial OS=Homo sapiens OX=9606 GN=AUH PE=1 SV=1 && -	-	-
404189	1004.14	1004.75	1065.6	1271.22	1082.71	1089.11	1024.83	1147.68	-0.16309	0.02461	1	NME1	NC_037346.1	35594367	35605493	-	1110	protein_coding	non-metastatic cells 1%2C protein (NM23A) expressed in%2C transcript variant X3 && sp|P52175|NDKA2_BOVIN Nucleoside diphosphate kinase A 2 OS=Bos taurus OX=9913 GN=NME1-2 PE=1 SV=3 && PF00334:Nucleoside diphosphate kinase	-	-
282848	1283.74	1262.64	1300.78	1227.63	1143.46	1125.04	1282.38	1165.38	0.138091	0.0246335	1	PFDN5	NC_037332.1	26724549	26728661	-	950	protein_coding	prefoldin subunit 5 && sp|Q8HYI9|PFD5_BOVIN Prefoldin subunit 5 OS=Bos taurus OX=9913 GN=PFDN5 PE=2 SV=1 && PF02996:Prefoldin subunit	-	-
515401	196.419	177.543	165.89	149.019	156.773	104.703	179.951	136.832	0.393722	0.0249794	1	LIMS2	NC_037329.1	4842284	4886381	+	2052	protein_coding	LIM zinc finger domain containing 2%2C transcript variant X2 && sp|Q2KJ33|LIMS2_BOVIN LIM and senescent cell antigen-like-containing domain protein 2 OS=Bos taurus OX=9913 GN=LIMS2 PE=2 SV=2 && PF00412:LIM domain	LIM	LIM
767939	5167.03	5497.88	5411.93	5095.03	5242.1	4727.02	5358.95	5021.38	0.0937329	0.0249874	0.213334	IFRD2	NC_037349.1	50039579	50066777	+	2123	protein_coding	interferon related developmental regulator 2%2C transcript variant X6 && sp|Q12894|IFRD2_HUMAN Interferon-related developmental regulator 2 OS=Homo sapiens OX=9606 GN=IFRD2 PE=1 SV=3 && PF05004:Interferon-related developmental regulator (IFRD)	-	-
404148	19379.4	19323.4	18962.2	18568.6	18852	17797.4	19221.7	18406	0.0624878	0.0249911	0.213334	PGAM1	NC_037353.1	18649174	18655669	+	1691	protein_coding	phosphoglycerate mutase 1 && sp|Q3SZ62|PGAM1_BOVIN Phosphoglycerate mutase 1 OS=Bos taurus OX=9913 GN=PGAM1 PE=2 SV=3 && PF00300:Histidine phosphatase superfamily (branch 1)	-	-
101904203	113.242	143.82	161.987	112.525	107.781	89.3053	139.683	103.204	0.436732	0.0251011	1	C6H4orf54	NC_037333.1	24973843	24992993	+	11261	protein_coding	chromosome 6 C4orf54 homolog && sp|D6RIA3|CD054_HUMAN Uncharacterized protein C4orf54 OS=Homo sapiens OX=9606 GN=C4orf54 PE=2 SV=1 && -	-	-
518728	6.01284	2.97558	0.975825	0	0	0	3.32142	0	4.1634	0.0252016	1	MAGEF1	NC_037328.1	82499645	82501239	+	1595	protein_coding	MAGE family member F1 && sp|Q9HAY2|MAGF1_HUMAN Melanoma-associated antigen F1 OS=Homo sapiens OX=9606 GN=MAGEF1 PE=1 SV=2 && PF01454:MAGE family	-	-
522917	551.177	600.075	593.302	508.895	534.988	473.215	581.518	505.7	0.201225	0.0252728	1	RIOK3	NC_037351.1	33143187	33165436	-	4805	protein_coding	RIO kinase 3 && sp|Q1RMT7|RIOK3_BOVIN Serine/threonine-protein kinase RIO3 OS=Bos taurus OX=9913 GN=RIOK3 PE=2 SV=1 && PF01163:RIO1 family	-	-
100847781	15.0321	36.6988	21.4682	9.12362	12.7378	11.2915	24.3997	11.051	1.14192	0.0253812	1	PRSS36	NC_037352.1	27236433	27245297	-	3938	protein_coding	serine protease 36%2C transcript variant X1 && sp|Q5K4E3|POLS2_HUMAN Polyserase-2 OS=Homo sapiens OX=9606 GN=PRSS36 PE=1 SV=2 && PF00089:Trypsin	-	-
281748	2381.08	2427.08	2483.48	2308.28	2353.56	2040.68	2430.55	2234.17	0.121302	0.0253886	1	ECHS1	NC_037353.1	25629604	25638760	+	2072	protein_coding	enoyl-CoA hydratase%2C short chain 1%2C transcript variant X1 && sp|Q58DM8|ECHM_BOVIN Enoyl-CoA hydratase, mitochondrial OS=Bos taurus OX=9913 GN=ECHS1 PE=2 SV=1 && PF00378:Enoyl-CoA hydratase/isomerase	-	-
540856	20.0428	15.8698	8.78243	30.4121	21.5563	37.9804	14.8983	29.9829	-1.0094	0.0254106	1	PRTG	NC_037337.1	54635978	54787146	+	10799	protein_coding	protogenin && sp|Q2VWP7|PRTG_HUMAN Protogenin OS=Homo sapiens OX=9606 GN=PRTG PE=2 SV=1 && PF00041:Fibronectin type III domain|PF13927:Immunoglobulin domain|PF07679:Immunoglobulin I-set domain	-	-
505086	1899.06	1926.19	1897	1972.73	2186	2041.7	1907.42	2066.81	-0.116048	0.0255042	1	ZNF598	NC_037352.1	1550721	1561664	-	3371	protein_coding	zinc finger protein 598%2C transcript variant X4 && sp|Q86UK7|ZN598_HUMAN E3 ubiquitin-protein ligase ZNF598 OS=Homo sapiens OX=9606 GN=ZNF598 PE=1 SV=1 && -	C2H2	C2H2
281258	488.042	524.694	489.864	433.879	435.045	432.155	500.867	433.693	0.207712	0.0257499	1	F11R	NC_037330.1	8463853	8488978	+	3245	protein_coding	F11 receptor%2C transcript variant X1 && sp|Q9XT56|JAM1_BOVIN Junctional adhesion molecule A OS=Bos taurus OX=9913 GN=F11R PE=2 SV=1 && PF07686:Immunoglobulin V-set domain|PF13927:Immunoglobulin domain	-	-
510547	29272.5	28453.5	27406.1	27630.4	27423.5	26251.6	28377.4	27101.8	0.0663032	0.0259088	0.219713	RPL4	NC_037337.1	13357473	13362124	-	1389	protein_coding	ribosomal protein L4 && sp|Q58DW0|RL4_BOVIN 60S ribosomal protein L4 OS=Bos taurus OX=9913 GN=RPL4 PE=2 SV=3 && PF14374:60S ribosomal protein L4 C-terminal domain|PF00573:Ribosomal protein L4/L1 family	-	-
530360	687.468	690.335	690.884	588.98	627.092	613.845	689.562	609.973	0.176797	0.0259091	1	ZNF407	NC_037351.1	3571183	3957104	-	8514	protein_coding	zinc finger protein 407%2C transcript variant X2 && sp|Q9C0G0|ZN407_HUMAN Zinc finger protein 407 OS=Homo sapiens OX=9606 GN=ZNF407 PE=1 SV=2 && -	C2H2	C2H2
521073	491.049	437.41	502.55	418.673	397.812	412.652	477.003	409.712	0.219647	0.0259791	1	TIMM9	NC_037337.1	70683244	70699660	-	2361	protein_coding	translocase of inner mitochondrial membrane 9 && sp|Q2KIV2|TIM9_BOVIN Mitochondrial import inner membrane translocase subunit Tim9 OS=Bos taurus OX=9913 GN=TIMM9 PE=3 SV=1 && -	-	-
535393	848.813	798.447	750.41	726.848	693.721	707.257	799.223	709.275	0.172132	0.0260769	1	RAB3GAP1	NC_037329.1	62127815	62238860	-	4490	protein_coding	RAB3 GTPase activating protein catalytic subunit 1%2C transcript variant X1 && sp|Q15042|RB3GP_HUMAN Rab3 GTPase-activating protein catalytic subunit OS=Homo sapiens OX=9606 GN=RAB3GAP1 PE=1 SV=3 && PF13890:Rab3 GTPase-activating protein catalytic subunit	-	-
503685	704.504	781.586	735.772	871.812	788.765	840.701	740.621	833.759	-0.170568	0.0262425	1	CST6	NC_037356.1	44101083	44102573	+	615	protein_coding	cystatin E/M && sp|Q15828|CYTM_HUMAN Cystatin-M OS=Homo sapiens OX=9606 GN=CST6 PE=1 SV=1 && PF00031:Cystatin domain	-	-
508319	1281.74	1359.84	1291.02	1482.08	1396.26	1423.75	1310.86	1434.03	-0.129448	0.0263057	1	SRI	NC_037331.1	72312668	72341747	-	5107	protein_coding	sorcin && sp|P30626|SORCN_HUMAN Sorcin OS=Homo sapiens OX=9606 GN=SRI PE=1 SV=1 && PF13833:EF-hand domain pair	-	-
519526	626.337	680.416	655.755	535.252	601.617	585.103	654.169	573.991	0.188485	0.0266441	1	LTN1	NC_037328.1	7183913	7242695	+	7733	protein_coding	listerin E3 ubiquitin protein ligase 1%2C transcript variant X1 && sp|O94822|LTN1_HUMAN E3 ubiquitin-protein ligase listerin OS=Homo sapiens OX=9606 GN=LTN1 PE=1 SV=6 && PF13639:Ring finger domain	-	-
506760	1760.76	1693.11	1813.08	1958.54	1881.28	1865.15	1755.65	1901.65	-0.115164	0.0266846	1	CARHSP1	NC_037352.1	7685029	7698191	-	2930	protein_coding	calcium regulated heat stable protein 1 && sp|Q9WU49|CHSP1_RAT Calcium-regulated heat stable protein 1 OS=Rattus norvegicus OX=10116 GN=Carhsp1 PE=1 SV=1 && -	CSD	CSD
100125289	697.489	714.139	729.917	644.736	678.044	548.15	713.849	623.643	0.194358	0.026699	1	C9H6orf120	NC_037336.1	103492823	103495434	+	2473	protein_coding	chromosome 9 C6orf120 homolog && sp|A2VDZ5|CF120_BOVIN UPF0669 protein C6orf120 homolog OS=Bos taurus OX=9913 PE=2 SV=1 && PF17065:Putative cytokine, C6ORF120	-	-
540803	775.656	833.163	815.79	942.774	904.385	862.258	808.203	903.139	-0.160231	0.0267392	1	MRAS	NC_037328.1	130707101	130774015	-	4878	protein_coding	muscle RAS oncogene homolog%2C transcript variant X6 && sp|O14807|RASM_HUMAN Ras-related protein M-Ras OS=Homo sapiens OX=9606 GN=MRAS PE=1 SV=2 && PF00071:Ras family	-	-
781799	9.01926	3.96744	6.83078	1.01374	1.95966	0	6.60583	0.991133	2.72171	0.0268733	1	LOC781799	NC_037336.1	83891704	83892684	-	981	pseudogene	- && sp|Q1RMS8|FBX25_BOVIN F-box only protein 25 OS=Bos taurus OX=9913 GN=FBXO25 PE=2 SV=1 && -	-	-
510158	122.261	147.787	149.301	204.775	176.37	160.134	139.783	180.426	-0.367912	0.0269991	1	HIPK2	NC_037331.1	103135942	103180309	-	1442	protein_coding	homeodomain interacting protein kinase 2 && sp|Q9QZR5|HIPK2_MOUSE Homeodomain-interacting protein kinase 2 OS=Mus musculus OX=10090 GN=Hipk2 PE=1 SV=2 && PF00069:Protein kinase domain	-	-
507934	1579.37	1482.83	1607.18	1732.47	1629.46	1725.54	1556.46	1695.83	-0.123468	0.0270092	1	TOB2	NC_037332.1	112539932	112550015	-	4383	protein_coding	transducer of ERBB2%2C 2%2C transcript variant X1 && sp|Q14106|TOB2_HUMAN Protein Tob2 OS=Homo sapiens OX=9606 GN=TOB2 PE=1 SV=2 && PF07742:BTG family	-	-
101907174	19.0407	14.8779	11.7099	6.08241	6.85882	4.10599	15.2095	5.68241	1.41703	0.0270763	1	LOC101907174	NC_037344.1	4346420	4369277	+	5592	lncRNA	uncharacterized LOC101907174 && sp|A4IF63|TRIM2_BOVIN Tripartite motif-containing protein 2 OS=Bos taurus OX=9913 GN=TRIM2 PE=2 SV=1 && -	-	-
617655	1222.61	1292.39	1284.19	1377.67	1341.39	1443.26	1266.4	1387.44	-0.131382	0.027125	1	C23H6orf106	NC_037350.1	8635947	8743464	-	6072	protein_coding	chromosome 23 C6orf106 homolog%2C transcript variant X1 && sp|Q3TT38|ILRUN_MOUSE Protein ILRUN OS=Mus musculus OX=10090 GN=Ilrun PE=2 SV=2 && -	-	-
509485	1062.27	1007.73	1040.23	943.788	955.336	911.53	1036.74	936.884	0.145923	0.0271651	1	PERP	NC_037336.1	75912275	75926604	-	1986	protein_coding	PERP%2C TP53 apoptosis effector && sp|Q96FX8|PERP_HUMAN p53 apoptosis effector related to PMP-22 OS=Homo sapiens OX=9606 GN=PERP PE=1 SV=1 && PF00822:PMP-22/EMP/MP20/Claudin family	-	-
512976	1617.45	1689.14	1725.26	1504.38	1610.84	1505.87	1677.28	1540.37	0.122707	0.0274045	1	ELP5	NC_037346.1	26962958	26969875	+	1384	protein_coding	elongator acetyltransferase complex subunit 5 && sp|Q8TE02|ELP5_HUMAN Elongator complex protein 5 OS=Homo sapiens OX=9606 GN=ELP5 PE=1 SV=2 && -	-	-
767873	389.832	470.142	403.016	469.359	479.138	529.673	420.997	492.723	-0.226711	0.0274629	1	SNRPB2	NC_037340.1	10562583	10576213	+	1179	protein_coding	small nuclear ribonucleoprotein polypeptide B2%2C transcript variant X2 && sp|P08579|RU2B_HUMAN U2 small nuclear ribonucleoprotein B'' OS=Homo sapiens OX=9606 GN=SNRPB2 PE=1 SV=1 && PF00076:RNA recognition motif. (a.k.a. RRM, RBD, or RNP domain)	-	-
515371	1509.22	1498.7	1541.8	1407.06	1378.62	1399.12	1516.58	1394.93	0.120736	0.0274793	1	PDZD11	NC_037357.1	80153423	80156423	+	1170	protein_coding	PDZ domain containing 11%2C transcript variant X1 && sp|Q32LE7|PDZ11_BOVIN PDZ domain-containing protein 11 OS=Bos taurus OX=9913 GN=PDZD11 PE=2 SV=1 && PF00595:PDZ domain	-	-
112441594	29.0621	27.7721	35.1297	60.8241	41.1529	48.2454	30.6546	50.0741	-0.70661	0.027826	1	LOC112441594	NC_037342.1	43148095	43154380	-	424	pseudogene	- && sp|P20065|TYB4_MOUSE Thymosin beta-4 OS=Mus musculus OX=10090 GN=Tmsb4x PE=1 SV=1 && -	-	-
3283887	39234.8	39569.3	39131.6	37066.2	38560.3	38135.4	39311.9	37920.6	0.0519644	0.0278725	0.234821	ND5	NC_006853.1	12109	13929	+	1821	protein_coding	- && sp|P03920|NU5M_BOVIN NADH-ubiquinone oxidoreductase chain 5 OS=Bos taurus OX=9913 GN=MT-ND5 PE=1 SV=2 && -	-	-
618220	44.0942	45.6256	28.2989	62.8516	45.0723	81.0933	39.3396	63.0057	-0.678873	0.0279546	1	LOC618220	NC_037330.1	110447405	110448327	-	923	transcribed_pseudogene	60S ribosomal protein L6 pseudogene && sp|Q6QMZ4|RL6_CHILA 60S ribosomal protein L6 OS=Chinchilla lanigera OX=34839 GN=RPL6 PE=2 SV=3 && PF01159:Ribosomal protein L6e|PF03868:Ribosomal protein L6, N-terminal domain	-	-
522884	991.116	1044.43	1045.11	1121.19	1170.9	1104.51	1026.88	1132.2	-0.140969	0.0279575	1	TIMELESS	NC_037332.1	56937546	56964987	+	5532	protein_coding	timeless circadian regulator%2C transcript variant X1 && sp|Q9UNS1|TIM_HUMAN Protein timeless homolog OS=Homo sapiens OX=9606 GN=TIMELESS PE=1 SV=2 && -	-	-
522024	1966.2	2084.89	2135.11	1906.84	1934.19	1886.7	2062.06	1909.24	0.111143	0.0280582	1	FARSA	NC_037334.1	12627896	12637996	+	1828	protein_coding	phenylalanyl-tRNA synthetase subunit alpha && sp|Q5RFA2|SYFA_PONAB Phenylalanine--tRNA ligase alpha subunit OS=Pongo abelii OX=9601 GN=FARSA PE=2 SV=1 && PF18552:PheRS DNA binding domain 1|PF18553:PheRS DNA binding domain 3|PF01409:tRNA synthetases class II core domain (F)|PF18554:PheRS DNA binding domain 2	-	-
533652	433.927	451.296	385.451	333.519	376.255	369.539	423.558	359.771	0.235048	0.0282339	1	MLH1	NC_037349.1	10457836	10551209	-	3211	protein_coding	mutL homolog 1%2C transcript variant X2 && sp|P40692|MLH1_HUMAN DNA mismatch repair protein Mlh1 OS=Homo sapiens OX=9606 GN=MLH1 PE=1 SV=1 && PF16413:DNA mismatch repair protein Mlh1 C-terminus|PF01119:DNA mismatch repair protein, C-terminal domain	-	-
505038	446.954	428.484	432.291	358.862	388.013	376.725	435.91	374.533	0.218671	0.0282876	1	SAAL1	NC_037342.1	34402569	34426197	+	1602	protein_coding	serum amyloid A like 1 && sp|Q96ER3|SAAL1_HUMAN Protein SAAL1 OS=Homo sapiens OX=9606 GN=SAAL1 PE=1 SV=2 && -	-	-
616676	1456.11	1406.46	1406.16	1487.15	1590.27	1570.54	1422.91	1549.32	-0.122954	0.0283012	1	GALM	NC_037338.1	21021100	21075769	+	2609	protein_coding	galactose mutarotase%2C transcript variant X1 && sp|Q5EA79|GALM_BOVIN Galactose mutarotase OS=Bos taurus OX=9913 GN=GALM PE=2 SV=1 && PF01263:Aldose 1-epimerase	-	-
540339	583.245	601.067	551.341	554.513	451.702	496.825	578.551	501.013	0.207955	0.028667	1	METTL3	NC_037337.1	25662299	25677144	+	2027	protein_coding	methyltransferase like 3 && sp|Q86U44|MTA70_HUMAN N6-adenosine-methyltransferase catalytic subunit OS=Homo sapiens OX=9606 GN=METTL3 PE=1 SV=2 && PF05063:MT-A70	-	-
519254	2291.89	2254.5	2189.75	2118.71	2039.03	2111.5	2245.38	2089.75	0.103685	0.028831	1	DDX18	NC_037329.1	69496259	69512921	+	3930	protein_coding	DEAD-box helicase 18 && sp|Q8K363|DDX18_MOUSE ATP-dependent RNA helicase DDX18 OS=Mus musculus OX=10090 GN=Ddx18 PE=1 SV=1 && PF00270:DEAD/DEAH box helicase|PF13959:Domain of unknown function (DUF4217)|PF00271:Helicase conserved C-terminal domain	-	-
536763	1420.03	1411.42	1456.91	1564.19	1511.88	1584.91	1429.45	1553.66	-0.119984	0.0289201	1	EGLN2	NC_037345.1	50047626	50060820	+	7303	protein_coding	egl-9 family hypoxia inducible factor 2%2C transcript variant X6 && sp|Q96KS0|EGLN2_HUMAN Prolyl hydroxylase EGLN2 OS=Homo sapiens OX=9606 GN=EGLN2 PE=1 SV=1 && -	-	-
506305	2045.37	2047.2	1943.84	1901.77	1761.74	1912.36	2012.14	1858.62	0.114683	0.0289295	1	RARS	NC_037334.1	80503748	80532990	+	2125	protein_coding	arginyl-tRNA synthetase && sp|A7YW98|SYRC_BOVIN Arginine--tRNA ligase, cytoplasmic OS=Bos taurus OX=9913 GN=RARS1 PE=2 SV=1 && PF05746:DALR anticodon binding domain|PF00750:tRNA synthetases class I (R)|PF03485:Arginyl tRNA synthetase N terminal domain	-	-
520875	5590.94	5760.72	5441.2	5529.93	5162.73	5148.91	5597.62	5280.52	0.084135	0.0291123	0.243674	EEF1B2	NC_037329.1	94490099	94493382	+	821	protein_coding	eukaryotic translation elongation factor 1 beta 2 && sp|Q5E983|EF1B_BOVIN Elongation factor 1-beta OS=Bos taurus OX=9913 GN=EEF1B PE=2 SV=3 && PF10587:Eukaryotic elongation factor 1 beta central acidic region|PF00736:EF-1 guanine nucleotide exchange domain	-	-
536110	486.038	470.142	439.121	548.431	534.008	519.408	465.1	533.949	-0.199442	0.029131	1	DCLK2	NC_037344.1	7566595	7755290	-	7171	protein_coding	doublecortin like kinase 2%2C transcript variant X5 && sp|D2I3C6|DCLK2_AILME Serine/threonine-protein kinase DCLK2 OS=Ailuropoda melanoleuca OX=9646 GN=DCLK2 PE=3 SV=1 && -	-	-
281452	90.1926	126.958	89.7759	137.868	135.217	137.551	102.309	136.878	-0.420027	0.0291975	1	RGS7	NC_037343.1	35395571	35882724	+	2902	protein_coding	regulator of G protein signaling 7%2C transcript variant X4 && sp|P49803|RGS7_RAT Regulator of G-protein signaling 7 OS=Rattus norvegicus OX=10116 GN=Rgs7 PE=1 SV=2 && PF18148:Regulator of G-protein signalling DHEX domain|PF00631:GGL domain|PF00615:Regulator of G protein signaling domain	-	-
510820	1854.96	1800.23	1739.9	1652.39	1688.25	1644.45	1798.36	1661.7	0.113811	0.0292465	1	TSR1	NC_037346.1	23296361	23306774	-	4035	protein_coding	TSR1%2C ribosome maturation factor%2C transcript variant X1 && sp|Q5SWD9|TSR1_MOUSE Pre-rRNA-processing protein TSR1 homolog OS=Mus musculus OX=10090 GN=Tsr1 PE=1 SV=1 && PF08142:AARP2CN (NUC121) domain|PF04950:40S ribosome biogenesis protein Tsr1 and BMS1 C-terminal	-	-
497012	1320.82	1424.31	1443.25	1479.04	1500.12	1604.42	1396.13	1527.86	-0.129781	0.029456	1	UBTF	NC_037346.1	44022195	44039017	-	5443	protein_coding	upstream binding transcription factor%2C transcript variant X1 && sp|P17480|UBF1_HUMAN Nucleolar transcription factor 1 OS=Homo sapiens OX=9606 GN=UBTF PE=1 SV=1 && PF00505:HMG (high mobility group) box|PF14887:HMG (high mobility group) box 5|PF09011:HMG-box domain	HMG	HMG
533735	1575.36	1708.98	1555.47	1739.57	1727.44	1793.29	1613.27	1753.43	-0.120143	0.0295904	1	MIB1	NC_037351.1	34423837	34514245	-	3808	protein_coding	mindbomb E3 ubiquitin protein ligase 1 && sp|Q86YT6|MIB1_HUMAN E3 ubiquitin-protein ligase MIB1 OS=Homo sapiens OX=9606 GN=MIB1 PE=1 SV=1 && PF12796:Ankyrin repeats (3 copies)|PF00569:Zinc finger, ZZ type|PF13920:Zinc finger, C3HC4 type (RING finger)|PF18346:Mind bomb SH3 repeat domain|PF06701:Mib_herc2|PF13637:Ankyrin repeats (many copies)	-	-
101902490	3.00642	0	1.95165	9.12362	1.95966	14.371	1.65269	8.48475	-2.35823	0.0296414	1	LOC101902490	NC_037341.1	24496718	24496968	+	251	protein_coding	60S ribosomal protein L39 && sp|Q3T051|RL39_BOVIN 60S ribosomal protein L39 OS=Bos taurus OX=9913 GN=RPL39 PE=3 SV=3 && -	-	-
526535	3538.56	3246.36	3428.07	3555.17	3657.71	3672.81	3404.33	3628.56	-0.0920717	0.0297033	0.245737	SQLE	NC_037341.1	15144669	15167737	-	3515	protein_coding	squalene epoxidase%2C transcript variant X2 && sp|Q14534|ERG1_HUMAN Squalene monooxygenase OS=Homo sapiens OX=9606 GN=SQLE PE=1 SV=3 && PF08491:Squalene epoxidase	-	-
614915	6778.47	6642.49	6648.3	7219.82	6705.97	7262.47	6689.75	7062.75	-0.0781436	0.0297401	0.245737	HMGN1	NC_037328.1	139406039	139412414	-	1204	protein_coding	high mobility group nucleosome binding domain 1 && - && PF01101:HMG14 and HMG17	-	-
511467	698.492	727.034	774.805	602.159	731.934	580.997	733.443	638.364	0.199717	0.0298769	1	PPIL2	NC_037344.1	72082606	72100535	-	2829	protein_coding	peptidylprolyl isomerase like 2 && sp|Q13356|PPIL2_HUMAN RING-type E3 ubiquitin-protein ligase PPIL2 OS=Homo sapiens OX=9606 GN=PPIL2 PE=1 SV=1 && -	-	-
539070	0	0	0	3.04121	1.95966	4.10599	0	3.03562	-4.05778	0.0298908	1	PANX2	NC_037332.1	119546481	119554076	+	2928	protein_coding	pannexin 2%2C transcript variant X1 && sp|Q6IMP4|PANX2_MOUSE Pannexin-2 OS=Mus musculus OX=10090 GN=Panx2 PE=1 SV=2 && -	-	-
404159	743.588	669.506	640.141	759.288	745.652	817.092	684.412	774.011	-0.17751	0.0299797	1	TXNDC17	NC_037346.1	25236051	25238303	-	613	protein_coding	thioredoxin domain containing 17 && sp|Q9BRA2|TXD17_HUMAN Thioredoxin domain-containing protein 17 OS=Homo sapiens OX=9606 GN=TXNDC17 PE=1 SV=1 && PF06110:Eukaryotic protein of unknown function (DUF953)	-	-
112448776	0	0	0	4.05494	1.95966	3.07949	0	3.03137	-4.05616	0.0299988	1	LOC112448776	NC_037338.1	43518310	43521453	+	3144	pseudogene	- && sp|Q3T051|RL39_BOVIN 60S ribosomal protein L39 OS=Bos taurus OX=9913 GN=RPL39 PE=3 SV=3 && -	-	-
509771	2788.96	2718.69	2657.17	3038.16	2892.46	2808.5	2721.61	2913.04	-0.0981681	0.0300171	0.246032	RBM3	NC_037357.1	86690789	86694645	+	1241	protein_coding	RNA binding motif protein 3%2C transcript variant X1 && sp|W8E7I1|RBM3_CAPHI RNA-binding protein 3 OS=Capra hircus OX=9925 GN=RBM3 PE=2 SV=2 && PF00076:RNA recognition motif. (a.k.a. RRM, RBD, or RNP domain)	-	-
505228	3826.17	3812.71	3720.82	3994.12	3847.8	4279.47	3786.57	4040.46	-0.0934539	0.0301575	0.246032	THRAP3	NC_037330.1	109552463	109625055	-	4898	protein_coding	thyroid hormone receptor associated protein 3%2C transcript variant X1 && sp|Q9Y2W1|TR150_HUMAN Thyroid hormone receptor-associated protein 3 OS=Homo sapiens OX=9606 GN=THRAP3 PE=1 SV=2 && PF15440:THRAP3/BCLAF1 family	-	-
789694	14.03	7.93488	8.78243	18.2472	19.5966	28.7419	10.2491	22.1953	-1.11506	0.030178	1	LOC789694	NC_037346.1	46308215	46310919	-	2705	misc_RNA	nuclear fragile X mental retardation-interacting protein 2 && sp|Q5F2E7|NUFP2_MOUSE Nuclear fragile X mental retardation-interacting protein 2 OS=Mus musculus OX=10090 GN=Nufip2 PE=1 SV=1 && -	-	-
508359	844.804	896.642	830.427	759.288	804.442	735.999	857.291	766.576	0.160966	0.0302469	1	MRPL49	NC_037356.1	43328404	43332377	+	1791	protein_coding	mitochondrial ribosomal protein L49%2C transcript variant X1 && sp|Q5EA71|RM49_BOVIN 39S ribosomal protein L49, mitochondrial OS=Bos taurus OX=9913 GN=MRPL49 PE=1 SV=1 && PF05046:Mitochondrial large subunit ribosomal protein (Img2)	-	-
100138350	946.02	934.332	893.856	889.046	822.079	770.899	924.736	827.341	0.160362	0.030398	1	ASH2L	NC_037354.1	33285825	33311649	+	2522	protein_coding	ASH2 like%2C histone lysine methyltransferase complex subunit && sp|Q9UBL3|ASH2L_HUMAN Set1/Ash2 histone methyltransferase complex subunit ASH2 OS=Homo sapiens OX=9606 GN=ASH2L PE=1 SV=1 && PF00622:SPRY domain	-	-
511960	561.198	504.857	646.972	464.291	504.613	505.037	571.009	491.314	0.217069	0.0304287	1	CYP27A1	NC_037329.1	106740008	106782299	+	1809	protein_coding	cytochrome P450%2C family 27%2C subfamily A%2C polypeptide 1 && sp|P17177|CP27A_RABIT Sterol 26-hydroxylase, mitochondrial OS=Oryctolagus cuniculus OX=9986 GN=CYP27A1 PE=1 SV=1 && PF00067:Cytochrome P450	-	-
784295	0	0	0	2.02747	3.91933	3.07949	0	3.00876	-4.04746	0.0305828	1	KLF1	NC_037334.1	12671237	12675539	+	1632	protein_coding	Kruppel like factor 1 && sp|Q13351|KLF1_HUMAN Krueppel-like factor 1 OS=Homo sapiens OX=9606 GN=KLF1 PE=1 SV=1 && PF16832:Erythroid krueppel-like transcription factor, transactivation 1|PF16833:Erythroid krueppel-like transcription factor, transactivation 2	C2H2	C2H2
540877	308.659	289.623	296.651	370.013	365.477	324.373	298.311	353.288	-0.244438	0.0306512	1	ITPKB	NC_037343.1	29639442	29743889	-	6399	protein_coding	inositol-trisphosphate 3-kinase B && sp|P27987|IP3KB_HUMAN Inositol-trisphosphate 3-kinase B OS=Homo sapiens OX=9606 GN=ITPKB PE=1 SV=5 && -	-	-
100297937	968.067	1017.65	1079.26	1111.05	1125.83	1145.57	1021.66	1127.48	-0.141941	0.0307263	1	ADO	NC_037355.1	18928360	18933016	+	4657	protein_coding	2-aminoethanethiol dioxygenase && sp|Q96SZ5|AEDO_HUMAN 2-aminoethanethiol dioxygenase OS=Homo sapiens OX=9606 GN=ADO PE=1 SV=2 && PF07847:PCO_ADO	-	-
508840	1079.3	1222.96	1127.08	1268.18	1165.02	1389.88	1143.12	1274.36	-0.156352	0.0307451	1	FNDC3A	NC_037339.1	18727130	18841004	+	11334	protein_coding	fibronectin type III domain containing 3A%2C transcript variant X1 && sp|Q9Y2H6|FND3A_HUMAN Fibronectin type-III domain-containing protein 3A OS=Homo sapiens OX=9606 GN=FNDC3A PE=1 SV=4 && PF00041:Fibronectin type III domain	-	-
281173	10160.7	10342.1	10250.1	10772	10803.6	10491.8	10251	10689.1	-0.0604261	0.0308107	0.24978	FTH1	NC_037356.1	40477532	40480196	-	925	protein_coding	ferritin heavy chain 1 && sp|O46414|FRIH_BOVIN Ferritin heavy chain OS=Bos taurus OX=9913 GN=FTH1 PE=2 SV=3 && PF00210:Ferritin-like domain	-	-
541169	2903.2	2968.64	2933.33	2820.21	2698.46	2748.96	2935.06	2755.88	0.0909813	0.0311041	0.250391	NOP2	NC_037332.1	103848151	103856941	+	2709	protein_coding	NOP2 nucleolar protein%2C transcript variant X1 && sp|P46087|NOP2_HUMAN Probable 28S rRNA (cytosine(4447)-C(5))-methyltransferase OS=Homo sapiens OX=9606 GN=NOP2 PE=1 SV=2 && PF17125:N-terminal domain of 16S rRNA methyltransferase RsmF|PF01189:16S rRNA methyltransferase RsmB/F	-	-
613974	357.764	392.777	360.08	447.057	422.308	422.917	370.207	430.761	-0.218504	0.0311497	1	ZFAND2A	NC_037352.1	41664244	41672227	+	4161	protein_coding	zinc finger AN1-type containing 2A%2C transcript variant X1 && sp|Q5R966|ZFN2A_PONAB AN1-type zinc finger protein 2A OS=Pongo abelii OX=9601 GN=ZFAND2A PE=3 SV=1 && PF01428:AN1-like Zinc finger	-	-
534882	7205.39	7029.31	6790.77	6639.97	6822.57	6511.07	7008.49	6657.87	0.0738839	0.0312746	0.250391	EIF3CL	NC_037352.1	26008703	26028899	-	2969	protein_coding	eukaryotic translation initiation factor 3%2C subunit C-like%2C transcript variant X1 && sp|Q3SYW6|EIF3C_BOVIN Eukaryotic translation initiation factor 3 subunit C OS=Bos taurus OX=9913 GN=EIF3C PE=2 SV=1 && PF05470:Eukaryotic translation initiation factor 3 subunit 8 N-terminus|PF01399:PCI domain	-	-
518834	771.648	794.48	723.087	626.488	693.721	709.31	763.071	676.506	0.173545	0.0314735	1	UBA6	NC_037333.1	83328879	83415785	-	4851	protein_coding	ubiquitin like modifier activating enzyme 6 && sp|A0AVT1|UBA6_HUMAN Ubiquitin-like modifier-activating enzyme 6 OS=Homo sapiens OX=9606 GN=UBA6 PE=1 SV=1 && PF16191:Ubiquitin-activating enzyme E1 four-helix bundle|PF10585:Ubiquitin-activating enzyme active site|PF09358:Ubiquitin fold domain|PF00899:ThiF family|PF16190:Ubiquitin-activating enzyme E1 FCCH domain	-	-
616324	244.522	260.859	216.633	308.176	290.03	274.075	240.672	290.76	-0.273154	0.0316035	1	SWI5	NC_037338.1	98883341	98889803	+	767	protein_coding	SWI5 homologous recombination repair protein && sp|Q1ZZU3|SWI5_HUMAN DNA repair protein SWI5 homolog OS=Homo sapiens OX=9606 GN=SWI5 PE=1 SV=1 && PF07061:Swi5	-	-
516090	470.004	447.329	511.332	523.087	547.726	569.706	476.222	546.84	-0.199205	0.0316429	1	LAMTOR5	NC_037330.1	33026800	33031126	+	614	protein_coding	late endosomal/lysosomal adaptor%2C MAPK and MTOR activator 5 && sp|Q3SZ68|LTOR5_BOVIN Ragulator complex protein LAMTOR5 OS=Bos taurus OX=9913 GN=LAMTOR5 PE=3 SV=1 && -	-	-
445416	130.278	126.958	119.051	160.17	163.632	157.054	125.429	160.285	-0.354155	0.0316614	1	FZD4	NC_037356.1	8618154	8623002	+	2687	protein_coding	frizzled class receptor 4 && sp|Q9ULV1|FZD4_HUMAN Frizzled-4 OS=Homo sapiens OX=9606 GN=FZD4 PE=1 SV=2 && PF01534:Frizzled/Smoothened family membrane region|PF01392:Fz domain	-	-
512044	1897.05	1860.73	1894.08	1925.08	2071.36	2105.35	1883.95	2033.93	-0.110529	0.0317184	1	ACAT2	NC_037336.1	96029255	96044719	+	1664	protein_coding	acetyl-CoA acetyltransferase 2%2C transcript variant X1 && sp|Q9BWD1|THIC_HUMAN Acetyl-CoA acetyltransferase, cytosolic OS=Homo sapiens OX=9606 GN=ACAT2 PE=1 SV=2 && PF00108:Thiolase, N-terminal domain|PF02803:Thiolase, C-terminal domain	-	-
100125591	415.888	606.027	454.735	404.48	421.328	407.519	492.216	411.109	0.259702	0.0317765	1	IRF7	NC_037356.1	50695310	50698462	+	2024	protein_coding	interferon regulatory factor 7%2C transcript variant X1 && sp|Q92985|IRF7_HUMAN Interferon regulatory factor 7 OS=Homo sapiens OX=9606 GN=IRF7 PE=1 SV=2 && PF10401:Interferon-regulatory factor 3|PF00605:Interferon regulatory factor transcription factor	-	-
107131788	0	0	0	4.05494	0.979832	4.10599	0	3.04692	-4.06221	0.0319955	1	LOC107131788	NC_037351.1	43104249	43105246	+	998	pseudogene	- && sp|Q2TBR6|PFD4_BOVIN Prefoldin subunit 4 OS=Bos taurus OX=9913 GN=PFDN4 PE=2 SV=1 && -	-	-
521650	618.32	646.693	596.229	600.131	502.654	523.514	620.414	542.1	0.194893	0.0320185	1	ADPRHL2	NC_037330.1	109722183	109727871	-	1633	protein_coding	ADP-ribosylhydrolase like 2 && sp|Q3SYV9|ADPRS_BOVIN ADP-ribose glycohydrolase ARH3 OS=Bos taurus OX=9913 GN=ADPRS PE=2 SV=1 && PF03747:ADP-ribosylglycohydrolase	-	-
783375	1176.51	1188.25	1231.49	1289.47	1273.78	1373.45	1198.75	1312.24	-0.130179	0.0320575	1	ACBD3	NC_037343.1	29157748	29196233	-	3898	protein_coding	acyl-CoA binding domain containing 3 && sp|Q9H3P7|GCP60_HUMAN Golgi resident protein GCP60 OS=Homo sapiens OX=9606 GN=ACBD3 PE=1 SV=4 && PF00887:Acyl CoA binding protein|PF13897:Golgi-dynamics membrane-trafficking	-	-
788861	7768.59	8103.5	7269.9	8625.87	7760.27	8278.7	7713.99	8221.61	-0.0919021	0.0320641	0.25428	RPS17	NC_037348.1	22839050	22842498	-	493	protein_coding	ribosomal protein S17 && sp|P63273|RS17_CANLF 40S ribosomal protein S17 OS=Canis lupus familiaris OX=9615 GN=RPS17 PE=2 SV=2 && PF00833:Ribosomal S17	-	-
281678	7927.93	7969.6	7966.64	8048.05	9036.01	8203.77	7954.72	8429.27	-0.0837384	0.0321784	0.25428	CEBPD	NC_037341.1	19128179	19129773	+	1595	protein_coding	CCAAT enhancer binding protein delta && sp|O02756|CEBPD_BOVIN CCAAT/enhancer-binding protein delta OS=Bos taurus OX=9913 GN=CEBPD PE=2 SV=1 && PF07716:Basic region leucine zipper	bZIP	bZIP
100138230	694.483	712.156	773.829	888.032	681.963	964.907	726.823	844.968	-0.216506	0.032256	1	HYPK	NC_037348.1	55420598	55421853	+	454	protein_coding	huntingtin interacting protein K && sp|Q9NX55|HYPK_HUMAN Huntingtin-interacting protein K OS=Homo sapiens OX=9606 GN=HYPK PE=1 SV=2 && -	-	-
510535	155.332	174.567	149.301	135.841	106.802	128.312	159.733	123.651	0.370161	0.0322808	1	FSD1L	NC_037335.1	95270578	95341344	+	8192	protein_coding	fibronectin type III and SPRY domain containing 1 like%2C transcript variant X1 && sp|Q8BYN5|FSD1L_MOUSE FSD1-like protein OS=Mus musculus OX=10090 GN=Fsd1l PE=1 SV=2 && PF00622:SPRY domain|PF00041:Fibronectin type III domain	-	-
767893	613.31	678.432	591.35	535.252	513.432	596.395	627.697	548.36	0.195325	0.0323517	1	AKAP9	NC_037331.1	9292157	9457868	+	13088	protein_coding	A-kinase anchoring protein 9%2C transcript variant X2 && sp|Q99996|AKAP9_HUMAN A-kinase anchor protein 9 OS=Homo sapiens OX=9606 GN=AKAP9 PE=1 SV=4 && PF10495:Pericentrin-AKAP-450 domain of centrosomal targeting protein	-	-
531964	4312.21	4200.53	4149.21	3818.74	4178.98	3906.85	4220.65	3968.19	0.0887429	0.0323522	0.25428	SEC31A	NC_037333.1	97653825	97713950	-	5073	protein_coding	SEC31 homolog A%2C COPII coat complex component%2C transcript variant X3 && sp|Q3UPL0|SC31A_MOUSE Protein transport protein Sec31A OS=Mus musculus OX=10090 GN=Sec31a PE=1 SV=2 && -	-	-
531411	2093.47	2034.31	2015.08	1947.39	1932.23	1821.01	2047.62	1900.21	0.107576	0.0323791	1	ENTPD4	NC_037335.1	70548411	70586238	-	7051	protein_coding	ectonucleoside triphosphate diphosphohydrolase 4%2C transcript variant X1 && sp|Q9Y227|ENTP4_HUMAN Ectonucleoside triphosphate diphosphohydrolase 4 OS=Homo sapiens OX=9606 GN=ENTPD4 PE=1 SV=1 && -	-	-
615277	524.119	486.011	472.299	420.7	451.702	412.652	494.143	428.352	0.205553	0.032577	1	LOC615277	NC_037349.1	12637066	12645616	+	2597	protein_coding	acyl-coenzyme A thioesterase THEM4%2C transcript variant X3 && - && PF03061:Thioesterase superfamily	-	-
281157	967.065	975.99	983.632	858.634	940.639	836.595	975.562	878.623	0.150569	0.032599	1	FDX1	NC_037342.1	20459530	20494938	+	1434	protein_coding	ferredoxin 1 && sp|P00257|ADX_BOVIN Adrenodoxin, mitochondrial OS=Bos taurus OX=9913 GN=FDX1 PE=1 SV=2 && PF00111:2Fe-2S iron-sulfur cluster binding domain	-	-
523601	803.716	830.187	847.992	918.444	890.667	944.378	827.298	917.83	-0.149499	0.0327367	1	EMX2	NC_037353.1	37830529	37837034	+	2421	protein_coding	empty spiracles homeobox 2%2C transcript variant X1 && sp|Q17R00|EMX2_BOVIN Homeobox protein EMX2 OS=Bos taurus OX=9913 GN=EMX2 PE=2 SV=1 && -	HB-other	HB->HB-other
112442187	1.00214	0.99186	0.975825	5.06868	4.89916	8.21198	0.989942	6.05994	-2.61268	0.0331313	1	TRNAG-CCC	NC_037344.1	68053758	68053829	-	72	tRNA	tRNA-Gly && - && -	-	-
100847143	592.265	563.377	632.335	574.788	460.521	516.328	595.992	517.212	0.205171	0.0331794	1	LOC100847143	NC_037333.1	6861851	6862896	-	615	lncRNA	uncharacterized LOC100847143 && - && -	-	-
107133180	2.00428	2.97558	3.9033	0	0	0	2.96105	0	4.00025	0.0333024	1	LOC107133180	NC_037342.1	56026503	56044392	+	4547	lncRNA	uncharacterized LOC107133180 && - && -	-	-
767874	54900.2	55329.9	53057.6	52949.4	52383.8	52375	54429.2	52569.4	0.0501498	0.033326	0.25994	HSP90AB1	NC_037350.1	17752495	17758156	+	2526	protein_coding	heat shock protein 90 alpha family class B member 1 && sp|Q76LV1|HS90B_BOVIN Heat shock protein HSP 90-beta OS=Bos taurus OX=9913 GN=HSP90AB1 PE=2 SV=3 && PF00183:Hsp90 protein|PF02518:Histidine kinase-, DNA gyrase B-, and HSP90-like ATPase	-	-
533903	435.931	496.922	504.502	521.06	560.464	569.706	479.118	550.41	-0.199875	0.0333815	1	CPLANE1	NC_037347.1	37042087	37150649	+	11570	protein_coding	ciliogenesis and planar polarity effector 1%2C transcript variant X9 && sp|Q9H799|CPLN1_HUMAN Ciliogenesis and planar polarity effector 1 OS=Homo sapiens OX=9606 GN=CPLANE1 PE=1 SV=4 && PF15392:Joubert syndrome-associated	-	-
790984	8.01712	17.8535	23.4198	4.05494	6.85882	8.21198	16.4301	6.37525	1.36743	0.0334584	1	MIR222	NC_037357.1	98125921	98126030	+	110	miRNA	bta-miR-222 && - && -	-	-
281181	63451.5	64821	63214	61678.7	63111.9	59617.9	63828.8	61469.5	0.0543138	0.0334756	0.25994	GAPDH	NC_037332.1	103870384	103874667	-	1262	protein_coding	glyceraldehyde-3-phosphate dehydrogenase && sp|P10096|G3P_BOVIN Glyceraldehyde-3-phosphate dehydrogenase OS=Bos taurus OX=9913 GN=GAPDH PE=1 SV=4 && PF02800:Glyceraldehyde 3-phosphate dehydrogenase, C-terminal domain|PF00044:Glyceraldehyde 3-phosphate dehydrogenase, NAD binding domain	-	-
536550	398.852	381.866	426.436	431.851	485.997	481.427	402.384	466.425	-0.213049	0.0334804	1	XPR1	NC_037343.1	61819203	62021659	+	2317	protein_coding	xenotropic and polytropic retrovirus receptor 1 && sp|Q9TU72|XPR1_NEOVI Xenotropic and polytropic retrovirus receptor 1 OS=Neovison vison OX=452646 GN=XPR1 PE=2 SV=1 && PF03124:EXS family|PF03105:SPX domain	-	-
615110	334.715	368.972	387.403	322.368	274.353	323.347	363.696	306.689	0.24689	0.0336139	1	ACER3	NC_037342.1	56246788	56404490	+	2926	protein_coding	alkaline ceramidase 3%2C transcript variant X2 && sp|Q9NUN7|ACER3_HUMAN Alkaline ceramidase 3 OS=Homo sapiens OX=9606 GN=ACER3 PE=1 SV=3 && PF05875:Ceramidase	-	-
767982	1126.41	1078.15	1085.12	1512.49	1104.27	1412.46	1096.56	1343.07	-0.292395	0.0337174	1	ATP5MD	NC_037353.1	23982412	23987702	-	354	protein_coding	ATP synthase membrane subunit DAPIT && sp|Q3ZBI7|ATPMK_BOVIN ATP synthase membrane subunit K, mitochondrial OS=Bos taurus OX=9913 GN=ATP5MK PE=1 SV=1 && -	-	-
509914	425.909	431.459	489.864	542.348	500.694	509.143	449.078	517.395	-0.203859	0.0337552	1	PFDN6	NC_037350.1	7463411	7464809	+	899	protein_coding	prefoldin subunit 6 && sp|Q17Q89|PFD6_BOVIN Prefoldin subunit 6 OS=Bos taurus OX=9913 GN=PFDN6 PE=2 SV=1 && PF01920:Prefoldin subunit	-	-
101905997	0	0.99186	0.975825	3.04121	5.87899	7.18548	0.655895	5.36856	-3.02669	0.034019	1	LOC101905997	NC_037337.1	6617706	6618190	-	485	pseudogene	- && sp|P00430|COX7C_BOVIN Cytochrome c oxidase subunit 7C, mitochondrial OS=Bos taurus OX=9913 GN=COX7C PE=1 SV=3 && PF02935:Cytochrome c oxidase subunit VIIc	-	-
101904177	447.957	439.394	507.429	279.791	438.965	289.472	464.927	336.076	0.467781	0.0340619	1	LOC101904177	NC_037338.1	46537364	46538099	-	736	pseudogene	- && sp|Q3SZC0|ERH_BOVIN Enhancer of rudimentary homolog OS=Bos taurus OX=9913 GN=ERH PE=3 SV=1 && PF01133:Enhancer of rudimentary	-	-
281507	42.0899	31.7395	30.2506	20.2747	25.4756	11.2915	34.6933	19.0139	0.863856	0.0341072	1	STAR	NC_037354.1	33312972	33320397	-	2727	protein_coding	steroidogenic acute regulatory protein && sp|Q28918|STAR_BOVIN Steroidogenic acute regulatory protein, mitochondrial OS=Bos taurus OX=9913 GN=STAR PE=1 SV=2 && PF01852:START domain	-	-
112446861	0	0	0	6.08241	0.979832	2.05299	0	3.03841	-4.05901	0.034163	1	LOC112446861	NC_037332.1	56790501	56790575	+	75	snoRNA	small nucleolar RNA SNORD59 && - && -	-	-
112445754	6.01284	0	3.9033	0	0	0	3.30538	0	4.15774	0.0342071	1	LOC112445754	NW_020192050.1	8456	40826	-	1343	pseudogene	- && sp|Q61086|FZD3_MOUSE Frizzled-3 OS=Mus musculus OX=10090 GN=Fzd3 PE=1 SV=1 && -	-	-
338040	870.86	888.707	926.058	1509.45	876.949	1491.5	895.208	1292.63	-0.529903	0.0342293	1	ATP5ME	NC_037333.1	117650473	117652333	+	781	protein_coding	ATP synthase membrane subunit e%2C transcript variant X1 && sp|Q00361|ATP5I_BOVIN ATP synthase subunit e, mitochondrial OS=Bos taurus OX=9913 GN=ATP5ME PE=1 SV=2 && -	-	-
538320	12.0257	9.9186	0.975825	2.02747	0	2.05299	7.64004	1.36016	2.49909	0.0342295	1	PAPPA2	NC_037343.1	57723375	58039310	+	9696	protein_coding	pappalysin 2 && sp|Q9BXP8|PAPP2_HUMAN Pappalysin-2 OS=Homo sapiens OX=9606 GN=PAPPA2 PE=1 SV=4 && PF05572:Pregnancy-associated plasma protein-A|PF00084:Sushi repeat (SCR repeat)|PF13385:Concanavalin A-like lectin/glucanases superfamily	-	-
616168	6285.42	6175.32	6429.71	6022.6	6043.6	5943.42	6296.82	6003.21	0.0688885	0.0343654	0.264082	TCAM1	NC_037346.1	48097789	48108407	+	3773	protein_coding	testicular cell adhesion molecule 1%2C transcript variant X3 && sp|Q28730|ICAM5_RABIT Intercellular adhesion molecule 5 OS=Oryctolagus cuniculus OX=9986 GN=ICAM5 PE=2 SV=1 && PF03921:Intercellular adhesion molecule (ICAM), N-terminal domain	-	-
280979	152420	149759	149515	144224	147678	146078	150565	145993	0.0444752	0.0344188	0.264082	ACTB	NC_037352.1	38799230	38802643	+	1832	protein_coding	actin beta && sp|P60712|ACTB_BOVIN Actin, cytoplasmic 1 OS=Bos taurus OX=9913 GN=ACTB PE=1 SV=1 && -	-	-
100124521	1999.27	1882.55	1996.54	1825.74	1836.2	1796.37	1959.45	1819.44	0.106904	0.034422	1	SLC25A37	NC_037335.1	70711232	70718080	+	5109	protein_coding	solute carrier family 25 member 37%2C transcript variant X1 && sp|Q9NYZ2|MFRN1_HUMAN Mitoferrin-1 OS=Homo sapiens OX=9606 GN=SLC25A37 PE=1 SV=2 && PF00153:Mitochondrial carrier protein	-	-
509613	1566.34	1514.57	1638.41	1455.72	1513.84	1353.95	1573.11	1441.17	0.126144	0.0345635	1	EIF4EBP1	NC_037354.1	33247066	33269505	+	811	protein_coding	eukaryotic translation initiation factor 4E binding protein 1 && sp|Q0P5A7|4EBP1_BOVIN Eukaryotic translation initiation factor 4E-binding protein 1 OS=Bos taurus OX=9913 GN=EIF4EBP1 PE=3 SV=1 && PF05456:Eukaryotic translation initiation factor 4E binding protein (EIF4EBP)	-	-
100300021	3187.81	3272.15	3181.19	2943.89	3078.63	3053.83	3213.71	3025.45	0.0870207	0.0347179	0.264801	TMEM123	NC_037342.1	6224787	6304205	+	2605	protein_coding	transmembrane protein 123 && sp|Q8N131|PORIM_HUMAN Porimin OS=Homo sapiens OX=9606 GN=TMEM123 PE=1 SV=1 && PF05283:Multi-glycosylated core protein 24 (MGC-24), sialomucin	-	-
508953	1009.15	1002.77	1090.97	1243.85	1114.07	1081.93	1034.3	1146.62	-0.148554	0.034735	1	TMEM160	NC_037345.1	54094493	54096944	-	651	protein_coding	transmembrane protein 160 && sp|Q24JY6|TM160_BOVIN Transmembrane protein 160 OS=Bos taurus OX=9913 GN=TMEM160 PE=2 SV=1 && -	-	-
507761	561.198	547.507	509.381	504.84	471.299	432.155	539.362	469.432	0.199978	0.0348099	1	GARNL3	NC_037338.1	97980778	98146113	+	4201	protein_coding	GTPase activating Rap/RanGAP domain like 3%2C transcript variant X1 && sp|Q3V0G7|GARL3_MOUSE GTPase-activating Rap/Ran-GAP domain-like protein 3 OS=Mus musculus OX=10090 GN=Garnl3 PE=1 SV=1 && PF00780:CNH domain|PF02145:Rap/ran-GAP	-	-
514338	825.763	752.822	703.57	662.983	666.286	695.965	760.718	675.078	0.17215	0.0348413	1	ZDHHC4	NC_037352.1	38409136	38417823	+	1412	protein_coding	zinc finger DHHC-type containing 4%2C transcript variant X1 && sp|Q58DT3|ZDHC4_BOVIN Palmitoyltransferase ZDHHC4 OS=Bos taurus OX=9913 GN=ZDHHC4 PE=2 SV=1 && PF01529:DHHC palmitoyltransferase	-	-
535127	2481.3	2482.63	2526.41	2618.48	2594.59	2799.26	2496.78	2670.78	-0.0969713	0.0348743	1	MYO6	NC_037336.1	15397783	15558548	+	8853	protein_coding	myosin VI%2C transcript variant X2 && sp|E1BPK6|MYO6_BOVIN Unconventional myosin-VI OS=Bos taurus OX=9913 GN=MYO6 PE=1 SV=4 && PF16521:Myosin VI cargo binding domain|PF00063:Myosin head (motor domain)	-	-
529762	805.72	801.423	809.935	920.472	911.244	849.94	805.693	893.885	-0.150038	0.0349906	1	TMEM126A	NC_037356.1	9897265	9905843	-	832	protein_coding	transmembrane protein 126A%2C transcript variant X1 && sp|Q32L86|T126A_BOVIN Transmembrane protein 126A OS=Bos taurus OX=9913 GN=TMEM126A PE=2 SV=1 && PF07114:Transmembrane protein 126	-	-
616948	300.642	281.688	245.908	244.31	240.059	191.955	276.079	225.441	0.291368	0.0350073	1	LOC616948	NC_037342.1	47778468	47795724	-	2490	protein_coding	tripartite motif-containing protein 5-like && sp|Q587N6|TRIM5_MACFA Tripartite motif-containing protein 5 OS=Macaca fascicularis OX=9541 GN=TRIM5 PE=2 SV=1 && PF13445:RING-type zinc-finger|PF00643:B-box zinc finger	Others	Others
534811	1157.47	1161.47	1114.39	960.007	1103.29	1046	1144.44	1036.43	0.142663	0.0350453	1	ZWILCH	NC_037337.1	13362368	13404845	+	2829	protein_coding	zwilch kinetochore protein%2C transcript variant X1 && sp|A6QM04|ZWILC_BOVIN Protein zwilch homolog OS=Bos taurus OX=9913 GN=ZWILCH PE=2 SV=1 && PF09817:RZZ complex, subunit zwilch	-	-
768067	0	0	0.975825	3.04121	3.91933	5.13249	0.325275	4.03101	-3.50623	0.0350975	1	C1H21orf140	NC_037328.1	1096408	1100866	-	2115	protein_coding	chromosome 1 C21orf140 homolog%2C transcript variant X1 && sp|F1MIW6|FA243_BOVIN Protein FAM243 OS=Bos taurus OX=9913 GN=FAM243 PE=2 SV=1 && -	-	-
518407	1390.97	1353.89	1442.27	1297.58	1339.43	1183.55	1395.71	1273.52	0.131897	0.0351311	1	NAPA	NC_037345.1	54461481	54487452	-	1724	protein_coding	NSF attachment protein alpha%2C transcript variant X1 && sp|Q9DB05|SNAA_MOUSE Alpha-soluble NSF attachment protein OS=Mus musculus OX=10090 GN=Napa PE=1 SV=1 && PF14938:Soluble NSF attachment protein, SNAP	-	-
281546	4630.89	4486.18	4643.95	4892.29	4740.43	4864.57	4587.01	4832.43	-0.0751032	0.0351678	0.266654	TRAM1	NC_037341.1	34273500	34307892	-	3434	protein_coding	translocation associated membrane protein 1 && sp|Q9GKZ4|TRAM1_BOVIN Translocating chain-associated membrane protein 1 OS=Bos taurus OX=9913 GN=TRAM1 PE=2 SV=3 && PF08390:TRAM1-like protein|PF03798:TLC domain	-	-
614589	2465.26	2443.94	2364.42	2332.61	2199.72	2263.43	2424.54	2265.25	0.0980999	0.0354645	1	ZC3HAV1	NC_037331.1	102658100	102709343	-	5913	protein_coding	zinc finger CCCH-type containing%2C antiviral 1 && sp|Q7Z2W4|ZCCHV_HUMAN Zinc finger CCCH-type antiviral protein 1 OS=Homo sapiens OX=9606 GN=ZC3HAV1 PE=1 SV=3 && PF00644:Poly(ADP-ribose) polymerase catalytic domain|PF18633:Zinc-finger antiviral protein (ZAP) zinc finger domain 3|PF02825:WWE domain|PF18606:Zap helix turn helix N-terminal domain	-	-
514765	762.628	757.781	770.902	842.414	830.897	870.47	763.771	847.927	-0.150614	0.035492	1	ZNF205	NC_037352.1	2561185	2569820	+	2783	protein_coding	zinc finger protein 205%2C transcript variant X5 && sp|Q58DK7|ZN205_BOVIN Zinc finger protein 205 OS=Bos taurus OX=9913 GN=ZNF205 PE=2 SV=1 && -	C2H2	C2H2
512571	57062.8	58023.8	57552.2	55699.7	56879.2	53988.6	57546.3	55522.5	0.0516283	0.0355932	0.268302	PKM	NC_037337.1	19137913	19164576	-	2747	protein_coding	pyruvate kinase M1/2%2C transcript variant X2 && sp|P14618|KPYM_HUMAN Pyruvate kinase PKM OS=Homo sapiens OX=9606 GN=PKM PE=1 SV=4 && -	-	-
506745	357.764	327.314	345.442	315.272	294.929	257.651	343.507	289.284	0.247473	0.0356032	1	FAM46B	NC_037329.1	126212812	126220278	+	2333	protein_coding	family with sequence similarity 46 member B && sp|Q29RH2|TET5B_BOVIN Terminal nucleotidyltransferase 5B OS=Bos taurus OX=9913 GN=TENT5B PE=2 SV=1 && -	-	-
614196	211.452	209.282	263.473	275.736	247.897	316.161	228.069	279.932	-0.294443	0.0356722	1	LACTB	NC_037337.1	46905306	46923194	-	2013	protein_coding	lactamase beta && sp|P83095|LACTB_BOVIN Serine beta-lactamase-like protein LACTB, mitochondrial OS=Bos taurus OX=9913 GN=LACTB PE=1 SV=2 && PF00144:Beta-lactamase	-	-
515379	12.0257	15.8698	10.7341	5.06868	4.89916	4.10599	12.8765	4.69128	1.45566	0.0357976	1	MAMDC4	NC_037338.1	105939635	105947871	+	4462	protein_coding	MAM domain containing 4%2C transcript variant X1 && sp|Q6UXC1|AEGP_HUMAN Apical endosomal glycoprotein OS=Homo sapiens OX=9606 GN=MAMDC4 PE=2 SV=2 && PF00629:MAM domain, meprin/A5/mu	-	-
507107	1316.81	1419.35	1495.94	1300.62	1351.19	1191.76	1410.7	1281.19	0.138785	0.0358866	1	SLC3A2	NC_037356.1	41158503	41199498	+	2081	protein_coding	solute carrier family 3 member 2 && sp|P08195|4F2_HUMAN 4F2 cell-surface antigen heavy chain OS=Homo sapiens OX=9606 GN=SLC3A2 PE=1 SV=3 && PF16028:Solute carrier family 3 member 2 N-terminus|PF00128:Alpha amylase, catalytic domain	-	-
777773	4961.59	4766.88	4716.16	4584.11	4591.49	4530.96	4814.88	4568.85	0.0755676	0.0359208	0.269091	ARL6IP1	NC_037352.1	16433426	16442234	-	3273	protein_coding	ADP ribosylation factor like GTPase 6 interacting protein 1 && sp|Q15041|AR6P1_HUMAN ADP-ribosylation factor-like protein 6-interacting protein 1 OS=Homo sapiens OX=9606 GN=ARL6IP1 PE=1 SV=2 && -	-	-
505176	1197.56	1201.14	1211	1437.48	1223.81	1311.86	1203.23	1324.38	-0.138096	0.035936	1	PSMA3	NC_037337.1	70551112	70576344	+	931	protein_coding	proteasome subunit alpha 3 && sp|Q58DU5|PSA3_BOVIN Proteasome subunit alpha type-3 OS=Bos taurus OX=9913 GN=PSMA3 PE=1 SV=3 && PF10584:Proteasome subunit A N-terminal signature|PF00227:Proteasome subunit	-	-
539124	417.892	380.874	433.266	377.11	370.376	293.578	410.678	347.021	0.242475	0.0360201	1	TRAF6	NC_037342.1	66946430	66967574	-	2214	protein_coding	TNF receptor associated factor 6%2C transcript variant X1 && sp|Q3ZCC3|TRAF6_BOVIN TNF receptor-associated factor 6 OS=Bos taurus OX=9913 GN=TRAF6 PE=2 SV=1 && PF02176:TRAF-type zinc finger|PF13923:Zinc finger, C3HC4 type (RING finger)|PF18048:TNF receptor-associated factor 6 zinc finger 2	C2H2	C2H2
510127	893.909	996.819	910.445	874.854	870.091	756.529	933.724	833.824	0.162912	0.036204	1	MRPL37	NC_037330.1	92016377	92033790	-	1451	protein_coding	mitochondrial ribosomal protein L37 && sp|A4FUC0|RM37_BOVIN 39S ribosomal protein L37, mitochondrial OS=Bos taurus OX=9913 GN=MRPL37 PE=1 SV=1 && PF07147:Mitochondrial 28S ribosomal protein S30 (PDCD9)	-	-
286807	3987.51	4025.96	4009.67	3848.14	3880.13	3624.56	4007.71	3784.28	0.0826106	0.0362847	0.269091	SUMO2	NC_037346.1	56285508	56294071	+	674	protein_coding	small ubiquitin-like modifier 2 && sp|P61955|SUMO2_BOVIN Small ubiquitin-related modifier 2 OS=Bos taurus OX=9913 GN=SUMO2 PE=3 SV=1 && PF11976:Ubiquitin-2 like Rad60 SUMO-like	-	-
107131989	5.0107	0	0.975825	12.1648	3.91933	10.265	1.99551	8.78304	-2.14198	0.0363101	1	LOC107131989	NC_037357.1	7967020	7968061	+	1042	pseudogene	- && sp|P09760|FER_RAT Tyrosine-protein kinase Fer OS=Rattus norvegicus OX=10116 GN=Fer PE=1 SV=2 && PF07714:Protein tyrosine kinase	-	-
505618	1143.44	1248.75	1091.95	1395.91	1170.9	1305.7	1161.38	1290.84	-0.152228	0.0363996	1	RNASEH2C	NC_037356.1	43886446	43887621	-	640	protein_coding	ribonuclease H2 subunit C && sp|Q2M2U4|RNH2C_BOVIN Ribonuclease H2 subunit C OS=Bos taurus OX=9913 GN=RNASEH2C PE=2 SV=1 && PF08615:Ribonuclease H2 non-catalytic subunit (Ylr154p-like)	-	-
616647	634.355	595.116	581.592	675.148	681.963	678.515	603.688	678.542	-0.168847	0.0364273	1	MCFD2	NC_037338.1	29359099	29405387	-	2217	protein_coding	multiple coagulation factor deficiency 2%2C transcript variant X2 && sp|Q8NI22|MCFD2_HUMAN Multiple coagulation factor deficiency protein 2 OS=Homo sapiens OX=9606 GN=MCFD2 PE=1 SV=1 && PF13499:EF-hand domain pair	-	-
520277	3872.27	3934.71	4210.69	4236.4	4163.31	4360.56	4005.89	4253.42	-0.0862924	0.0365622	0.269091	CALM3	NC_037345.1	53737061	53746135	+	2076	protein_coding	calmodulin 3 && sp|P0DP23|CALM1_HUMAN Calmodulin-1 OS=Homo sapiens OX=9606 GN=CALM1 PE=1 SV=1 && -	-	-
767986	504.076	465.182	469.372	531.197	564.383	543.017	479.544	546.199	-0.188097	0.0366086	1	C5H12orf29	NC_037332.1	17826835	17836741	+	1178	protein_coding	chromosome 5 C12orf29 homolog && sp|Q2KJ69|CL029_BOVIN Uncharacterized protein C12orf29 homolog OS=Bos taurus OX=9913 PE=2 SV=1 && PF17720:Family of unknown function (DUF5565)	-	-
538441	6293.44	6585.95	6403.37	6048.96	6096.51	6233.92	6427.59	6126.46	0.0692751	0.0367364	0.269091	CARNMT1	NC_037335.1	51055757	51098034	-	4004	protein_coding	carnosine N-methyltransferase 1 && sp|Q8N4J0|CARME_HUMAN Carnosine N-methyltransferase OS=Homo sapiens OX=9606 GN=CARNMT1 PE=1 SV=1 && PF07942:N2227-like protein	-	-
287016	9038.3	8679.77	9165.93	9991.38	8797.91	9752.75	8961.33	9514.01	-0.08621	0.0367417	0.269091	H2AFZ	NC_037333.1	24737271	24739542	+	945	protein_coding	H2A histone family%2C member Z && sp|P0C0S4|H2AZ_BOVIN Histone H2A.Z OS=Bos taurus OX=9913 GN=H2AZ1 PE=1 SV=2 && PF00125:Core histone H2A/H2B/H3/H4|PF16211:C-terminus of histone H2A	-	-
534092	2446.22	2369.55	2504.94	2494.8	2759.21	2602.17	2440.24	2618.73	-0.102001	0.0368606	1	DDR1	NC_037350.1	28172747	28186861	-	3697	protein_coding	discoidin domain receptor tyrosine kinase 1 && sp|Q08345|DDR1_HUMAN Epithelial discoidin domain-containing receptor 1 OS=Homo sapiens OX=9606 GN=DDR1 PE=1 SV=1 && PF07714:Protein tyrosine kinase|PF00754:F5/8 type C domain	-	-
281576	3730.97	3507.22	3514.92	3250.04	3556.79	3256.05	3584.37	3354.29	0.0954169	0.0370265	0.269295	WARS	NC_037348.1	65238587	65261044	-	2077	protein_coding	tryptophanyl-tRNA synthetase && sp|P17248|SYWC_BOVIN Tryptophan--tRNA ligase, cytoplasmic OS=Bos taurus OX=9913 GN=WARS1 PE=1 SV=3 && PF00458:WHEP-TRS domain|PF00579:tRNA synthetases class I (W and Y)	-	-
407767	1360.91	1403.48	1387.62	1377.67	1517.76	1677.3	1384	1524.24	-0.139079	0.0371115	1	HMGCS1	NC_037347.1	31431132	31456871	+	5000	protein_coding	3-hydroxy-3-methylglutaryl-CoA synthase 1 && sp|Q01581|HMCS1_HUMAN Hydroxymethylglutaryl-CoA synthase, cytoplasmic OS=Homo sapiens OX=9606 GN=HMGCS1 PE=1 SV=2 && PF01154:Hydroxymethylglutaryl-coenzyme A synthase N terminal|PF08540:Hydroxymethylglutaryl-coenzyme A synthase C terminal	-	-
515158	857.832	885.731	921.179	947.843	990.61	1003.91	888.247	980.789	-0.142838	0.0371376	1	SPDL1	NC_037347.1	1477122	1510230	+	3925	protein_coding	spindle apparatus coiled-coil protein 1%2C transcript variant X2 && sp|Q08DR9|SPDLY_BOVIN Protein Spindly OS=Bos taurus OX=9913 GN=SPDL1 PE=2 SV=1 && -	-	-
521822	624.333	587.181	571.834	671.093	674.124	660.038	594.449	668.418	-0.169454	0.0372455	1	FADS2	NC_037356.1	40257864	40387559	+	3641	protein_coding	fatty acid desaturase 2%2C transcript variant X2 && sp|A4FV48|FADS2_BOVIN Acyl-CoA 6-desaturase OS=Bos taurus OX=9913 GN=FADS2 PE=2 SV=1 && -	-	-
282484	402.86	378.891	348.37	357.849	523.23	471.162	376.707	450.747	-0.259565	0.0373903	1	SLC34A2	NC_037333.1	45178473	45204913	+	3380	protein_coding	solute carrier family 34 member 2%2C transcript variant X1 && sp|Q27960|NPT2B_BOVIN Sodium-dependent phosphate transport protein 2B OS=Bos taurus OX=9913 GN=SLC34A2 PE=1 SV=1 && PF02690:Na+/Pi-cotransporter	-	-
515914	62.1327	51.5767	70.2594	69.9477	99.9428	91.3583	61.3229	87.0829	-0.506181	0.0374088	1	SESN3	NC_037342.1	15192598	15271904	+	9588	protein_coding	sestrin 3%2C transcript variant X1 && sp|P58005|SESN3_HUMAN Sestrin-3 OS=Homo sapiens OX=9606 GN=SESN3 PE=1 SV=2 && PF04636:PA26 p53-induced protein (sestrin)	-	-
534246	603.288	540.564	585.495	499.772	526.17	494.772	576.449	506.904	0.185186	0.0374165	1	CCDC22	NC_037357.1	87274478	87289622	+	2306	protein_coding	coiled-coil domain containing 22%2C transcript variant X1 && sp|Q1RMI8|CCD22_BOVIN Coiled-coil domain-containing protein 22 OS=Bos taurus OX=9913 GN=CCDC22 PE=2 SV=1 && PF05667:Protein of unknown function (DUF812)	-	-
768073	297.636	340.208	362.031	266.612	318.445	245.333	333.292	276.797	0.267335	0.0374806	1	OSGIN1	NC_037345.1	10261765	10296096	+	2251	protein_coding	oxidative stress induced growth inhibitor 1%2C transcript variant X1 && sp|Q9UJX0|OSGI1_HUMAN Oxidative stress-induced growth inhibitor 1 OS=Homo sapiens OX=9606 GN=OSGIN1 PE=1 SV=4 && PF07992:Pyridine nucleotide-disulphide oxidoreductase	-	-
540457	10362.1	10035.6	9961.22	9622.38	9964.89	9430.43	10119.7	9672.57	0.0650628	0.0375542	0.269295	RAN	NC_037344.1	46283208	46288136	-	2542	protein_coding	RAN%2C member RAS oncogene family%2C transcript variant X1 && sp|Q3T054|RAN_BOVIN GTP-binding nuclear protein Ran OS=Bos taurus OX=9913 GN=RAN PE=2 SV=3 && PF00071:Ras family	-	-
101904227	1.00214	3.96744	1.95165	6.08241	9.79832	10.265	2.30708	8.71523	-1.91682	0.0377367	1	LOC101904227	NC_037351.1	33112111	33129110	+	1585	lncRNA	uncharacterized LOC101904227%2C transcript variant X2 && - && -	-	-
537885	2234.77	2097.78	2198.53	2335.65	2314.36	2337.33	2177.03	2329.11	-0.0974015	0.0378246	1	UBE2R2	NC_037335.1	75236964	75334272	+	4256	protein_coding	ubiquitin conjugating enzyme E2 R2%2C transcript variant X1 && sp|Q712K3|UB2R2_HUMAN Ubiquitin-conjugating enzyme E2 R2 OS=Homo sapiens OX=9606 GN=UBE2R2 PE=1 SV=1 && PF00179:Ubiquitin-conjugating enzyme	-	-
618702	8729.64	9068.58	8768.77	10245.8	8801.83	9237.45	8855.66	9428.37	-0.0903335	0.0378858	0.269295	RPL28	NC_037345.1	62098871	62102343	-	1377	protein_coding	ribosomal protein L28%2C transcript variant X4 && sp|Q3T0L7|RL28_BOVIN 60S ribosomal protein L28 OS=Bos taurus OX=9913 GN=RPL28 PE=2 SV=3 && PF01778:Ribosomal L28e protein family	-	-
100125224	2932.26	2912.1	2894.3	2715.8	2752.35	2765.38	2912.89	2744.51	0.0858781	0.0379317	0.269295	PIP5K1A	NC_037330.1	19572071	19611374	-	5198	protein_coding	phosphatidylinositol-4-phosphate 5-kinase type 1 alpha%2C transcript variant X4 && sp|Q99755|PI51A_HUMAN Phosphatidylinositol 4-phosphate 5-kinase type-1 alpha OS=Homo sapiens OX=9606 GN=PIP5K1A PE=1 SV=1 && PF01504:Phosphatidylinositol-4-phosphate 5-Kinase	-	-
515326	3311.07	3440.76	3166.55	3097.98	3261.86	2871.11	3306.13	3076.98	0.103318	0.0379324	0.269295	EIF3K	NC_037345.1	48383247	48396141	+	770	protein_coding	eukaryotic translation initiation factor 3 subunit K && sp|Q3T0V3|EIF3K_BOVIN Eukaryotic translation initiation factor 3 subunit K OS=Bos taurus OX=9913 GN=EIF3K PE=2 SV=1 && PF10075:CSN8/PSMD8/EIF3K family	-	-
112443016	36.077	28.7639	31.2264	41.5632	55.8504	53.3779	32.0225	50.2638	-0.651208	0.0379534	1	UBE2QL1	NC_037347.1	66694144	66751532	-	2221	protein_coding	ubiquitin conjugating enzyme E2 Q family like 1 && sp|A1L167|U2QL1_HUMAN Ubiquitin-conjugating enzyme E2Q-like protein 1 OS=Homo sapiens OX=9606 GN=UBE2QL1 PE=1 SV=2 && -	-	-
282099	411.88	448.321	432.291	372.041	394.872	347.983	430.83	371.632	0.212834	0.0380134	1	TREX1	NC_037349.1	51399388	51401262	-	1584	protein_coding	three prime repair exonuclease 1 && sp|Q9BG99|TREX1_BOVIN Three-prime repair exonuclease 1 OS=Bos taurus OX=9913 GN=TREX1 PE=1 SV=1 && -	-	-
505884	4729.1	4658.77	4540.51	4917.63	4753.16	5014.44	4642.79	4895.08	-0.0762651	0.0380231	0.269295	KLF6	NC_037340.1	44597261	44606045	+	4813	protein_coding	Kruppel like factor 6%2C transcript variant X2 && sp|Q99612|KLF6_HUMAN Krueppel-like factor 6 OS=Homo sapiens OX=9606 GN=KLF6 PE=1 SV=3 && -	C2H2	C2H2
534721	2131.55	2225.73	2128.27	1993	2125.26	1891.83	2161.85	2003.36	0.109504	0.0381472	1	DDX47	NC_037332.1	97017445	97030497	-	1821	protein_coding	DEAD-box helicase 47 && sp|Q29S22|DDX47_BOVIN Probable ATP-dependent RNA helicase DDX47 OS=Bos taurus OX=9913 GN=DDX47 PE=2 SV=1 && PF00271:Helicase conserved C-terminal domain|PF00270:DEAD/DEAH box helicase	-	-
523081	2.00428	0.99186	5.85495	0	0	0	2.95036	0	3.99591	0.0383196	1	SLC23A3	NC_037329.1	107113751	107120309	-	2425	protein_coding	solute carrier family 23 member 3 && sp|Q6PIS1|S23A3_HUMAN Solute carrier family 23 member 3 OS=Homo sapiens OX=9606 GN=SLC23A3 PE=2 SV=2 && PF00860:Permease family	-	-
353106	1823.89	1812.13	1767.22	1661.51	1742.14	1600.31	1801.08	1667.99	0.110415	0.0383368	1	PPARD	NC_037350.1	9304224	9389930	+	3466	protein_coding	peroxisome proliferator activated receptor delta%2C transcript variant X1 && sp|Q03181|PPARD_HUMAN Peroxisome proliferator-activated receptor delta OS=Homo sapiens OX=9606 GN=PPARD PE=1 SV=1 && PF00105:Zinc finger, C4 type (two domains)|PF00104:Ligand-binding domain of nuclear hormone receptor	-	-
533643	977.086	1009.71	1030.47	1100.92	1056.26	1160.97	1005.76	1106.05	-0.136725	0.0383532	1	ZNF326	NC_037330.1	53224391	53259732	-	3046	protein_coding	zinc finger protein 326 && sp|F1MJM0|ZN326_BOVIN DBIRD complex subunit ZNF326 OS=Bos taurus OX=9913 GN=ZNF326 PE=2 SV=1 && -	-	-
534680	592.265	547.507	543.535	495.717	492.855	493.745	561.102	494.106	0.18329	0.0383879	1	ULBP13	NW_020190741.1	42571	102781	+	2296	protein_coding	UL16 binding protein 13 && sp|Q9BZM4|ULBP3_HUMAN UL16-binding protein 3 OS=Homo sapiens OX=9606 GN=ULBP3 PE=1 SV=1 && PF00129:Class I Histocompatibility antigen, domains alpha 1 and 2	-	-
509419	1679.59	1661.37	1686.23	1412.13	1600.07	1606.47	1675.73	1539.56	0.122184	0.0384373	1	HMGXB3	NC_037334.1	61318938	61379918	+	5206	protein_coding	HMG-box containing 3%2C transcript variant X1 && sp|Q12766|HMGX3_HUMAN HMG domain-containing protein 3 OS=Homo sapiens OX=9606 GN=HMGXB3 PE=2 SV=2 && -	HMG	HMG
511937	4256.09	4311.62	4319.98	5104.16	4306.36	5510.24	4295.89	4973.59	-0.211249	0.0384561	0.270874	LOC511937	NC_037341.1	41584061	41585307	+	1247	transcribed_pseudogene	annexin A1 pseudogene && sp|P46193|ANXA1_BOVIN Annexin A1 OS=Bos taurus OX=9913 GN=ANXA1 PE=1 SV=2 && PF00191:Annexin	-	-
613306	2351.02	2203.91	2341.98	2103.5	2216.38	2108.43	2298.97	2142.77	0.101344	0.0384807	1	MIEF1	NC_037332.1	110928089	110943940	+	5425	protein_coding	mitochondrial elongation factor 1%2C transcript variant X1 && sp|Q8BGV8|MID51_MOUSE Mitochondrial dynamics protein MID51 OS=Mus musculus OX=10090 GN=Mief1 PE=1 SV=1 && -	-	-
768072	128.274	142.828	118.075	167.266	165.592	160.134	129.726	164.33	-0.341471	0.0386123	1	COA6	NC_037355.1	7188602	7197787	+	1690	protein_coding	cytochrome c oxidase assembly factor 6 homolog (S. cerevisiae)%2C transcript variant 1 && sp|Q2M2S5|COA6_BOVIN Cytochrome c oxidase assembly factor 6 homolog OS=Bos taurus OX=9913 GN=COA6 PE=3 SV=1 && -	-	-
617455	1652.53	1579.04	1549.61	1677.73	1843.06	1668.06	1593.73	1729.62	-0.118471	0.0386447	1	CCDC85C	NC_037348.1	64523705	64601592	-	4132	protein_coding	coiled-coil domain containing 85C%2C transcript variant X1 && sp|A6NKD9|CC85C_HUMAN Coiled-coil domain-containing protein 85C OS=Homo sapiens OX=9606 GN=CCDC85C PE=1 SV=1 && -	-	-
616867	2571.49	2596.69	2692.3	2461.35	2491.71	2423.56	2620.16	2458.87	0.0916536	0.0388264	1	MARVELD1	NC_037353.1	18867898	18872335	+	2843	protein_coding	MARVEL domain containing 1 && sp|Q7TQJ1|MALD1_MOUSE MARVEL domain-containing protein 1 OS=Mus musculus OX=10090 GN=Marveld1 PE=2 SV=1 && -	-	-
281871	13.0278	154.73	16.589	15.206	8.81849	13.3445	61.449	12.4563	2.30292	0.0390279	1	ISG15	NC_037343.1	51464069	51465096	-	591	protein_coding	ISG15 ubiquitin-like modifier && sp|O02741|ISG15_BOVIN Ubiquitin-like protein ISG15 OS=Bos taurus OX=9913 GN=ISG15 PE=1 SV=3 && PF00240:Ubiquitin family	-	-
112442719	202.432	197.38	227.367	248.365	242.998	267.916	209.06	253.093	-0.275128	0.0391384	1	LOC112442719	NC_037346.1	56310332	56315292	-	4526	lncRNA	uncharacterized LOC112442719 && - && -	-	-
281341	17035.4	17612.5	17332.6	18406.4	17298	18618.6	17326.8	18107.7	-0.0635126	0.0391502	0.274264	MYL6	NC_037332.1	57161868	57165070	-	777	protein_coding	myosin light chain 6%2C transcript variant X1 && sp|Q64119|MYL6_RAT Myosin light polypeptide 6 OS=Rattus norvegicus OX=10116 GN=Myl6 PE=1 SV=3 && PF13405:EF-hand domain	-	-
529282	491.049	420.549	523.042	440.975	396.832	396.228	478.213	411.345	0.217569	0.039152	1	COQ9	NC_037345.1	25444184	25456211	+	1603	protein_coding	coenzyme Q9 && sp|Q2NL34|COQ9_BOVIN Ubiquinone biosynthesis protein COQ9, mitochondrial OS=Bos taurus OX=9913 GN=COQ9 PE=2 SV=1 && -	-	-
615114	319.683	343.184	279.086	376.096	348.82	384.936	313.984	369.951	-0.236609	0.0392034	1	SELENOK	NC_037349.1	47024397	47031660	+	898	protein_coding	selenoprotein K%2C transcript variant 1 && sp|Q32PE3|SELK_BOVIN Selenoprotein K OS=Bos taurus OX=9913 GN=SELENOK PE=3 SV=3 && -	-	-
533175	1903.06	1920.24	1883.34	2033.55	1980.24	2111.5	1902.22	2041.77	-0.101963	0.0392345	1	CHD7	NC_037341.1	26298023	26488716	+	10974	protein_coding	chromodomain helicase DNA binding protein 7%2C transcript variant X2 && sp|Q9P2D1|CHD7_HUMAN Chromodomain-helicase-DNA-binding protein 7 OS=Homo sapiens OX=9606 GN=CHD7 PE=1 SV=3 && PF07533:BRK domain|PF00385:Chromo (CHRromatin Organisation MOdifier) domain|PF00176:SNF2 family N-terminal domain|PF00271:Helicase conserved C-terminal domain	SNF2	SNF2
513944	1967.2	1824.03	1973.12	2036.59	2063.53	2098.16	1921.45	2066.09	-0.104655	0.0393152	1	STAU1	NC_037340.1	77235901	77297710	-	4132	protein_coding	staufen double-stranded RNA binding protein 1%2C transcript variant X2 && sp|D2GVP7|STAU1_AILME Double-stranded RNA-binding protein Staufen homolog 1 OS=Ailuropoda melanoleuca OX=9646 GN=STAU1 PE=3 SV=1 && PF00035:Double-stranded RNA binding motif|PF16482:Staufen C-terminal domain	-	-
100125222	2404.13	2330.87	2422.97	2208.93	2336.9	2126.9	2385.99	2224.24	0.101014	0.0395344	1	RAVER1	NC_037334.1	14846156	14860014	-	3750	protein_coding	ribonucleoprotein%2C PTB binding 1%2C transcript variant X1 && sp|Q9CW46|RAVR1_MOUSE Ribonucleoprotein PTB-binding 1 OS=Mus musculus OX=10090 GN=Raver1 PE=1 SV=2 && -	-	-
616801	994.123	966.072	1005.1	877.895	844.615	958.748	988.432	893.753	0.145704	0.0395832	1	TRAF3IP2	NC_037336.1	38819870	38864694	+	3106	protein_coding	TRAF3 interacting protein 2%2C transcript variant X1 && sp|O43734|CIKS_HUMAN E3 ubiquitin ligase TRAF3IP2 OS=Homo sapiens OX=9606 GN=TRAF3IP2 PE=1 SV=3 && PF08357:SEFIR domain	-	-
282342	1865.98	1802.21	1743.8	1649.35	1719.6	1649.58	1804	1672.84	0.108616	0.0397658	1	POLR1B	NC_037338.1	46252625	46274597	+	3965	protein_coding	RNA polymerase I subunit B && sp|Q9H9Y6|RPA2_HUMAN DNA-directed RNA polymerase I subunit RPA2 OS=Homo sapiens OX=9606 GN=POLR1B PE=1 SV=2 && PF04563:RNA polymerase beta subunit|PF04560:RNA polymerase Rpb2, domain 7|PF04565:RNA polymerase Rpb2, domain 3|PF06883:RNA polymerase I, Rpa2 specific domain|PF04561:RNA polymerase Rpb2, domain 2|PF00562:RNA polymerase Rpb2, domain 6	-	-
510075	3828.17	3752.21	3831.09	3947.49	3982.04	4113.17	3803.82	4014.23	-0.0775989	0.0398364	0.274689	TARS	NC_037347.1	40309681	40333122	-	2799	protein_coding	threonyl-tRNA synthetase && sp|Q3ZBV8|SYTC_BOVIN Threonine--tRNA ligase 1, cytoplasmic OS=Bos taurus OX=9913 GN=TARS1 PE=2 SV=1 && PF03129:Anticodon binding domain|PF00587:tRNA synthetase class II core domain (G, H, P, S and T)|PF07973:Threonyl and Alanyl tRNA synthetase second additional domain|PF02824:TGS domain	-	-
535697	18164.8	18639	18190.4	17688.7	18185.7	16713.4	18331.4	17529.3	0.0644785	0.0398926	0.274689	KRT7	NC_037332.1	27674858	27688924	-	1586	protein_coding	keratin 7 && sp|Q29S21|K2C7_BOVIN Keratin, type II cytoskeletal 7 OS=Bos taurus OX=9913 GN=KRT7 PE=2 SV=1 && PF00038:Intermediate filament protein|PF16208:Keratin type II head	-	-
282646	23606.4	24656.7	24533.2	25291.7	24316.5	26609.9	24265.4	25406	-0.0662039	0.0398967	0.274689	HSP90B1	NC_037332.1	67600075	67618814	+	2785	protein_coding	heat shock protein 90 beta family member 1 && sp|Q95M18|ENPL_BOVIN Endoplasmin OS=Bos taurus OX=9913 GN=HSP90B1 PE=2 SV=1 && PF02518:Histidine kinase-, DNA gyrase B-, and HSP90-like ATPase|PF00183:Hsp90 protein	-	-
515299	319.683	380.874	352.273	455.167	386.054	393.148	350.943	411.456	-0.229151	0.0399222	1	MED4	NC_037339.1	17896752	17938657	-	1352	protein_coding	mediator complex subunit 4 && sp|Q3SYZ9|MED4_BOVIN Mediator of RNA polymerase II transcription subunit 4 OS=Bos taurus OX=9913 GN=MED4 PE=2 SV=1 && PF10018:Vitamin-D-receptor interacting Mediator subunit 4	-	-
514595	258.552	243.006	276.159	229.104	209.684	206.326	259.239	215.038	0.269915	0.0399276	1	LETMD1	NC_037332.1	28687632	28695387	-	2186	protein_coding	LETM1 domain containing 1%2C transcript variant X2 && sp|A3KN46|LTMD1_BOVIN LETM1 domain-containing protein 1 OS=Bos taurus OX=9913 GN=LETMD1 PE=2 SV=1 && PF07766:LETM1-like protein	-	-
525594	13.0278	37.6907	25.3715	10.1374	13.7176	13.3445	25.3633	12.3998	1.0325	0.03993	1	TOMM20L	NC_037337.1	70671010	70683337	+	461	protein_coding	translocase of outer mitochondrial membrane 20 like && sp|Q6UXN7|TO20L_HUMAN TOMM20-like protein 1 OS=Homo sapiens OX=9606 GN=TOMM20L PE=1 SV=1 && PF02064:MAS20 protein import receptor	-	-
287022	12653	11826.9	11221	10822.6	11763.9	11103.6	11900.3	11230	0.0835217	0.0400776	0.274689	YWHAZ	NC_037341.1	63394416	63429119	+	3375	protein_coding	tyrosine 3-monooxygenase/tryptophan 5-monooxygenase activation protein zeta && sp|P63103|1433Z_BOVIN 14-3-3 protein zeta/delta OS=Bos taurus OX=9913 GN=YWHAZ PE=1 SV=1 && PF00244:14-3-3 protein	-	-
338058	7957.99	7727.58	7677.79	7263.41	7757.33	7202.93	7787.79	7407.89	0.0719771	0.0402764	0.274689	ARF1	NC_037334.1	3001505	3019563	-	1931	protein_coding	ADP ribosylation factor 1%2C transcript variant X1 && sp|P84080|ARF1_BOVIN ADP-ribosylation factor 1 OS=Bos taurus OX=9913 GN=ARF1 PE=1 SV=2 && -	-	-
617277	1867.99	2021.41	2075.58	1898.73	1872.46	1737.86	1988.33	1836.35	0.114704	0.0403588	1	ELOB	NC_037352.1	2281024	2285011	+	422	protein_coding	elongin B && sp|Q15370|ELOB_HUMAN Elongin-B OS=Homo sapiens OX=9606 GN=ELOB PE=1 SV=1 && PF00240:Ubiquitin family	-	-
327703	45.0963	48.6011	74.1627	70.9615	83.2857	88.2788	55.9534	80.842	-0.52964	0.0405007	1	CACNB1	NC_037346.1	39672425	39693927	-	6321	protein_coding	calcium voltage-gated channel auxiliary subunit beta 1%2C transcript variant X1 && sp|Q9MZL7|CACB1_BOVIN Voltage-dependent L-type calcium channel subunit beta-1 OS=Bos taurus OX=9913 GN=CACNB1 PE=1 SV=1 && -	-	-
527459	320.685	406.663	376.669	271.681	325.304	330.532	368.005	309.172	0.251398	0.0405526	1	RICTOR	NC_037347.1	35360775	35498729	+	9832	protein_coding	RPTOR independent companion of MTOR complex 2%2C transcript variant X3 && sp|Q6R327|RICTR_HUMAN Rapamycin-insensitive companion of mTOR OS=Homo sapiens OX=9606 GN=RICTOR PE=1 SV=1 && PF14665:Rapamycin-insensitive companion of mTOR, phosphorylation-site|PF14668:Rapamycin-insensitive companion of mTOR, domain 5|PF14663:Rapamycin-insensitive companion of mTOR RasGEF_N domain|PF14664:Rapamycin-insens…	-	-
515314	1105.36	1055.34	1110.49	1015.76	1023.92	936.166	1090.4	991.951	0.136263	0.0405919	1	TOX4	NC_037337.1	25677572	25692928	-	2603	protein_coding	TOX high mobility group box family member 4 && sp|Q0P5K4|TOX4_BOVIN TOX high mobility group box family member 4 OS=Bos taurus OX=9913 GN=TOX4 PE=2 SV=1 && PF00505:HMG (high mobility group) box	HMG	HMG
112443659	1.00214	5.95116	3.9033	10.1374	11.758	11.2915	3.61887	11.0623	-1.61013	0.0406586	1	LOC112443659	NC_037329.1	124853002	124853127	+	126	snoRNA	small nucleolar RNA SNORA61 && - && -	-	-
515226	6059.94	6316.17	5892.03	5909.06	5912.31	5429.14	6089.38	5750.17	0.0825401	0.040709	0.276178	EIF3D	NC_037332.1	74925198	74939376	-	1875	protein_coding	eukaryotic translation initiation factor 3 subunit D && sp|Q3T122|EIF3D_BOVIN Eukaryotic translation initiation factor 3 subunit D OS=Bos taurus OX=9913 GN=EIF3D PE=2 SV=1 && PF05091:Eukaryotic translation initiation factor 3 subunit 7 (eIF-3)	-	-
100848319	0	0	0.975825	5.06868	7.83865	0	0.325275	4.30244	-3.60405	0.0408947	1	LOC100848319	NC_037354.1	13932785	14019373	-	1386	protein_coding	translation initiation factor IF-2-like && - && -	-	-
785568	212.454	218.209	226.391	325.409	202.825	291.525	219.018	273.253	-0.318088	0.0409052	1	LOC785568	NC_037329.1	43268053	43269220	-	1168	transcribed_pseudogene	mortality factor 4-like protein 1 pseudogene && sp|Q5NVP9|MO4L1_PONAB Mortality factor 4-like protein 1 OS=Pongo abelii OX=9601 GN=MORF4L1 PE=2 SV=1 && PF11717:RNA binding activity-knot of a chromodomain|PF05712:MRG	-	-
614629	406.869	429.475	411.798	486.593	438.965	510.169	416.048	478.576	-0.201453	0.0409963	1	BOLA3	NC_037338.1	10505199	10513150	+	694	protein_coding	bolA family member 3 && sp|Q3SZ84|BOLA3_BOVIN BolA-like protein 3 OS=Bos taurus OX=9913 GN=BOLA3 PE=3 SV=1 && PF01722:BolA-like protein	-	-
528386	10.0214	18.8453	19.5165	37.5082	24.4958	27.7154	16.1277	29.9065	-0.888788	0.0410868	1	CAVIN4	NC_037335.1	90336404	90348580	+	2880	protein_coding	caveolae associated protein 4 && sp|A5PJI6|CAVN4_BOVIN Caveolae-associated protein 4 OS=Bos taurus OX=9913 GN=CAVIN4 PE=2 SV=2 && PF15237:PTRF/SDPR family	-	-
782598	146.312	126.958	111.244	163.211	152.854	173.478	128.172	163.181	-0.348583	0.0412599	1	LOC782598	NC_037348.1	49073788	49080059	+	6150	protein_coding	kinesin-like protein KIF20B && sp|Q96Q89|KI20B_HUMAN Kinesin-like protein KIF20B OS=Homo sapiens OX=9606 GN=KIF20B PE=1 SV=3 && -	-	-
532883	122.261	142.828	114.172	164.225	132.277	195.034	126.42	163.846	-0.373164	0.0414337	1	FAM161A	NC_037338.1	60420857	60449706	-	2798	protein_coding	FAM161A%2C centrosomal protein%2C transcript variant X1 && sp|Q3B820|F161A_HUMAN Protein FAM161A OS=Homo sapiens OX=9606 GN=FAM161A PE=1 SV=2 && PF10595:Uncharacterised protein family UPF0564	-	-
533894	12806.3	13136.2	13821.6	13593.2	13978.3	14006.6	13254.7	13859.3	-0.0643086	0.0415809	0.280616	LRP1	NC_037332.1	56229666	56310574	-	14950	protein_coding	LDL receptor related protein 1%2C transcript variant X1 && sp|Q07954|LRP1_HUMAN Prolow-density lipoprotein receptor-related protein 1 OS=Homo sapiens OX=9606 GN=LRP1 PE=1 SV=2 && -	-	-
508331	1755.75	1796.26	1698.91	2101.47	1679.43	1998.59	1750.31	1926.5	-0.138048	0.0416754	1	MINOS1	NC_037329.1	133072136	133110709	-	1097	protein_coding	mitochondrial inner membrane organizing system 1 && sp|Q5TGZ0|MIC10_HUMAN MICOS complex subunit MIC10 OS=Homo sapiens OX=9606 GN=MICOS10 PE=1 SV=1 && -	-	-
100313035	0	0	0.975825	8.10988	2.9395	1.0265	0.325275	4.02529	-3.50468	0.0416769	1	MIR339A	NC_037352.1	41736134	41736211	+	78	miRNA	microRNA 339a && - && -	-	-
101907103	1525.26	1502.67	1648.17	1784.17	1633.38	1659.85	1558.7	1692.47	-0.118532	0.0418193	1	MRPL40	NC_037344.1	72692415	72696386	+	985	protein_coding	mitochondrial ribosomal protein L40%2C transcript variant X1 && sp|Q9NQ50|RM40_HUMAN 39S ribosomal protein L40, mitochondrial OS=Homo sapiens OX=9606 GN=MRPL40 PE=1 SV=1 && PF09812:Mitochondrial ribosomal protein L28	-	-
614091	242.518	236.063	158.084	227.077	243.978	342.85	212.221	271.302	-0.35433	0.0418482	1	LOC614091	NC_037350.1	28570769	28614142	-	987	pseudogene	- && sp|P13753|HA1B_BOVIN BOLA class I histocompatibility antigen, alpha chain BL3-7 OS=Bos taurus OX=9913 PE=2 SV=1 && -	-	-
508628	837.789	824.236	827.5	785.645	738.793	719.575	829.842	748.004	0.149758	0.0419461	1	LOC508628	NC_037329.1	111044047	111044876	-	830	pseudogene	- && sp|Q90YR8|RS6_ICTPU 40S ribosomal protein S6 OS=Ictalurus punctatus OX=7998 GN=rps6 PE=2 SV=1 && PF01092:Ribosomal protein S6e	-	-
507472	1290.76	1364.8	1303.7	1230.67	1292.4	1059.35	1319.75	1194.14	0.143833	0.0419593	1	DRG2	NC_037346.1	34497628	34506426	-	1836	protein_coding	developmentally regulated GTP binding protein 2 && sp|Q58D56|DRG2_BOVIN Developmentally-regulated GTP-binding protein 2 OS=Bos taurus OX=9913 GN=DRG2 PE=2 SV=1 && PF02824:TGS domain|PF01926:50S ribosome-binding GTPase|PF16897:C-terminal region of MMR_HSR1 domain	-	-
616627	15.0321	10.9105	2.92748	0	5.87899	1.0265	9.62335	2.30183	2.04843	0.0419894	1	HIST1H2BN	NC_037350.1	31354601	31355276	+	676	protein_coding	histone cluster 1%2C H2bk && sp|Q2M2T1|H2B1K_BOVIN Histone H2B type 1-K OS=Bos taurus OX=9913 GN=H2BC12 PE=1 SV=3 && PF00125:Core histone H2A/H2B/H3/H4	-	-
538733	379.811	446.337	386.427	381.165	342.941	307.949	404.192	344.018	0.232366	0.0420569	1	ALKBH1	NC_037337.1	88823317	88846501	-	2545	protein_coding	alkB homolog 1%2C histone H2A dioxygenase%2C transcript variant X1 && sp|Q13686|ALKB1_HUMAN Nucleic acid dioxygenase ALKBH1 OS=Homo sapiens OX=9606 GN=ALKBH1 PE=1 SV=2 && PF13532:2OG-Fe(II) oxygenase superfamily	-	-
533720	2478.29	2527.26	2472.74	2645.85	2546.58	2799.26	2492.76	2663.9	-0.0955555	0.0420717	1	SWAP70	NC_037342.1	42918199	43015886	-	3013	protein_coding	switching B cell complex subunit SWAP70 && sp|P0C1G6|SWP70_BOVIN Switch-associated protein 70 OS=Bos taurus OX=9913 GN=SWAP70 PE=1 SV=1 && PF00169:PH domain	-	-
521747	2266.84	2342.77	2121.44	2128.84	2090.96	2047.86	2243.69	2089.22	0.102755	0.0422675	1	EIF3I	NC_037329.1	121298258	121306432	-	1458	protein_coding	eukaryotic translation initiation factor 3 subunit I%2C transcript variant X1 && sp|Q5E966|EIF3I_BOVIN Eukaryotic translation initiation factor 3 subunit I OS=Bos taurus OX=9913 GN=EIF3I PE=2 SV=1 && PF00400:WD domain, G-beta repeat	-	-
100336564	870.86	905.568	844.089	798.823	795.623	775.005	873.506	789.817	0.145141	0.0423039	1	LOC100336564	NC_037338.1	106201442	106210854	-	4973	protein_coding	anaphase promoting complex subunit 2-like%2C transcript variant X2 && sp|Q9UJX6|ANC2_HUMAN Anaphase-promoting complex subunit 2 OS=Homo sapiens OX=9606 GN=ANAPC2 PE=1 SV=1 && -	-	-
512541	0	0	0	4.05494	0	5.13249	0	3.06248	-4.06879	0.0424177	1	LOC512541	NC_037337.1	85041956	85045594	+	1723	protein_coding	acyl-CoA thioesterase 4-like && sp|Q8N9L9|ACOT4_HUMAN Peroxisomal succinyl-coenzyme A thioesterase OS=Homo sapiens OX=9606 GN=ACOT4 PE=1 SV=2 && PF08840:BAAT / Acyl-CoA thioester hydrolase C terminal|PF04775:Acyl-CoA thioester hydrolase/BAAT N-terminal region	-	-
788579	1409.01	1372.73	1301.75	1265.14	1282.6	1202.03	1361.16	1249.92	0.122659	0.0424325	1	IFFO2	NC_037329.1	133705662	133755297	+	6366	protein_coding	intermediate filament family orphan 2%2C transcript variant X1 && sp|Q5TF58|IFFO2_HUMAN Intermediate filament family orphan 2 OS=Homo sapiens OX=9606 GN=IFFO2 PE=2 SV=3 && -	-	-
507385	202.432	212.258	203.947	262.557	255.736	227.882	206.213	248.725	-0.270733	0.0424437	1	ZBTB49	NC_037333.1	104792357	104819010	-	3192	protein_coding	zinc finger and BTB domain containing 49%2C transcript variant X2 && sp|Q6ZSB9|ZBT49_HUMAN Zinc finger and BTB domain-containing protein 49 OS=Homo sapiens OX=9606 GN=ZBTB49 PE=1 SV=3 && PF00096:Zinc finger, C2H2 type	TRAF	TRAF
618028	4.00856	8.92674	8.78243	2.02747	1.95966	1.0265	7.23924	1.67121	2.11286	0.0424578	1	KIRREL3	NC_037356.1	29747932	30352347	-	3988	protein_coding	kirre like nephrin family adhesion molecule 3%2C transcript variant X1 && sp|Q8IZU9|KIRR3_HUMAN Kin of IRRE-like protein 3 OS=Homo sapiens OX=9606 GN=KIRREL3 PE=1 SV=1 && PF07679:Immunoglobulin I-set domain|PF13895:Immunoglobulin domain|PF13927:Immunoglobulin domain	-	-
614106	1520.25	1426.29	1532.05	1591.56	1647.1	1601.34	1492.86	1613.33	-0.112039	0.0427792	1	TMED8	NC_037337.1	88544185	88581770	-	8977	protein_coding	transmembrane p24 trafficking protein family member 8 && sp|Q6PL24|TMED8_HUMAN Protein TMED8 OS=Homo sapiens OX=9606 GN=TMED8 PE=1 SV=1 && PF13897:Golgi-dynamics membrane-trafficking	-	-
534284	1144.44	1207.09	1251.98	1345.23	1281.62	1300.57	1201.17	1309.14	-0.123916	0.0428056	1	SETX	NC_037338.1	102335399	102426572	-	12094	protein_coding	senataxin%2C transcript variant X6 && sp|Q7Z333|SETX_HUMAN Probable helicase senataxin OS=Homo sapiens OX=9606 GN=SETX PE=1 SV=4 && PF13087:AAA domain|PF13086:AAA domain	-	-
281440	13771.4	13476.4	13201.9	12956.6	13147.4	12796.3	13483.3	12966.8	0.0562733	0.0429717	0.281784	RAC1	NC_037352.1	38278401	38297359	+	2347	protein_coding	Rac family small GTPase 1 && sp|P62998|RAC1_BOVIN Ras-related C3 botulinum toxin substrate 1 OS=Bos taurus OX=9913 GN=RAC1 PE=1 SV=1 && PF00071:Ras family	-	-
540345	3239.92	3615.33	3750.1	3897.81	3611.66	3884.27	3535.12	3797.91	-0.103185	0.0430928	0.281784	DRAP1	NC_037356.1	44028245	44030520	+	983	protein_coding	DR1 associated protein 1%2C transcript variant X1 && sp|Q14919|NC2A_HUMAN Dr1-associated corepressor OS=Homo sapiens OX=9606 GN=DRAP1 PE=1 SV=3 && PF00808:Histone-like transcription factor (CBF/NF-Y) and archaeal histone	NF-YC	NF-Y->NF-YC
539393	2212.72	2102.74	2105.83	1947.39	2099.78	1924.68	2140.43	1990.62	0.104331	0.0431392	1	RGP1	NC_037335.1	59917058	59922872	+	3701	protein_coding	RGP1 homolog%2C RAB6A GEF complex partner 1%2C transcript variant X1 && sp|Q92546|RGP1_HUMAN RAB6A-GEF complex partner protein 2 OS=Homo sapiens OX=9606 GN=RGP1 PE=1 SV=1 && -	-	-
521522	1143.44	1049.39	1013.88	941.76	973.953	995.702	1068.9	970.472	0.139197	0.0431538	1	PEX19	NC_037330.1	9399906	9405346	+	1948	protein_coding	peroxisomal biogenesis factor 19 && sp|Q3SZD1|PEX19_BOVIN Peroxisomal biogenesis factor 19 OS=Bos taurus OX=9913 GN=PEX19 PE=2 SV=1 && PF04614:Pex19 protein family	-	-
509860	15136.3	16460.9	16411.4	19553.9	16175.1	18682.3	16002.9	18137.1	-0.180587	0.0431749	0.281784	S100A2	NC_037330.1	16808490	16811819	+	440	protein_coding	S100 calcium binding protein A2 && sp|P10462|S10A2_BOVIN Protein S100-A2 OS=Bos taurus OX=9913 GN=S100A2 PE=1 SV=1 && -	-	-
282479	6690.29	6709.93	6791.74	7183.33	6890.18	7033.56	6730.65	7035.69	-0.0638575	0.0432448	0.281784	SLC25A5	NC_037357.1	3852739	3855413	+	1146	protein_coding	solute carrier family 25 member 5 && sp|Q8SQH5|ADT2_BOVIN ADP/ATP translocase 2 OS=Bos taurus OX=9913 GN=SLC25A5 PE=2 SV=3 && PF00153:Mitochondrial carrier protein	-	-
518622	4370.33	4048.77	4026.26	3923.16	3994.77	3818.57	4148.45	3912.17	0.0844117	0.0433036	0.281784	CSE1L	NC_037340.1	77194000	77229847	+	3651	protein_coding	chromosome segregation 1 like && sp|A5D785|XPO2_BOVIN Exportin-2 OS=Bos taurus OX=9913 GN=CSE1L PE=2 SV=1 && PF08506:Cse1|PF03810:Importin-beta N-terminal domain|PF03378:CAS/CSE protein, C-terminus	-	-
281701	0	7.93488	4.87913	0	0	1.0265	4.27134	0.342166	3.56727	0.0433057	1	CNGA3	NC_037338.1	3584623	3622313	+	4260	protein_coding	cyclic nucleotide gated channel alpha 3%2C transcript variant X1 && sp|Q29441|CNGA3_BOVIN Cyclic nucleotide-gated cation channel alpha-3 OS=Bos taurus OX=9913 GN=CNGA3 PE=2 SV=1 && -	-	-
404156	6129.09	6080.1	6162.34	6821.43	6002.45	6664.02	6123.84	6495.97	-0.0849313	0.0433177	0.281784	CD63	NC_037332.1	57528959	57532166	+	850	protein_coding	CD63 molecule && sp|Q9XSK2|CD63_BOVIN CD63 antigen OS=Bos taurus OX=9913 GN=CD63 PE=2 SV=4 && PF00335:Tetraspanin family	-	-
505359	5635.03	5670.46	5374.85	5292.71	5244.06	5346	5560.11	5294.26	0.0706656	0.0433715	0.281784	PRRC2C	NC_037343.1	38985133	39080464	+	10849	protein_coding	proline rich coiled-coil 2C%2C transcript variant X7 && sp|Q9Y520|PRC2C_HUMAN Protein PRRC2C OS=Homo sapiens OX=9606 GN=PRRC2C PE=1 SV=4 && PF07001:BAT2 N-terminus	-	-
509965	1660.55	1651.45	1755.51	1840.94	1800.93	1808.69	1689.17	1816.85	-0.10498	0.0433809	1	CMPK1	NC_037330.1	98887957	98924195	-	2002	protein_coding	cytidine/uridine monophosphate kinase 1%2C transcript variant X1 && sp|Q2KIW9|KCY_BOVIN UMP-CMP kinase OS=Bos taurus OX=9913 GN=CMPK1 PE=2 SV=2 && PF00406:Adenylate kinase	-	-
510842	1820.89	1795.27	1934.09	2004.15	1985.14	1969.85	1850.08	1986.38	-0.102441	0.043422	1	LPCAT4	NC_037337.1	28279505	28287059	+	3190	protein_coding	lysophosphatidylcholine acyltransferase 4%2C transcript variant X1 && sp|Q643R3|LPCT4_HUMAN Lysophospholipid acyltransferase LPCAT4 OS=Homo sapiens OX=9606 GN=LPCAT4 PE=1 SV=1 && -	-	-
615199	11827.3	11828.9	11913.9	11866.8	11339.6	10654	11856.7	11286.8	0.0710265	0.0435027	0.281784	UBA52	NC_037334.1	4603744	4606128	-	525	protein_coding	ubiquitin A-52 residue ribosomal protein fusion product 1 && sp|P63048|RL40_BOVIN Ubiquitin-60S ribosomal protein L40 OS=Bos taurus OX=9913 GN=UBA52 PE=1 SV=2 && PF01020:Ribosomal L40e family|PF00240:Ubiquitin family	-	-
536619	1120.39	1129.73	1094.88	1265.14	1151.3	1237.96	1115	1218.13	-0.127391	0.0435772	1	PAIP2	NC_037334.1	50627934	50645912	+	1573	protein_coding	poly(A) binding protein interacting protein 2%2C transcript variant X1 && sp|Q9BPZ3|PAIP2_HUMAN Polyadenylate-binding protein-interacting protein 2 OS=Homo sapiens OX=9606 GN=PAIP2 PE=1 SV=1 && PF07145:Ataxin-2 C-terminal region	-	-
538797	300.642	305.493	284.941	261.544	252.797	238.147	297.025	250.829	0.243596	0.0438115	1	EPHA7	NC_037336.1	56751257	56961990	+	8009	protein_coding	EPH receptor A7%2C transcript variant X1 && sp|Q15375|EPHA7_HUMAN Ephrin type-A receptor 7 OS=Homo sapiens OX=9606 GN=EPHA7 PE=1 SV=3 && PF00536:SAM domain (Sterile alpha motif)|PF00041:Fibronectin type III domain|PF07699:Putative ephrin-receptor like|PF01404:Ephrin receptor ligand binding domain|PF14575:Ephrin type-A receptor 2 transmembrane domain|PF07714:Protein tyrosine kinase	-	-
100336830	138.295	134.893	131.736	201.733	132.277	185.796	134.975	173.269	-0.35929	0.0438116	1	LOC100336830	NW_020191079.1	32770	37940	+	1290	pseudogene	- && sp|Q3SZI4|1433T_BOVIN 14-3-3 protein theta OS=Bos taurus OX=9913 GN=YWHAQ PE=1 SV=1 && -	-	-
280687	103.22	86.2918	99.5342	68.934	76.4269	67.7488	96.3488	71.0366	0.43908	0.043893	1	F5	NC_037343.1	37158902	37238409	-	6661	protein_coding	coagulation factor V && sp|Q28107|FA5_BOVIN Coagulation factor V OS=Bos taurus OX=9913 GN=F5 PE=1 SV=1 && PF00754:F5/8 type C domain|PF07732:Multicopper oxidase	-	-
520709	11.0235	7.93488	16.589	4.05494	6.85882	1.0265	11.8491	3.98009	1.56687	0.0439442	1	IL1RL1	NC_037338.1	7081103	7154135	+	3614	protein_coding	interleukin 1 receptor like 1%2C transcript variant X1 && sp|Q01638|ILRL1_HUMAN Interleukin-1 receptor-like 1 OS=Homo sapiens OX=9606 GN=IL1RL1 PE=1 SV=4 && -	-	-
511468	665.421	657.603	642.093	552.486	588.879	609.739	655.039	583.701	0.16632	0.0439622	1	NINJ1	NC_037335.1	84504860	84516153	-	1169	protein_coding	ninjurin 1%2C transcript variant X1 && sp|P70617|NINJ1_RAT Ninjurin-1 OS=Rattus norvegicus OX=10116 GN=Ninj1 PE=1 SV=1 && PF04923:Ninjurin	-	-
788792	2446.22	2381.46	2237.57	2277.86	2215.4	2077.63	2355.08	2190.3	0.104406	0.0439912	1	FARSB	NC_037329.1	110746220	110820162	-	1909	protein_coding	phenylalanyl-tRNA synthetase subunit beta && sp|Q9NSD9|SYFB_HUMAN Phenylalanine--tRNA ligase beta subunit OS=Homo sapiens OX=9606 GN=FARSB PE=1 SV=3 && PF03483:B3/4 domain|PF18262:Phe-tRNA synthetase beta subunit B1 domain|PF03484:tRNA synthetase B5 domain|PF17759:Phenylalanyl tRNA synthetase beta chain CLM domain	-	-
508165	2111.51	2106.71	2045.33	2409.65	2086.06	2263.43	2087.85	2253.05	-0.109647	0.0441827	1	RPL36A	NC_037357.1	50819016	50822415	-	419	protein_coding	ribosomal protein L36a-like && sp|Q3SZ59|RL36A_BOVIN 60S ribosomal protein L36a OS=Bos taurus OX=9913 GN=RPL36A PE=3 SV=3 && PF00935:Ribosomal protein L44	-	-
512545	1090.33	1074.18	1110.49	1246.89	1186.58	1142.49	1091.67	1191.99	-0.126844	0.0443543	1	ITFG1	NC_037345.1	15565237	15865233	-	3041	protein_coding	integrin alpha FG-GAP repeat containing 1 && sp|Q8TB96|TIP_HUMAN T-cell immunomodulatory protein OS=Homo sapiens OX=9606 GN=ITFG1 PE=1 SV=1 && PF13517:Repeat domain in Vibrio, Colwellia, Bradyrhizobium and Shewanella	-	-
510682	4814.28	4811.51	4909.38	4569.92	4876.62	4163.47	4845.06	4536.67	0.0946597	0.0443916	0.285645	DDOST	NC_037329.1	131972128	131985984	+	1588	protein_coding	dolichyl-diphosphooligosaccharide--protein glycosyltransferase non-catalytic subunit && sp|A6QPY0|OST48_BOVIN Dolichyl-diphosphooligosaccharide--protein glycosyltransferase 48 kDa subunit OS=Bos taurus OX=9913 GN=DDOST PE=2 SV=2 && PF03345:Oligosaccharyltransferase 48 kDa subunit beta	-	-
281627	4532.68	4436.59	4166.77	4614.52	4456.27	4884.07	4378.68	4651.62	-0.0871722	0.0445421	0.285645	ANXA8L1	NC_037355.1	41953896	41970251	-	1984	protein_coding	annexin A8-like 1 && sp|Q95L54|ANXA8_BOVIN Annexin A8 OS=Bos taurus OX=9913 GN=ANXA8 PE=2 SV=1 && PF00191:Annexin	-	-
618274	103.22	109.105	111.244	133.813	145.015	135.498	107.856	138.109	-0.356825	0.0446351	1	SLC16A11	NC_037346.1	26825680	26828032	-	1558	protein_coding	solute carrier family 16 member 11%2C transcript variant X2 && sp|Q8NCK7|MOT11_HUMAN Monocarboxylate transporter 11 OS=Homo sapiens OX=9606 GN=SLC16A11 PE=1 SV=1 && PF07690:Major Facilitator Superfamily	-	-
767824	88.1883	111.088	104.413	141.923	107.781	149.869	101.23	133.191	-0.394467	0.0447101	1	CMC1	NC_037349.1	2676393	2754968	+	3173	protein_coding	C-X9-C motif containing 1%2C transcript variant X3 && sp|Q3SZM6|COXM1_BOVIN COX assembly mitochondrial protein homolog OS=Bos taurus OX=9913 GN=CMC1 PE=3 SV=1 && PF08583:Cytochrome c oxidase biogenesis protein Cmc1 like	-	-
100336900	5.0107	7.93488	2.92748	18.2472	7.83865	15.3975	5.29102	13.8278	-1.3855	0.0450679	1	MAN1B1	NC_037338.1	106142585	106156033	-	2598	protein_coding	mannosidase%2C alpha%2C class 1B%2C member 1 && sp|Q9UKM7|MA1B1_HUMAN Endoplasmic reticulum mannosyl-oligosaccharide 1,2-alpha-mannosidase OS=Homo sapiens OX=9606 GN=MAN1B1 PE=1 SV=2 && PF01532:Glycosyl hydrolase family 47	-	-
512397	785.678	784.561	786.515	830.249	864.212	911.53	785.585	868.664	-0.144909	0.0450759	1	LZTS3	NC_037340.1	52028305	52039191	+	6063	protein_coding	leucine zipper tumor suppressor family member 3 && sp|O60299|LZTS3_HUMAN Leucine zipper putative tumor suppressor 3 OS=Homo sapiens OX=9606 GN=LZTS3 PE=2 SV=1 && -	-	-
538754	2613.58	2768.28	2569.35	2316.39	2585.78	2506.71	2650.4	2469.62	0.10174	0.0451001	1	PPP1R15B	NC_037343.1	2148834	2157083	-	5178	protein_coding	protein phosphatase 1 regulatory subunit 15B && sp|Q5SWA1|PR15B_HUMAN Protein phosphatase 1 regulatory subunit 15B OS=Homo sapiens OX=9606 GN=PPP1R15B PE=1 SV=1 && PF10472:eIF2-alpha phosphatase phosphorylation constitutive repressor|PF10488:Phosphatase-1 catalytic subunit binding region	-	-
107131371	28.0599	20.8291	29.2748	13.1786	18.6168	9.23848	26.0546	13.6779	0.926498	0.0452379	1	LOC107131371	NC_037331.1	14353053	14388267	-	1461	lncRNA	uncharacterized LOC107131371 && - && -	-	-
513045	8386.91	8375.27	8365.75	7949.71	8325.63	7726.45	8375.98	8000.6	0.0660087	0.0454134	0.287652	MYBBP1A	NC_037346.1	25024282	25039432	-	4715	protein_coding	MYB binding protein 1a && sp|Q9BQG0|MBB1A_HUMAN Myb-binding protein 1A OS=Homo sapiens OX=9606 GN=MYBBP1A PE=1 SV=2 && PF04931:DNA polymerase phi	-	-
281785	4141.84	4066.63	4046.75	3847.13	4030.05	3710.79	4085.07	3862.65	0.0805307	0.0454412	0.287652	GLUD1	NC_037355.1	41609012	41649016	-	3050	protein_coding	glutamate dehydrogenase 1 && sp|P42174|DHE3_PIG Glutamate dehydrogenase 1, mitochondrial OS=Sus scrofa OX=9823 GN=GLUD1 PE=1 SV=2 && PF02812:Glu/Leu/Phe/Val dehydrogenase, dimerisation domain|PF00208:Glutamate/Leucine/Phenylalanine/Valine dehydrogenase	-	-
508167	9117.47	9024.94	8646.79	8590.39	8598.02	8475.79	8929.73	8554.74	0.061813	0.0455244	0.287652	RRM2	NC_037338.1	87488673	87495961	-	3088	protein_coding	ribonucleotide reductase regulatory subunit M2%2C transcript variant 1 && sp|P31350|RIR2_HUMAN Ribonucleoside-diphosphate reductase subunit M2 OS=Homo sapiens OX=9606 GN=RRM2 PE=1 SV=1 && PF00268:Ribonucleotide reductase, small chain	-	-
505991	44.0942	48.6011	40.9847	28.3846	24.4958	31.8214	44.56	28.2339	0.659368	0.045546	1	CHAC1	NC_037337.1	36485787	36488158	+	1500	protein_coding	ChaC glutathione specific gamma-glutamylcyclotransferase 1 && sp|Q9BUX1|CHAC1_HUMAN Glutathione-specific gamma-glutamylcyclotransferase 1 OS=Homo sapiens OX=9606 GN=CHAC1 PE=1 SV=3 && PF04752:ChaC-like protein	-	-
507002	56.1198	45.6256	30.2506	48.6593	81.326	69.8018	43.9987	66.5957	-0.600038	0.0455622	1	OLFM1	NC_037338.1	105560462	105581643	+	892	protein_coding	olfactomedin 1 && sp|Q9IAK4|NOE1_CHICK Noelin OS=Gallus gallus OX=9031 GN=OLFM1 PE=1 SV=1 && PF12308:Neurogenesis glycoprotein	-	-
112443484	44.0942	47.6093	53.6704	82.1126	59.7697	67.7488	48.4579	69.877	-0.526926	0.0457636	1	LOC112443484	NC_037349.1	52372612	52426687	-	5080	lncRNA	uncharacterized LOC112443484%2C transcript variant X1 && sp|Q9HAQ2|KIF9_HUMAN Kinesin-like protein KIF9 OS=Homo sapiens OX=9606 GN=KIF9 PE=1 SV=4 && -	-	-
282466	15744.6	15590.1	15687.4	15604.4	14963	14603	15674	15056.8	0.0579492	0.0458415	0.288242	S100A10	NC_037330.1	18762488	18773422	+	604	protein_coding	S100 calcium binding protein A10 && sp|P60902|S10AA_BOVIN Protein S100-A10 OS=Bos taurus OX=9913 GN=S100A10 PE=1 SV=2 && PF01023:S-100/ICaBP type calcium binding domain	-	-
511453	889.9	945.243	949.478	1042.12	990.61	1023.42	928.207	1018.72	-0.133961	0.0459365	1	SPCS1	NC_037349.1	48155020	48157745	-	1509	protein_coding	signal peptidase complex subunit 1 && sp|Q9Y6A9|SPCS1_HUMAN Signal peptidase complex subunit 1 OS=Homo sapiens OX=9606 GN=SPCS1 PE=1 SV=5 && PF06645:Microsomal signal peptidase 12 kDa subunit (SPC12)	-	-
504587	1476.15	1577.06	1692.08	1857.16	1657.88	1663.95	1581.76	1726.33	-0.125898	0.0460507	1	TRIR	NC_037334.1	12781048	12784169	+	943	protein_coding	telomerase RNA component interacting RNase && sp|Q9D735|TRIR_MOUSE Telomerase RNA component interacting RNase OS=Mus musculus OX=10090 GN=Trir PE=1 SV=1 && -	-	-
614292	1215.6	1216.02	1211	1099.9	1172.86	1066.53	1214.21	1113.1	0.12507	0.0460739	1	AKIRIN2	NC_037336.1	62239164	62262032	+	1982	protein_coding	akirin 2 && sp|A8YXY8|AKIR2_BOVIN Akirin-2 OS=Bos taurus OX=9913 GN=AKIRIN2 PE=2 SV=1 && -	-	-
507091	978.089	988.885	896.783	1057.33	1047.44	1037.79	954.586	1047.52	-0.134233	0.0461081	1	MPHOSPH8	NC_037339.1	36347191	36395288	-	5932	protein_coding	M-phase phosphoprotein 8%2C transcript variant X1 && sp|Q99549|MPP8_HUMAN M-phase phosphoprotein 8 OS=Homo sapiens OX=9606 GN=MPHOSPH8 PE=1 SV=2 && PF12796:Ankyrin repeats (3 copies)|PF00385:Chromo (CHRromatin Organisation MOdifier) domain	-	-
509977	1334.85	1415.38	1287.11	1271.22	1248.31	1187.66	1345.78	1235.73	0.122884	0.0462479	1	ARL6IP5	NC_037349.1	32436509	32457970	-	1338	protein_coding	ADP ribosylation factor like GTPase 6 interacting protein 5 && sp|Q5E9M1|PRAF3_BOVIN PRA1 family protein 3 OS=Bos taurus OX=9913 GN=ARL6IP5 PE=2 SV=1 && -	-	-
281110	603.288	702.237	644.045	710.629	719.197	754.476	649.857	728.1	-0.163807	0.0463368	1	CYB5A	NC_037351.1	4141580	4175483	+	2105	protein_coding	cytochrome b5 type A && sp|P00171|CYB5_BOVIN Cytochrome b5 OS=Bos taurus OX=9913 GN=CYB5A PE=1 SV=3 && PF00173:Cytochrome b5-like Heme/Steroid binding domain	-	-
613432	225.481	213.25	214.682	258.503	242.018	282.287	217.804	260.936	-0.260225	0.0464458	1	RPL36A	NC_037342.1	53690312	53690723	+	412	pseudogene	- && sp|Q3SZ59|RL36A_BOVIN 60S ribosomal protein L36a OS=Bos taurus OX=9913 GN=RPL36A PE=3 SV=3 && PF00935:Ribosomal protein L44	-	-
100294979	4082.72	4261.03	4405.85	4588.17	4428.84	4442.68	4249.87	4486.56	-0.0780612	0.0464516	0.290579	ARF6	NC_037337.1	42857661	42862131	+	3970	protein_coding	ADP ribosylation factor 6%2C transcript variant X1 && sp|P62330|ARF6_HUMAN ADP-ribosylation factor 6 OS=Homo sapiens OX=9606 GN=ARF6 PE=1 SV=2 && PF00025:ADP-ribosylation factor family	-	-
326582	15255.6	16271.5	15963.5	17268	16132.9	16290.5	15830.2	16563.8	-0.0653105	0.0466639	0.290579	RPS12	NC_037336.1	70976787	70980384	+	614	protein_coding	ribosomal protein S12%2C transcript variant X1 && sp|Q76I81|RS12_BOVIN 40S ribosomal protein S12 OS=Bos taurus OX=9913 GN=RPS12 PE=2 SV=1 && PF01248:Ribosomal protein L7Ae/L30e/S12e/Gadd45 family	-	-
519597	1103.36	1151.55	1134.88	1220.54	1208.13	1257.46	1129.93	1228.71	-0.120732	0.0467071	1	SNX4	NC_037328.1	69893690	69946619	-	2564	protein_coding	sorting nexin 4 && sp|A1A4L0|SNX4_BOVIN Sorting nexin-4 OS=Bos taurus OX=9913 GN=SNX4 PE=2 SV=1 && PF00787:PX domain	-	-
515731	995.125	887.715	912.397	969.131	1078.79	1036.76	931.745	1028.23	-0.142497	0.0468302	1	PLXDC2	NC_037340.1	21311488	21742391	+	13745	protein_coding	plexin domain containing 2 && sp|Q6UX71|PXDC2_HUMAN Plexin domain-containing protein 2 OS=Homo sapiens OX=9606 GN=PLXDC2 PE=1 SV=1 && -	-	-
507367	268.573	260.859	262.497	235.187	228.301	198.114	263.977	220.534	0.25894	0.0468728	1	PDK4	NC_037331.1	12881889	12895362	-	3779	protein_coding	pyruvate dehydrogenase kinase 4 && sp|Q16654|PDK4_HUMAN [Pyruvate dehydrogenase (acetyl-transferring)] kinase isozyme 4, mitochondrial OS=Homo sapiens OX=9606 GN=PDK4 PE=1 SV=1 && PF10436:Mitochondrial branched-chain alpha-ketoacid dehydrogenase kinase|PF02518:Histidine kinase-, DNA gyrase B-, and HSP90-like ATPase	-	-
539805	506.081	540.564	506.453	609.255	563.403	578.944	517.699	583.868	-0.173381	0.0469757	1	MISP3	NC_037334.1	11623511	11627168	-	1390	protein_coding	MISP family member 3 && sp|Q96FF7|MISP3_HUMAN Uncharacterized protein MISP3 OS=Homo sapiens OX=9606 GN=MISP3 PE=2 SV=4 && PF15304:A-kinase anchor protein 2 C-terminus	-	-
507536	113.242	127.95	142.47	167.266	179.309	140.63	127.887	162.402	-0.344933	0.047034	1	TACO1	NC_037346.1	47902089	47906269	+	1252	protein_coding	translational activator of cytochrome c oxidase I && sp|Q9BSH4|TACO1_HUMAN Translational activator of cytochrome c oxidase 1 OS=Homo sapiens OX=9606 GN=TACO1 PE=1 SV=1 && PF01709:Transcriptional regulator	-	-
107131607	2.00428	2.97558	3.9033	20.2747	4.89916	5.13249	2.96105	10.1021	-1.7673	0.047106	1	LOC107131607	NC_037348.1	27882445	27883099	-	655	pseudogene	- && sp|Q3T025|RL17_BOVIN 60S ribosomal protein L17 OS=Bos taurus OX=9913 GN=RPL17 PE=2 SV=3 && PF00237:Ribosomal protein L22p/L17e	-	-
520924	3228.89	3269.17	3100.2	2949.97	3138.4	2948.1	3199.42	3012.16	0.0867535	0.0471928	0.292248	NUP205	NC_037331.1	99380284	99461015	+	8222	protein_coding	nucleoporin 205 && sp|Q92621|NU205_HUMAN Nuclear pore complex protein Nup205 OS=Homo sapiens OX=9606 GN=NUP205 PE=1 SV=3 && PF11894:Nuclear pore complex scaffold, nucleoporins 186/192/205	-	-
112445506	4.00856	1.98372	0.975825	12.1648	5.87899	7.18548	2.3227	8.40977	-1.85969	0.0473196	1	LOC112445506	NW_020190732.1	199	14358	-	1048	pseudogene	- && sp|P21448|MDR1_CRIGR ATP-dependent translocase ABCB1 OS=Cricetulus griseus OX=10029 GN=ABCB1 PE=1 SV=2 && -	-	-
101907137	1.00214	0	0.975825	4.05494	8.81849	2.05299	0.659322	4.97547	-2.91852	0.047429	1	LOC101907137	NC_037350.1	28920588	28926251	+	2810	protein_coding	putative uncharacterized protein ZNRD1-AS1%2C transcript variant X2 && sp|Q8R0E5|ZRAS1_MOUSE Putative uncharacterized protein ZNRD1-AS1 OS=Mus musculus OX=10090 GN=Znrd1-as PE=2 SV=2 && PF17658:Family of unknown function (DUF5520)	-	-
785713	4699.03	4592.31	4661.52	4881.14	4927.57	4821.46	4650.95	4876.72	-0.0684508	0.0474594	0.292248	ATP8B2	NC_037330.1	16210799	16232880	-	5721	protein_coding	ATPase phospholipid transporting 8B2%2C transcript variant X1 && sp|P98198|AT8B2_HUMAN Phospholipid-transporting ATPase ID OS=Homo sapiens OX=9606 GN=ATP8B2 PE=1 SV=2 && -	-	-
788745	20.0428	12.8942	19.5165	22.3022	43.1126	28.7419	17.4845	31.3856	-0.845727	0.0475206	1	LOC788745	NC_037345.1	61483557	61484516	-	960	pseudogene	- && sp|P13619|AT5F1_BOVIN ATP synthase F(0) complex subunit B1, mitochondrial OS=Bos taurus OX=9913 GN=ATP5PB PE=1 SV=2 && PF05405:Mitochondrial ATP synthase B chain precursor (ATP-synt_B)	-	-
282710	1683.6	1617.72	1725.26	2020.37	1666.69	1803.56	1675.53	1830.21	-0.127098	0.047685	1	ATP5PD	NC_037346.1	56398992	56403758	+	716	protein_coding	ATP synthase peripheral stalk subunit d%2C transcript variant X1 && sp|P13620|ATP5H_BOVIN ATP synthase subunit d, mitochondrial OS=Bos taurus OX=9913 GN=ATP5PD PE=1 SV=2 && PF05873:ATP synthase D chain, mitochondrial (ATP5H)	-	-
100336941	0	0	0	1.01374	2.9395	4.10599	0	2.68641	-3.8827	0.0477657	1	LOC100336941	NC_037345.1	51398585	51466120	-	4997	protein_coding	carcinoembryonic antigen-related cell adhesion molecule 4%2C transcript variant X6 && sp|P13688|CEAM1_HUMAN Carcinoembryonic antigen-related cell adhesion molecule 1 OS=Homo sapiens OX=9606 GN=CEACAM1 PE=1 SV=2 && PF07686:Immunoglobulin V-set domain|PF13927:Immunoglobulin domain|PF00047:Immunoglobulin domain	-	-
507290	3565.61	3521.1	3579.33	3442.65	3403.94	3246.81	3555.35	3364.46	0.0795208	0.0478543	0.292248	DEGS1	NC_037343.1	27363456	27373731	+	1409	protein_coding	delta 4-desaturase%2C sphingolipid 1 && sp|Q3ZBY7|DEGS1_BOVIN Sphingolipid delta(4)-desaturase DES1 OS=Bos taurus OX=9913 GN=DEGS1 PE=2 SV=1 && PF08557:Sphingolipid Delta4-desaturase (DES)|PF00487:Fatty acid desaturase	-	-
100299503	26.0556	37.6907	35.1297	50.6868	55.8504	45.1659	32.9587	50.5677	-0.617654	0.0478755	1	LOC100299503	NC_037328.1	114370222	114375160	-	4858	protein_coding	THO complex subunit 2 && sp|B1AZI6|THOC2_MOUSE THO complex subunit 2 OS=Mus musculus OX=10090 GN=Thoc2 PE=1 SV=1 && PF11262:Transcription factor/nuclear export subunit protein 2|PF11732:Transcription- and export-related complex subunit|PF16134:THO complex subunit 2 N-terminus	-	-
327696	1404	1496.72	1349.57	1343.2	1302.2	1265.67	1416.76	1303.69	0.119863	0.0479224	1	SDHC	NC_037330.1	8177616	8208058	-	1297	protein_coding	succinate dehydrogenase complex subunit C && sp|P35720|C560_BOVIN Succinate dehydrogenase cytochrome b560 subunit, mitochondrial OS=Bos taurus OX=9913 GN=SDHC PE=1 SV=2 && PF01127:Succinate dehydrogenase/Fumarate reductase transmembrane subunit	-	-
512468	4733.11	4593.3	4783.5	4795.98	4951.09	5101.69	4703.3	4949.59	-0.0735759	0.0479362	0.292248	GCLC	NC_037350.1	6982199	7026875	+	3869	protein_coding	glutamate-cysteine ligase catalytic subunit%2C transcript variant X1 && sp|P48506|GSH1_HUMAN Glutamate--cysteine ligase catalytic subunit OS=Homo sapiens OX=9606 GN=GCLC PE=1 SV=2 && -	-	-
509355	311.666	344.175	351.297	385.219	371.356	411.625	335.713	389.4	-0.213434	0.048057	1	SYAP1	NC_037357.1	126782214	126798192	-	2119	protein_coding	synapse associated protein 1%2C transcript variant X1 && sp|Q96A49|SYAP1_HUMAN Synapse-associated protein 1 OS=Homo sapiens OX=9606 GN=SYAP1 PE=1 SV=1 && PF03909:BSD domain	-	-
281719	11231	11581	11954.8	11079.1	11158.3	11137.5	11588.9	11125	0.0589919	0.0480657	0.292248	CRYAB	NC_037342.1	22242397	22245623	-	610	protein_coding	crystallin alpha B && sp|P02510|CRYAB_BOVIN Alpha-crystallin B chain OS=Bos taurus OX=9913 GN=CRYAB PE=1 SV=2 && PF00525:Alpha crystallin A chain, N terminal|PF00011:Hsp20/alpha crystallin family	-	-
616015	599.28	598.092	521.091	530.184	508.533	473.215	572.821	503.977	0.1843	0.0481439	1	C11H9orf16	NC_037338.1	98789901	98793301	+	613	protein_coding	chromosome 11 C9orf16 homolog && sp|Q2NKS9|BBLN_BOVIN Bublin coiled-coil protein OS=Bos taurus OX=9913 GN=BBLN PE=3 SV=1 && PF03670:Uncharacterised protein family (UPF0184)	-	-
509502	1287.75	1271.56	1282.23	1237.77	1201.27	1075.77	1280.52	1171.6	0.127981	0.0481684	1	PTCD3	NC_037338.1	48727830	48758984	-	2616	protein_coding	pentatricopeptide repeat domain 3 && sp|Q2KI62|PTCD3_BOVIN Pentatricopeptide repeat domain-containing protein 3, mitochondrial OS=Bos taurus OX=9913 GN=PTCD3 PE=1 SV=1 && PF13041:PPR repeat family|PF13812:Pentatricopeptide repeat domain	-	-
112445039	0	0	0.975825	2.02747	2.9395	6.15898	0.325275	3.70865	-3.38485	0.0482192	1	LOC112445039	NC_037357.1	3784550	3802474	-	1411	lncRNA	uncharacterized LOC112445039 && sp|Q5JX69|F209B_HUMAN Protein FAM209B OS=Homo sapiens OX=9606 GN=FAM209B PE=2 SV=1 && -	-	-
507787	92.1969	92.243	85.8726	49.673	76.4269	69.8018	90.1042	65.3006	0.463487	0.0482483	1	LOC507787	NC_037343.1	51747945	51749484	+	1540	protein_coding	multiple coagulation factor deficiency protein 2 && sp|Q8NI22|MCFD2_HUMAN Multiple coagulation factor deficiency protein 2 OS=Homo sapiens OX=9606 GN=MCFD2 PE=1 SV=1 && PF13499:EF-hand domain pair	-	-
507945	2614.58	2651.24	2378.09	2450.2	2372.17	2306.54	2547.97	2376.3	0.100459	0.0483471	1	DUT	NC_037337.1	62059591	62071096	-	887	protein_coding	deoxyuridine triphosphatase%2C transcript variant X1 && sp|P33316|DUT_HUMAN Deoxyuridine 5'-triphosphate nucleotidohydrolase, mitochondrial OS=Homo sapiens OX=9606 GN=DUT PE=1 SV=4 && PF00692:dUTPase	-	-
514772	479.023	610.986	582.568	488.62	521.271	439.341	557.525	483.077	0.20655	0.0483536	1	GPN2	NC_037329.1	126321693	126331140	+	1796	protein_coding	GPN-loop GTPase 2 && sp|A6H7F2|GPN2_BOVIN GPN-loop GTPase 2 OS=Bos taurus OX=9913 GN=GPN2 PE=2 SV=1 && -	-	-
107132577	0	0	0	1.01374	3.91933	3.07949	0	2.67085	-3.87592	0.0484235	1	LOC107132577	NC_037333.1	91203697	91210943	+	4584	pseudogene	- && sp|Q3T199|RS23_BOVIN 40S ribosomal protein S23 OS=Bos taurus OX=9913 GN=RPS23 PE=2 SV=1 && -	-	-
101908111	31.0663	27.7721	32.2022	19.261	16.6571	16.424	30.3469	17.4474	0.798821	0.0486445	1	LOC101908111	NC_037345.1	43180557	43182861	+	2305	pseudogene	- && sp|Q3T025|RL17_BOVIN 60S ribosomal protein L17 OS=Bos taurus OX=9913 GN=RPL17 PE=2 SV=3 && -	-	-
101905887	79.1691	107.121	56.5979	102.387	92.1042	145.763	80.9626	113.418	-0.485916	0.0487535	1	LOC101905887	NC_037333.1	15644790	15645350	-	561	pseudogene	- && sp|P20821|GCSH_BOVIN Glycine cleavage system H protein, mitochondrial OS=Bos taurus OX=9913 GN=GCSH PE=1 SV=1 && PF01597:Glycine cleavage H-protein	-	-
506769	856.83	828.203	837.258	990.419	825.998	994.676	840.764	937.031	-0.155875	0.0487967	1	SKAP1	NC_037346.1	38060681	38366730	+	1643	protein_coding	src kinase associated phosphoprotein 1%2C transcript variant X2 && sp|Q86WV1|SKAP1_HUMAN Src kinase-associated phosphoprotein 1 OS=Homo sapiens OX=9606 GN=SKAP1 PE=1 SV=3 && -	-	-
532528	1397.99	1530.44	1565.22	1529.73	1694.13	1660.87	1497.88	1628.24	-0.120349	0.0488923	1	GNL1	NC_037350.1	28420981	28428769	+	2172	protein_coding	G protein nucleolar 1 (putative) && sp|Q5RA07|GNL1_PONAB Guanine nucleotide-binding protein-like 1 OS=Pongo abelii OX=9601 GN=GNL1 PE=2 SV=1 && PF01926:50S ribosome-binding GTPase	-	-
104969299	30.0642	14.8779	24.3956	42.5769	40.1731	32.8479	23.1126	38.5326	-0.738262	0.0489219	1	LOC104969299	NC_037335.1	23053693	23065223	-	5074	lncRNA	uncharacterized LOC104969299%2C transcript variant X2 && - && -	-	-
538238	2422.17	2341.78	2524.46	2302.19	2321.22	2201.84	2429.47	2275.08	0.094664	0.048973	1	PLK1	NC_037352.1	21334524	21345063	+	2170	protein_coding	polo like kinase 1 && sp|Q2TA25|PLK1_BOVIN Serine/threonine-protein kinase PLK1 OS=Bos taurus OX=9913 GN=PLK1 PE=2 SV=2 && PF00069:Protein kinase domain|PF00659:POLO box duplicated region	-	-
541100	175.374	197.38	187.358	227.077	213.603	237.121	186.704	225.934	-0.274633	0.0490373	1	PLEKHH3	NC_037346.1	42725940	42734807	-	3653	protein_coding	pleckstrin homology%2C MyTH4 and FERM domain containing H3%2C transcript variant X1 && sp|Q7Z736|PKHH3_HUMAN Pleckstrin homology domain-containing family H member 3 OS=Homo sapiens OX=9606 GN=PLEKHH3 PE=1 SV=2 && PF00784:MyTH4 domain|PF00373:FERM central domain	-	-
767909	1289.75	1393.56	1349.57	1547.97	1378.62	1459.68	1344.29	1462.09	-0.120888	0.0490574	1	ATP5MPL	NC_037348.1	68460844	68466200	-	355	protein_coding	ATP synthase membrane subunit 6.8PL && sp|P14790|ATP68_BOVIN ATP synthase subunit ATP5MJ, mitochondrial OS=Bos taurus OX=9913 GN=ATP5MJ PE=1 SV=1 && -	-	-
540426	12135.9	11998.5	11836.8	11228.1	11477.7	11855	11990.4	11520.3	0.0577135	0.0491099	0.296437	MSN	NC_037357.1	94696645	94769333	-	3965	protein_coding	moesin && sp|Q2HJ49|MOES_BOVIN Moesin OS=Bos taurus OX=9913 GN=MSN PE=2 SV=3 && PF09380:FERM C-terminal PH-like domain|PF00769:Ezrin/radixin/moesin family|PF09379:FERM N-terminal domain|PF00373:FERM central domain	-	-
504932	293.627	328.306	316.167	400.425	340.981	354.142	312.7	365.183	-0.223438	0.0491951	1	TMEM190	NC_037345.1	62107591	62108637	-	543	protein_coding	transmembrane protein 190 && sp|E1BJD3|TM190_BOVIN Transmembrane protein 190 OS=Bos taurus OX=9913 GN=TMEM190 PE=3 SV=1 && PF15431:Transmembrane protein 190	-	-
282877	4052.65	4378.07	4117.01	6811.29	4090.8	5764.81	4182.58	5555.63	-0.409533	0.0492144	0.296437	RPS28	NC_037334.1	16968061	16969193	+	332	protein_coding	ribosomal protein S28 && sp|Q56JX6|RS28_BOVIN 40S ribosomal protein S28 OS=Bos taurus OX=9913 GN=RPS28 PE=3 SV=1 && -	-	-
528153	508.085	505.849	469.372	463.277	424.267	413.678	494.435	433.741	0.188809	0.0493021	1	RUFY1	NC_037334.1	1706056	1772613	-	2730	protein_coding	RUN and FYVE domain containing 1%2C transcript variant X1 && sp|Q96T51|RUFY1_HUMAN RUN and FYVE domain-containing protein 1 OS=Homo sapiens OX=9606 GN=RUFY1 PE=1 SV=2 && PF02759:RUN domain|PF01363:FYVE zinc finger	-	-
531038	674.44	663.554	668.44	547.417	617.294	625.137	668.812	596.616	0.164693	0.04931	1	LOC531038	NC_037357.1	79285796	79302453	-	6353	protein_coding	rho-related GTP-binding protein RhoG%2C transcript variant X4 && sp|P84097|RHOG_CRICR Rho-related GTP-binding protein RhoG OS=Cricetus cricetus OX=10034 GN=RHOG PE=2 SV=1 && -	-	-
506127	2364.05	2437	2467.86	2221.09	2346.7	2254.19	2422.97	2273.99	0.0914583	0.0494434	1	SKI	NC_037343.1	50515079	50569588	-	5190	protein_coding	SKI proto-oncogene && sp|Q9TUG2|SKI_HORSE Ski oncogene OS=Equus caballus OX=9796 GN=SKI PE=2 SV=1 && -	-	-
101908474	492.051	479.068	458.638	389.274	437.005	425.996	476.586	417.425	0.190853	0.049499	1	ZNF835	NC_037345.1	63907935	63914769	-	3488	protein_coding	zinc finger protein 835 && sp|Q9Y2P0|ZN835_HUMAN Zinc finger protein 835 OS=Homo sapiens OX=9606 GN=ZNF835 PE=1 SV=2 && -	C2H2	C2H2
518635	398.852	400.712	364.959	333.519	354.699	317.188	388.174	335.135	0.211323	0.049512	1	MFSD11	NC_037346.1	55014711	55043192	-	4954	protein_coding	major facilitator superfamily domain containing 11%2C transcript variant X1 && sp|Q4R495|MFS11_MACFA UNC93-like protein MFSD11 OS=Macaca fascicularis OX=9541 GN=MFSD11 PE=2 SV=1 && PF05978:Ion channel regulatory protein UNC-93	-	-
510125	1818.88	1847.84	1819.91	1616.91	1755.86	1732.73	1828.88	1701.83	0.103749	0.049556	1	LIN7C	NC_037342.1	58214578	58224553	-	3828	protein_coding	lin-7 homolog C%2C crumbs cell polarity complex component && sp|Q0P5F3|LIN7C_BOVIN Protein lin-7 homolog C OS=Bos taurus OX=9913 GN=LIN7C PE=2 SV=1 && PF02828:L27 domain|PF00595:PDZ domain	-	-
534832	1541.29	1470.93	1547.66	1686.86	1618.68	1605.44	1519.96	1636.99	-0.106974	0.0495876	1	KIF13A	NC_037350.1	39526086	39728765	+	7225	protein_coding	kinesin family member 13A%2C transcript variant X1 && sp|Q9H1H9|KI13A_HUMAN Kinesin-like protein KIF13A OS=Homo sapiens OX=9606 GN=KIF13A PE=1 SV=2 && -	-	-
112448582	554.183	568.336	588.423	546.403	410.55	529.673	570.314	495.542	0.203663	0.0497084	1	LOC112448582	NC_037337.1	93778444	93816415	+	5394	protein_coding	WD repeat-containing protein 36-like && sp|Q8NI36|WDR36_HUMAN WD repeat-containing protein 36 OS=Homo sapiens OX=9606 GN=WDR36 PE=1 SV=1 && PF04192:Utp21 specific WD40 associated putative domain|PF00400:WD domain, G-beta repeat	-	-
444880	381.815	426.5	389.354	483.552	465.42	424.97	399.223	457.981	-0.198296	0.0498284	1	PAM16	NC_037352.1	3504141	3510588	-	1294	protein_coding	presequence translocase associated motor 16 && sp|Q9CQV1|TIM16_MOUSE Mitochondrial import inner membrane translocase subunit TIM16 OS=Mus musculus OX=10090 GN=Pam16 PE=1 SV=1 && -	-	-
512581	1913.09	1908.34	1829.67	1718.28	1785.25	1769.68	1883.7	1757.74	0.0996964	0.0498848	1	F2RL2	NC_037337.1	7846834	7854604	-	2864	protein_coding	coagulation factor II thrombin receptor like 2 && sp|Q58D85|PAR3_BOVIN Proteinase-activated receptor 3 OS=Bos taurus OX=9913 GN=F2RL2 PE=2 SV=1 && PF00001:7 transmembrane receptor (rhodopsin family)	-	-
100126047	38.0813	23.8046	49.7671	64.8791	69.5681	40.0334	37.2177	58.1602	-0.644431	0.0499049	1	NUDT6	NC_037344.1	34747142	34825462	+	5270	protein_coding	nudix hydrolase 6%2C transcript variant X6 && sp|P53370|NUDT6_HUMAN Nucleoside diphosphate-linked moiety X motif 6 OS=Homo sapiens OX=9606 GN=NUDT6 PE=1 SV=2 && -	-	-
404138	536.145	570.32	554.269	717.725	532.049	655.932	553.578	635.235	-0.197843	0.0499814	1	PFDN2	NC_037330.1	8376916	8388862	+	590	protein_coding	prefoldin subunit 2 && sp|A1A4P5|PFD2_BOVIN Prefoldin subunit 2 OS=Bos taurus OX=9913 GN=PFDN2 PE=2 SV=1 && PF01920:Prefoldin subunit	-	-
