# Supplementary material for: miR-425-5p Regulates Proliferation of Bovine Mammary Epithelial Cells by Targeting TOB2
Source: Genes (Basel). 2024 Jan 28;15(2):174. doi: 10.3390/genes15020174 (PMC10888448; doi:10.3390/genes15020174)
Supplement: Supplementary file 1 [file genes-15-00174-s001.zip › S3.xlsx]

## Sheet: Sheet1
Category	GOID	Description	GeneRatio	BgRatio	pvalue	padj	geneID	geneName	Count	Up	Up_Gene_id	Down	Down_Gene_id
BP	GO:0006412	translation	34/253	243/3736	2.52693e-05	0.0290461	326581/282847/614028/540129/286884/507197/512531/615300/528100/327682/280955/789999/404137/530464/504876/510547/506305/508359/534882/788861/281181/509613/510127/618702/515326/510075/515226/521747/615199/536619/508165/326582/509502/282877	EEF1G/FAU/NPM1/RPS23/RPS29/SHMT2/MARS/RPL38/SERP1/RACK1/VIM/EIF3B/RPL27/RPS24/RPL23/RPL4/RARS/MRPL49/EIF3CL/RPS17/GAPDH/EIF4EBP1/MRPL37/RPL28/EIF3K/TARS/EIF3D/EIF3I/UBA52/PAIP2/RPL36A/RPS12/PTCD3/RPS28	34	20	326581/614028/507197/512531/327682/280955/789999/404137/510547/506305/508359/534882/281181/509613/510127/515326/515226/521747/615199/509502	14	282847/540129/286884/615300/528100/530464/504876/788861/618702/510075/536619/508165/326582/282877
BP	GO:0043043	peptide biosynthetic process	34/253	249/3736	4.25432e-05	0.0290461	326581/282847/614028/540129/286884/507197/512531/615300/528100/327682/280955/789999/404137/530464/504876/510547/506305/508359/534882/788861/281181/509613/510127/618702/515326/510075/515226/521747/615199/536619/508165/326582/509502/282877	EEF1G/FAU/NPM1/RPS23/RPS29/SHMT2/MARS/RPL38/SERP1/RACK1/VIM/EIF3B/RPL27/RPS24/RPL23/RPL4/RARS/MRPL49/EIF3CL/RPS17/GAPDH/EIF4EBP1/MRPL37/RPL28/EIF3K/TARS/EIF3D/EIF3I/UBA52/PAIP2/RPL36A/RPS12/PTCD3/RPS28	34	20	326581/614028/507197/512531/327682/280955/789999/404137/510547/506305/508359/534882/281181/509613/510127/515326/515226/521747/615199/509502	14	282847/540129/286884/615300/528100/530464/504876/788861/618702/510075/536619/508165/326582/282877
BP	GO:0022613	ribonucleoprotein complex biogenesis	21/253	121/3736	4.43002e-05	0.0290461	615240/286868/540129/404165/515594/532936/540191/509932/615300/531493/789999/506667/404137/530464/613304/534882/515326/534721/515226/521747/282877	SNRPF/RPLP0/RPS23/NOP56/PRMT5/TAF9/DDX39B/MRTO4/RPL38/SNRPE/EIF3B/C1D/RPL27/RPS24/SNRPB/EIF3CL/EIF3K/DDX47/EIF3D/EIF3I/RPS28	21	15	286868/404165/515594/532936/540191/509932/789999/506667/404137/613304/534882/515326/534721/515226/521747	6	615240/540129/615300/531493/530464/282877
BP	GO:0043604	amide biosynthetic process	35/253	265/3736	6.61869e-05	0.0324013	326581/282847/614028/540129/286884/507197/512531/510620/615300/528100/327682/280955/789999/404137/530464/504876/510547/506305/508359/534882/788861/281181/509613/510127/618702/515326/510075/515226/521747/615199/536619/508165/326582/509502/282877	EEF1G/FAU/NPM1/RPS23/RPS29/SHMT2/MARS/ASAH1/RPL38/SERP1/RACK1/VIM/EIF3B/RPL27/RPS24/RPL23/RPL4/RARS/MRPL49/EIF3CL/RPS17/GAPDH/EIF4EBP1/MRPL37/RPL28/EIF3K/TARS/EIF3D/EIF3I/UBA52/PAIP2/RPL36A/RPS12/PTCD3/RPS28	35	21	326581/614028/507197/512531/510620/327682/280955/789999/404137/510547/506305/508359/534882/281181/509613/510127/515326/515226/521747/615199/509502	14	282847/540129/286884/615300/528100/530464/504876/788861/618702/510075/536619/508165/326582/282877
BP	GO:0022618	ribonucleoprotein complex assembly	14/253	66/3736	9.4939e-05	0.0324013	615240/540129/515594/532936/540191/509932/615300/531493/789999/613304/534882/515326/515226/521747	SNRPF/RPS23/PRMT5/TAF9/DDX39B/MRTO4/RPL38/SNRPE/EIF3B/SNRPB/EIF3CL/EIF3K/EIF3D/EIF3I	14	10	515594/532936/540191/509932/789999/613304/534882/515326/515226/521747	4	615240/540129/615300/531493
BP	GO:0006518	peptide metabolic process	36/253	281/3736	9.88346e-05	0.0324013	281495/326581/282847/614028/540129/286884/507197/512531/615300/528100/327682/280955/789999/404137/530464/504876/510547/506305/508359/534882/788861/281181/509613/510127/618702/515326/510075/515226/521747/615199/536619/508165/509977/326582/509502/282877	SOD1/EEF1G/FAU/NPM1/RPS23/RPS29/SHMT2/MARS/RPL38/SERP1/RACK1/VIM/EIF3B/RPL27/RPS24/RPL23/RPL4/RARS/MRPL49/EIF3CL/RPS17/GAPDH/EIF4EBP1/MRPL37/RPL28/EIF3K/TARS/EIF3D/EIF3I/UBA52/PAIP2/RPL36A/ARL6IP5/RPS12/PTCD3/RPS28	36	21	326581/614028/507197/512531/327682/280955/789999/404137/510547/506305/508359/534882/281181/509613/510127/515326/515226/521747/615199/509977/509502	15	281495/282847/540129/286884/615300/528100/530464/504876/788861/618702/510075/536619/508165/326582/282877
BP	GO:0071826	ribonucleoprotein complex subunit organization	14/253	71/3736	0.000217135	0.0610151	615240/540129/515594/532936/540191/509932/615300/531493/789999/613304/534882/515326/515226/521747	SNRPF/RPS23/PRMT5/TAF9/DDX39B/MRTO4/RPL38/SNRPE/EIF3B/SNRPB/EIF3CL/EIF3K/EIF3D/EIF3I	14	10	515594/532936/540191/509932/789999/613304/534882/515326/515226/521747	4	615240/540129/615300/531493
BP	GO:0043603	cellular amide metabolic process	38/253	317/3736	0.000260036	0.0639364	281495/326581/282847/614028/540129/286884/507197/512531/510620/615300/528100/327682/280955/789999/404137/530464/504876/404148/510547/506305/508359/534882/788861/281181/509613/510127/618702/515326/510075/515226/521747/615199/536619/508165/509977/326582/509502/282877	SOD1/EEF1G/FAU/NPM1/RPS23/RPS29/SHMT2/MARS/ASAH1/RPL38/SERP1/RACK1/VIM/EIF3B/RPL27/RPS24/RPL23/PGAM1/RPL4/RARS/MRPL49/EIF3CL/RPS17/GAPDH/EIF4EBP1/MRPL37/RPL28/EIF3K/TARS/EIF3D/EIF3I/UBA52/PAIP2/RPL36A/ARL6IP5/RPS12/PTCD3/RPS28	38	23	326581/614028/507197/512531/510620/327682/280955/789999/404137/404148/510547/506305/508359/534882/281181/509613/510127/515326/515226/521747/615199/509977/509502	15	281495/282847/540129/286884/615300/528100/530464/504876/788861/618702/510075/536619/508165/326582/282877
BP	GO:0002181	cytoplasmic translation	9/253	34/3736	0.000303483	0.066328	540129/286884/615300/789999/534882/515326/515226/521747/282877	RPS23/RPS29/RPL38/EIF3B/EIF3CL/EIF3K/EIF3D/EIF3I/RPS28	9	5	789999/534882/515326/515226/521747	4	540129/286884/615300/282877
BP	GO:0001732	formation of cytoplasmic translation initiation complex	5/253	11/3736	0.000451003	0.0887122	789999/534882/515326/515226/521747	EIF3B/EIF3CL/EIF3K/EIF3D/EIF3I	5	5	789999/534882/515326/515226/521747	0
BP	GO:0051881	regulation of mitochondrial membrane potential	6/253	19/3736	0.00116375	0.2081	281495/281562/523609/280730/512913/509977	SOD1/UCP2/PRELID1/BAX/IFI6/ARL6IP5	6	4	281562/523609/512913/509977	2	281495/280730
BP	GO:0006413	translational initiation	8/253	34/3736	0.00153145	0.231869	614028/789999/534882/509613/515326/515226/521747/536619	NPM1/EIF3B/EIF3CL/EIF4EBP1/EIF3K/EIF3D/EIF3I/PAIP2	8	7	614028/789999/534882/509613/515326/515226/521747	1	536619
BP	GO:0002183	cytoplasmic translational initiation	5/253	14/3736	0.00165031	0.231869	789999/534882/515326/515226/521747	EIF3B/EIF3CL/EIF3K/EIF3D/EIF3I	5	5	789999/534882/515326/515226/521747	0
BP	GO:0006446	regulation of translational initiation	5/253	14/3736	0.00165031	0.231869	614028/789999/509613/515326/536619	NPM1/EIF3B/EIF4EBP1/EIF3K/PAIP2	5	4	614028/789999/509613/515326	1	536619
BP	GO:0065003	protein-containing complex assembly	39/253	368/3736	0.00248751	0.320709	282691/327660/615240/282355/327670/327713/540129/281742/507197/509212/515594/532936/540040/540191/509932/615300/512427/531493/280730/327682/281528/767981/327680/789999/327699/504735/613304/522917/515371/534882/281576/515326/768072/281871/515299/338058/515226/521747/540426	HMGB1/NDUFB9/SNRPF/SLC1A5/NDUFA6/NDUFB2/RPS23/NDUFA12/SHMT2/PIH1D1/PRMT5/TAF9/ARL3/DDX39B/MRTO4/RPL38/NASP/SNRPE/BAX/RACK1/TGM2/SEM1/NDUFS4/EIF3B/ATP5IF1/CCT3/SNRPB/RIOK3/PDZD11/EIF3CL/WARS/EIF3K/COA6/ISG15/MED4/ARF1/EIF3D/EIF3I/MSN	39	21	282355/281742/507197/515594/532936/540191/509932/327682/789999/504735/613304/522917/515371/534882/281576/515326/281871/338058/515226/521747/540426	18	282691/327660/615240/327670/327713/540129/509212/540040/615300/512427/531493/280730/281528/767981/327680/327699/768072/515299
BP	GO:0009141	nucleoside triphosphate metabolic process	15/253	100/3736	0.00260872	0.320709	327660/282690/534611/327688/507197/287019/404189/404148/281181/338040/540457/768072/529282/509965/282710	NDUFB9/ATP5PF/NME7/COX7A2/SHMT2/PFKFB2/NME1/PGAM1/GAPDH/ATP5ME/RAN/COA6/COQ9/CMPK1/ATP5PD	15	7	534611/507197/287019/404148/281181/540457/529282	8	327660/282690/327688/404189/338040/768072/509965/282710
BP	GO:0009205	purine ribonucleoside triphosphate metabolic process	14/253	91/3736	0.00283014	0.325107	327660/282690/534611/327688/507197/287019/404189/404148/281181/338040/540457/768072/529282/282710	NDUFB9/ATP5PF/NME7/COX7A2/SHMT2/PFKFB2/NME1/PGAM1/GAPDH/ATP5ME/RAN/COA6/COQ9/ATP5PD	14	7	534611/507197/287019/404148/281181/540457/529282	7	327660/282690/327688/404189/338040/768072/282710
BP	GO:1990000	amyloid fibril formation	4/253	10/3736	0.00311376	0.325107	281276/282848/509914/404138	LDLR/PFDN5/PFDN6/PFDN2	4	1	282848	3	281276/509914/404138
BP	GO:0009144	purine nucleoside triphosphate metabolic process	14/253	92/3736	0.00314033	0.325107	327660/282690/534611/327688/507197/287019/404189/404148/281181/338040/540457/768072/529282/282710	NDUFB9/ATP5PF/NME7/COX7A2/SHMT2/PFKFB2/NME1/PGAM1/GAPDH/ATP5ME/RAN/COA6/COQ9/ATP5PD	14	7	534611/507197/287019/404148/281181/540457/529282	7	327660/282690/327688/404189/338040/768072/282710
BP	GO:0009199	ribonucleoside triphosphate metabolic process	14/253	93/3736	0.00347787	0.342048	327660/282690/534611/327688/507197/287019/404189/404148/281181/338040/540457/768072/529282/282710	NDUFB9/ATP5PF/NME7/COX7A2/SHMT2/PFKFB2/NME1/PGAM1/GAPDH/ATP5ME/RAN/COA6/COQ9/ATP5PD	14	7	534611/507197/287019/404148/281181/540457/529282	7	327660/282690/327688/404189/338040/768072/282710
BP	GO:0007229	integrin-mediated signaling pathway	5/253	17/3736	0.00431111	0.38737	281873/508490/281872/281871/404156	ITGA5/ITGA3/ITGA2/ISG15/CD63	5	1	281871	4	281873/508490/281872/404156
BP	GO:2000058	regulation of ubiquitin-dependent protein catabolic process	6/253	24/3736	0.00433256	0.38737	532936/327682/504876/767874/286807/538238	TAF9/RACK1/RPL23/HSP90AB1/SUMO2/PLK1	6	5	532936/327682/767874/286807/538238	1	504876
BP	GO:1901566	organonitrogen compound biosynthetic process	47/253	481/3736	0.00469014	0.397815	326581/281615/282690/282847/614028/540129/534611/286884/507197/512531/510620/615300/528100/327682/287019/280955/789999/327699/404137/530464/504876/404189/404148/510547/506305/508359/534882/788861/281181/338040/509613/510127/618702/515326/615114/510075/515226/521747/509965/615199/536619/508165/510682/326582/282710/509502/282877	EEF1G/ALDH1A1/ATP5PF/FAU/NPM1/RPS23/NME7/RPS29/SHMT2/MARS/ASAH1/RPL38/SERP1/RACK1/PFKFB2/VIM/EIF3B/ATP5IF1/RPL27/RPS24/RPL23/NME1/PGAM1/RPL4/RARS/MRPL49/EIF3CL/RPS17/GAPDH/ATP5ME/EIF4EBP1/MRPL37/RPL28/EIF3K/SELENOK/TARS/EIF3D/EIF3I/CMPK1/UBA52/PAIP2/RPL36A/DDOST/RPS12/ATP5PD/PTCD3/RPS28	47	25	326581/614028/534611/507197/512531/510620/327682/287019/280955/789999/404137/404148/510547/506305/508359/534882/281181/509613/510127/515326/515226/521747/615199/510682/509502	22	281615/282690/282847/540129/286884/615300/528100/327699/530464/504876/404189/788861/338040/618702/615114/510075/509965/536619/508165/326582/282710/282877
BP	GO:0009142	nucleoside triphosphate biosynthetic process	9/253	49/3736	0.00485387	0.397815	282690/534611/287019/404189/404148/281181/338040/509965/282710	ATP5PF/NME7/PFKFB2/NME1/PGAM1/GAPDH/ATP5ME/CMPK1/ATP5PD	9	4	534611/287019/404148/281181	5	282690/404189/338040/509965/282710
BP	GO:0045333	cellular respiration	10/253	59/3736	0.00554219	0.404935	327660/506888/327688/507197/523609/327680/281157/768072/529282/327696	NDUFB9/DLST/COX7A2/SHMT2/PRELID1/NDUFS4/FDX1/COA6/COQ9/SDHC	10	6	506888/507197/523609/281157/529282/327696	4	327660/327688/327680/768072
BP	GO:1903362	regulation of cellular protein catabolic process	9/253	50/3736	0.00557811	0.404935	281276/532936/327682/504876/767874/286807/539393/538238/540426	LDLR/TAF9/RACK1/RPL23/HSP90AB1/SUMO2/RGP1/PLK1/MSN	9	7	532936/327682/767874/286807/539393/538238/540426	2	281276/504876
BP	GO:0043933	protein-containing complex subunit organization	42/253	423/3736	0.00573167	0.404935	282691/281831/327660/615240/282355/327670/327713/540129/281742/507197/509212/515594/532936/540040/540191/509932/615300/512427/531493/280730/327682/281528/767981/327680/789999/327699/504735/504876/613304/522917/515371/534882/518407/281576/515326/768072/281871/515299/338058/515226/521747/540426	HMGB1/HSPA8/NDUFB9/SNRPF/SLC1A5/NDUFA6/NDUFB2/RPS23/NDUFA12/SHMT2/PIH1D1/PRMT5/TAF9/ARL3/DDX39B/MRTO4/RPL38/NASP/SNRPE/BAX/RACK1/TGM2/SEM1/NDUFS4/EIF3B/ATP5IF1/CCT3/RPL23/SNRPB/RIOK3/PDZD11/EIF3CL/NAPA/WARS/EIF3K/COA6/ISG15/MED4/ARF1/EIF3D/EIF3I/MSN	42	23	281831/282355/281742/507197/515594/532936/540191/509932/327682/789999/504735/613304/522917/515371/534882/518407/281576/515326/281871/338058/515226/521747/540426	19	282691/327660/615240/327670/327713/540129/509212/540040/615300/512427/531493/280730/281528/767981/327680/327699/504876/768072/515299
BP	GO:0009145	purine nucleoside triphosphate biosynthetic process	8/253	42/3736	0.00621175	0.404935	282690/534611/287019/404189/404148/281181/338040/282710	ATP5PF/NME7/PFKFB2/NME1/PGAM1/GAPDH/ATP5ME/ATP5PD	8	4	534611/287019/404148/281181	4	282690/404189/338040/282710
BP	GO:0009206	purine ribonucleoside triphosphate biosynthetic process	8/253	42/3736	0.00621175	0.404935	282690/534611/287019/404189/404148/281181/338040/282710	ATP5PF/NME7/PFKFB2/NME1/PGAM1/GAPDH/ATP5ME/ATP5PD	8	4	534611/287019/404148/281181	4	282690/404189/338040/282710
BP	GO:0034248	regulation of cellular amide metabolic process	15/253	110/3736	0.00656616	0.404935	507564/614028/507197/615300/528100/327682/280955/789999/404148/281181/509613/515326/515226/536619/509502	HNRNPA2B1/NPM1/SHMT2/RPL38/SERP1/RACK1/VIM/EIF3B/PGAM1/GAPDH/EIF4EBP1/EIF3K/EIF3D/PAIP2/PTCD3	15	11	614028/507197/327682/280955/789999/404148/281181/509613/515326/515226/509502	4	507564/615300/528100/536619
BP	GO:0006406	mRNA export from nucleus	4/253	12/3736	0.00658766	0.404935	507564/614069/540191/767981	HNRNPA2B1/ENY2/DDX39B/SEM1	4	1	540191	3	507564/614069/767981
BP	GO:0071427	mRNA-containing ribonucleoprotein complex export from nucleus	4/253	12/3736	0.00658766	0.404935	507564/614069/540191/767981	HNRNPA2B1/ENY2/DDX39B/SEM1	4	1	540191	3	507564/614069/767981
BP	GO:0030162	regulation of proteolysis	17/253	132/3736	0.00701541	0.418161	616066/509123/617943/509212/532936/523609/530409/280730/512913/327682/504876/516090/767874/505176/286807/509977/538238	DAP/PDCD5/PCID2/PIH1D1/TAF9/PRELID1/PHB/BAX/IFI6/RACK1/RPL23/LAMTOR5/HSP90AB1/PSMA3/SUMO2/ARL6IP5/PLK1	17	11	616066/617943/532936/523609/530409/512913/327682/767874/286807/509977/538238	6	509123/509212/280730/504876/516090/505176
BP	GO:0006417	regulation of translation	14/253	102/3736	0.0080549	0.440943	507564/614028/507197/615300/528100/327682/280955/789999/281181/509613/515326/515226/536619/509502	HNRNPA2B1/NPM1/SHMT2/RPL38/SERP1/RACK1/VIM/EIF3B/GAPDH/EIF4EBP1/EIF3K/EIF3D/PAIP2/PTCD3	14	10	614028/507197/327682/280955/789999/281181/509613/515326/515226/509502	4	507564/615300/528100/536619
BP	GO:0031334	positive regulation of protein complex assembly	9/253	53/3736	0.00825888	0.440943	509212/540040/280730/327682/281576/281871/515299/338058/540426	PIH1D1/ARL3/BAX/RACK1/WARS/ISG15/MED4/ARF1/MSN	9	5	327682/281576/281871/338058/540426	4	509212/540040/280730/515299
BP	GO:0009201	ribonucleoside triphosphate biosynthetic process	8/253	44/3736	0.0082943	0.440943	282690/534611/287019/404189/404148/281181/338040/282710	ATP5PF/NME7/PFKFB2/NME1/PGAM1/GAPDH/ATP5ME/ATP5PD	8	4	534611/287019/404148/281181	4	282690/404189/338040/282710
BP	GO:2000116	regulation of cysteine-type endopeptidase activity	8/253	44/3736	0.0082943	0.440943	616066/509123/617943/509212/280730/512913/516090/509977	DAP/PDCD5/PCID2/PIH1D1/BAX/IFI6/LAMTOR5/ARL6IP5	8	4	616066/617943/512913/509977	4	509123/509212/280730/516090
BP	GO:0050848	regulation of calcium-mediated signaling	4/253	13/3736	0.0090167	0.466733	326597/510008/539640/613987	CALM/FHL2/RCAN1/TMEM100	4	3	510008/539640/613987	1	326597
BP	GO:0002262	myeloid cell homeostasis	6/253	29/3736	0.0114977	0.567189	281495/282691/327699/530464/281871/282479	SOD1/HMGB1/ATP5IF1/RPS24/ISG15/SLC25A5	6	1	281871	5	281495/282691/327699/530464/282479
BP	GO:0071166	ribonucleoprotein complex localization	4/253	14/3736	0.0119633	0.567189	507564/614069/540191/767981	HNRNPA2B1/ENY2/DDX39B/SEM1	4	1	540191	3	507564/614069/767981
BP	GO:0071426	ribonucleoprotein complex export from nucleus	4/253	14/3736	0.0119633	0.567189	507564/614069/540191/767981	HNRNPA2B1/ENY2/DDX39B/SEM1	4	1	540191	3	507564/614069/767981
BP	GO:0052548	regulation of endopeptidase activity	10/253	66/3736	0.0122564	0.567189	616066/509123/617943/509212/523609/280730/512913/516090/505176/509977	DAP/PDCD5/PCID2/PIH1D1/PRELID1/BAX/IFI6/LAMTOR5/PSMA3/ARL6IP5	10	5	616066/617943/523609/512913/509977	5	509123/509212/280730/516090/505176
BP	GO:0010608	posttranscriptional regulation of gene expression	15/253	118/3736	0.0123991	0.567189	507564/614028/617943/507197/615300/528100/327682/280955/789999/281181/509613/515326/515226/536619/509502	HNRNPA2B1/NPM1/PCID2/SHMT2/RPL38/SERP1/RACK1/VIM/EIF3B/GAPDH/EIF4EBP1/EIF3K/EIF3D/PAIP2/PTCD3	15	11	614028/617943/507197/327682/280955/789999/281181/509613/515326/515226/509502	4	507564/615300/528100/536619
BP	GO:0000075	cell cycle checkpoint	6/253	30/3736	0.013579	0.598869	617943/504796/540191/534811/515158/538238	PCID2/ABRAXAS1/DDX39B/ZWILCH/SPDL1/PLK1	6	4	617943/540191/534811/538238	2	504796/515158
BP	GO:0043281	regulation of cysteine-type endopeptidase activity involved in apoptotic process	7/253	39/3736	0.0142265	0.598869	616066/509123/509212/280730/512913/516090/509977	DAP/PDCD5/PIH1D1/BAX/IFI6/LAMTOR5/ARL6IP5	7	3	616066/512913/509977	4	509123/509212/280730/516090
BP	GO:0045184	establishment of protein localization	35/253	358/3736	0.01463	0.598869	507564/514541/509123/615778/614069/508900/317655/100126041/509212/507692/540040/510727/540191/512427/530430/768053/528100/327682/615565/767981/515118/504735/521073/535127/281546/534246/540457/282646/287022/521522/404156/509977/519597/538238/510125	HNRNPA2B1/RAB13/PDCD5/SEC61G/ENY2/IST1/MYH10/COPA/PIH1D1/EMC10/ARL3/EMC8/DDX39B/NASP/INHBB/AP1S1/SERP1/RACK1/FIS1/SEM1/RHOB/CCT3/TIMM9/MYO6/TRAM1/CCDC22/RAN/HSP90B1/YWHAZ/PEX19/CD63/ARL6IP5/SNX4/PLK1/LIN7C	35	15	508900/100126041/510727/540191/327682/515118/504735/521073/534246/540457/287022/521522/509977/538238/510125	20	507564/514541/509123/615778/614069/317655/509212/507692/540040/512427/530430/768053/528100/615565/767981/535127/281546/282646/404156/519597
BP	GO:0045862	positive regulation of proteolysis	9/253	59/3736	0.0164292	0.598869	616066/509123/523609/530409/280730/327682/286807/509977/538238	DAP/PDCD5/PRELID1/PHB/BAX/RACK1/SUMO2/ARL6IP5/PLK1	9	7	616066/523609/530409/327682/286807/509977/538238	2	509123/280730
BP	GO:0019693	ribose phosphate metabolic process	15/253	122/3736	0.0165413	0.598869	327660/282690/534611/327688/507197/616120/287019/404189/404148/281181/338040/540457/768072/529282/282710	NDUFB9/ATP5PF/NME7/COX7A2/SHMT2/PGLS/PFKFB2/NME1/PGAM1/GAPDH/ATP5ME/RAN/COA6/COQ9/ATP5PD	15	8	534611/507197/616120/287019/404148/281181/540457/529282	7	327660/282690/327688/404189/338040/768072/282710
BP	GO:0051246	regulation of protein metabolic process	45/253	489/3736	0.0165562	0.598869	281495/616066/507564/509123/614028/617943/281276/507197/509212/507692/532936/615300/523609/530409/280730/528100/512913/327682/280955/327680/789999/504876/282848/516090/767874/281181/509914/509613/505176/539124/286807/281576/515326/281871/282646/287022/515226/281440/539393/536619/509977/509502/538238/540426/404138	SOD1/DAP/HNRNPA2B1/PDCD5/NPM1/PCID2/LDLR/SHMT2/PIH1D1/EMC10/TAF9/RPL38/PRELID1/PHB/BAX/SERP1/IFI6/RACK1/VIM/NDUFS4/EIF3B/RPL23/PFDN5/LAMTOR5/HSP90AB1/GAPDH/PFDN6/EIF4EBP1/PSMA3/TRAF6/SUMO2/WARS/EIF3K/ISG15/HSP90B1/YWHAZ/EIF3D/RAC1/RGP1/PAIP2/ARL6IP5/PTCD3/PLK1/MSN/PFDN2	45	28	616066/614028/617943/507197/532936/523609/530409/512913/327682/280955/789999/282848/767874/281181/509613/539124/286807/281576/515326/281871/287022/515226/281440/539393/509977/509502/538238/540426	17	281495/507564/509123/281276/509212/507692/615300/280730/528100/327680/504876/516090/509914/505176/282646/536619/404138
BP	GO:0007093	mitotic cell cycle checkpoint	5/253	23/3736	0.0167906	0.598869	617943/504796/534811/515158/538238	PCID2/ABRAXAS1/ZWILCH/SPDL1/PLK1	5	3	617943/534811/538238	2	504796/515158
BP	GO:0032434	regulation of proteasomal ubiquitin-dependent protein catabolic process	5/253	23/3736	0.0167906	0.598869	532936/327682/767874/286807/538238	TAF9/RACK1/HSP90AB1/SUMO2/PLK1	5	5	532936/327682/767874/286807/538238	0
BP	GO:0051336	regulation of hydrolase activity	18/253	157/3736	0.0179297	0.598869	616066/509123/614028/617943/509212/523609/530409/280730/512913/327682/281528/327699/516090/505176/282646/539393/282466/509977	DAP/PDCD5/NPM1/PCID2/PIH1D1/PRELID1/PHB/BAX/IFI6/RACK1/TGM2/ATP5IF1/LAMTOR5/PSMA3/HSP90B1/RGP1/S100A10/ARL6IP5	18	10	616066/614028/617943/523609/530409/512913/327682/539393/282466/509977	8	509123/509212/280730/281528/327699/516090/505176/282646
BP	GO:0008202	steroid metabolic process	9/253	60/3736	0.0182229	0.598869	281495/615906/508918/281276/510620/514293/281824/281157/281507	SOD1/LSS/SCP2/LDLR/ASAH1/IDI1/HSD3B1/FDX1/STAR	9	4	510620/281824/281157/281507	5	281495/615906/508918/281276/514293
BP	GO:0051641	cellular localization	45/253	492/3736	0.0183326	0.598869	326597/281831/507564/514541/509123/508490/615778/614069/508918/100126041/281276/509212/507692/540040/510727/404122/540191/768053/327682/615565/767981/509685/504735/512478/506632/516090/281181/280979/281546/515158/534246/540457/281871/282646/287022/539393/521522/404156/282466/509977/519597/282710/281719/538238/540426	CALM/HSPA8/HNRNPA2B1/RAB13/PDCD5/ITGA3/SEC61G/ENY2/SCP2/COPA/LDLR/PIH1D1/EMC10/ARL3/EMC8/ACTG1/DDX39B/AP1S1/RACK1/FIS1/SEM1/ANP32B/CCT3/SEPT1/KLHL21/LAMTOR5/GAPDH/ACTB/TRAM1/SPDL1/CCDC22/RAN/ISG15/HSP90B1/YWHAZ/RGP1/PEX19/CD63/S100A10/ARL6IP5/SNX4/ATP5PD/CRYAB/PLK1/MSN	45	21	281831/100126041/510727/404122/540191/327682/504735/506632/281181/280979/534246/540457/281871/287022/539393/521522/282466/509977/281719/538238/540426	24	326597/507564/514541/509123/508490/615778/614069/508918/281276/509212/507692/540040/768053/615565/767981/509685/512478/516090/281546/515158/282646/404156/519597/282710
BP	GO:0006165	nucleoside diphosphate phosphorylation	6/253	32/3736	0.018504	0.598869	534611/287019/404189/404148/281181/509965	NME7/PFKFB2/NME1/PGAM1/GAPDH/CMPK1	6	4	534611/287019/404148/281181	2	404189/509965
BP	GO:0008203	cholesterol metabolic process	6/253	32/3736	0.018504	0.598869	281495/615906/281276/514293/281157/281507	SOD1/LSS/LDLR/IDI1/FDX1/STAR	6	2	281157/281507	4	281495/615906/281276/514293
BP	GO:0046939	nucleotide phosphorylation	6/253	32/3736	0.018504	0.598869	534611/287019/404189/404148/281181/509965	NME7/PFKFB2/NME1/PGAM1/GAPDH/CMPK1	6	4	534611/287019/404148/281181	2	404189/509965
BP	GO:1902652	secondary alcohol metabolic process	6/253	32/3736	0.018504	0.598869	281495/615906/281276/514293/281157/281507	SOD1/LSS/LDLR/IDI1/FDX1/STAR	6	2	281157/281507	4	281495/615906/281276/514293
BP	GO:0034613	cellular protein localization	31/253	314/3736	0.0186921	0.598869	507564/514541/509123/508490/615778/614069/100126041/509212/507692/540040/510727/540191/768053/327682/615565/767981/504735/506632/516090/280979/281546/515158/540457/281871/282646/287022/521522/282466/509977/538238/540426	HNRNPA2B1/RAB13/PDCD5/ITGA3/SEC61G/ENY2/COPA/PIH1D1/EMC10/ARL3/EMC8/DDX39B/AP1S1/RACK1/FIS1/SEM1/CCT3/KLHL21/LAMTOR5/ACTB/TRAM1/SPDL1/RAN/ISG15/HSP90B1/YWHAZ/PEX19/S100A10/ARL6IP5/PLK1/MSN	31	15	100126041/510727/540191/327682/504735/506632/280979/540457/281871/287022/521522/282466/509977/538238/540426	16	507564/514541/509123/508490/615778/614069/509212/507692/540040/768053/615565/767981/516090/281546/515158/282646
BP	GO:0015980	energy derivation by oxidation of organic compounds	11/253	81/3736	0.0193277	0.598869	327660/506888/327688/507197/523609/327680/532726/281157/768072/529282/327696	NDUFB9/DLST/COX7A2/SHMT2/PRELID1/NDUFS4/PPP1R2/FDX1/COA6/COQ9/SDHC	11	6	506888/507197/523609/281157/529282/327696	5	327660/327688/327680/532726/768072
BP	GO:0042176	regulation of protein catabolic process	10/253	71/3736	0.0199289	0.598869	281276/532936/530409/327682/504876/767874/286807/539393/538238/540426	LDLR/TAF9/PHB/RACK1/RPL23/HSP90AB1/SUMO2/RGP1/PLK1/MSN	10	8	532936/530409/327682/767874/286807/539393/538238/540426	2	281276/504876
BP	GO:0010822	positive regulation of mitochondrion organization	5/253	24/3736	0.020069	0.598869	509123/280730/615565/514765/282479	PDCD5/BAX/FIS1/ZNF205/SLC25A5	5	0		5	509123/280730/615565/514765/282479
BP	GO:0010950	positive regulation of endopeptidase activity	5/253	24/3736	0.020069	0.598869	616066/509123/523609/280730/509977	DAP/PDCD5/PRELID1/BAX/ARL6IP5	5	3	616066/523609/509977	2	509123/280730
BP	GO:0051248	negative regulation of protein metabolic process	22/253	206/3736	0.0202757	0.598869	507564/614028/617943/281276/507197/509212/532936/530409/512913/327682/504876/282848/516090/767874/509914/509613/281576/281871/539393/536619/538238/404138	HNRNPA2B1/NPM1/PCID2/LDLR/SHMT2/PIH1D1/TAF9/PHB/IFI6/RACK1/RPL23/PFDN5/LAMTOR5/HSP90AB1/PFDN6/EIF4EBP1/WARS/ISG15/RGP1/PAIP2/PLK1/PFDN2	22	14	614028/617943/507197/532936/530409/512913/327682/282848/767874/509613/281576/281871/539393/538238	8	507564/281276/509212/504876/516090/509914/536619/404138
BP	GO:0070727	cellular macromolecule localization	31/253	316/3736	0.0203024	0.598869	507564/514541/509123/508490/615778/614069/100126041/509212/507692/540040/510727/540191/768053/327682/615565/767981/504735/506632/516090/280979/281546/515158/540457/281871/282646/287022/521522/282466/509977/538238/540426	HNRNPA2B1/RAB13/PDCD5/ITGA3/SEC61G/ENY2/COPA/PIH1D1/EMC10/ARL3/EMC8/DDX39B/AP1S1/RACK1/FIS1/SEM1/CCT3/KLHL21/LAMTOR5/ACTB/TRAM1/SPDL1/RAN/ISG15/HSP90B1/YWHAZ/PEX19/S100A10/ARL6IP5/PLK1/MSN	31	15	100126041/510727/540191/327682/504735/506632/280979/540457/281871/287022/521522/282466/509977/538238/540426	16	507564/514541/509123/508490/615778/614069/509212/507692/540040/768053/615565/767981/516090/281546/515158/282646
BP	GO:0006694	steroid biosynthetic process	6/253	33/3736	0.0213734	0.598869	281495/615906/510620/514293/281824/281157	SOD1/LSS/ASAH1/IDI1/HSD3B1/FDX1	6	3	510620/281824/281157	3	281495/615906/514293
BP	GO:0016125	sterol metabolic process	6/253	33/3736	0.0213734	0.598869	281495/615906/281276/514293/281157/281507	SOD1/LSS/LDLR/IDI1/FDX1/STAR	6	2	281157/281507	4	281495/615906/281276/514293
BP	GO:0008104	protein localization	44/253	484/3736	0.0216777	0.598869	507564/514541/509123/508490/615778/614069/508900/317655/100126041/509212/507692/540040/510727/404122/540191/512427/530430/768053/528100/327682/615565/767981/515118/504735/506632/521073/516090/280979/535127/281546/515158/534246/540457/281871/282646/287022/521522/404156/282466/509977/519597/538238/540426/510125	HNRNPA2B1/RAB13/PDCD5/ITGA3/SEC61G/ENY2/IST1/MYH10/COPA/PIH1D1/EMC10/ARL3/EMC8/ACTG1/DDX39B/NASP/INHBB/AP1S1/SERP1/RACK1/FIS1/SEM1/RHOB/CCT3/KLHL21/TIMM9/LAMTOR5/ACTB/MYO6/TRAM1/SPDL1/CCDC22/RAN/ISG15/HSP90B1/YWHAZ/PEX19/CD63/S100A10/ARL6IP5/SNX4/PLK1/MSN/LIN7C	44	21	508900/100126041/510727/404122/540191/327682/515118/504735/506632/521073/280979/534246/540457/281871/287022/521522/282466/509977/538238/540426/510125	23	507564/514541/509123/508490/615778/614069/317655/509212/507692/540040/512427/530430/768053/528100/615565/767981/516090/535127/281546/515158/282646/404156/519597
BP	GO:0009150	purine ribonucleotide metabolic process	14/253	115/3736	0.0219037	0.598869	327660/282690/534611/327688/507197/287019/404189/404148/281181/338040/540457/768072/529282/282710	NDUFB9/ATP5PF/NME7/COX7A2/SHMT2/PFKFB2/NME1/PGAM1/GAPDH/ATP5ME/RAN/COA6/COQ9/ATP5PD	14	7	534611/507197/287019/404148/281181/540457/529282	7	327660/282690/327688/404189/338040/768072/282710
BP	GO:0051649	establishment of localization in cell	33/253	344/3736	0.0227586	0.598869	326597/281831/507564/514541/509123/615778/614069/508918/100126041/281276/404122/540191/768053/615565/767981/509685/512478/281181/280979/281546/515158/534246/540457/282646/287022/539393/521522/404156/519597/282710/281719/538238/540426	CALM/HSPA8/HNRNPA2B1/RAB13/PDCD5/SEC61G/ENY2/SCP2/COPA/LDLR/ACTG1/DDX39B/AP1S1/FIS1/SEM1/ANP32B/SEPT1/GAPDH/ACTB/TRAM1/SPDL1/CCDC22/RAN/HSP90B1/YWHAZ/RGP1/PEX19/CD63/SNX4/ATP5PD/CRYAB/PLK1/MSN	33	14	281831/100126041/404122/540191/281181/280979/534246/540457/287022/539393/521522/281719/538238/540426	19	326597/507564/514541/509123/615778/614069/508918/281276/768053/615565/767981/509685/512478/281546/515158/282646/404156/519597/282710
BP	GO:0046034	ATP metabolic process	11/253	83/3736	0.022837	0.598869	327660/282690/327688/507197/287019/404148/281181/338040/768072/529282/282710	NDUFB9/ATP5PF/COX7A2/SHMT2/PFKFB2/PGAM1/GAPDH/ATP5ME/COA6/COQ9/ATP5PD	11	5	507197/287019/404148/281181/529282	6	327660/282690/327688/338040/768072/282710
BP	GO:0051129	negative regulation of cellular component organization	14/253	116/3736	0.0234471	0.598869	282691/617943/281276/509212/523609/327682/280955/282848/522917/509914/515158/282479/538238/404138	HMGB1/PCID2/LDLR/PIH1D1/PRELID1/RACK1/VIM/PFDN5/RIOK3/PFDN6/SPDL1/SLC25A5/PLK1/PFDN2	14	7	617943/523609/327682/280955/282848/522917/538238	7	282691/281276/509212/509914/515158/282479/404138
BP	GO:0006091	generation of precursor metabolites and energy	16/253	139/3736	0.024091	0.598869	327660/506888/327688/507197/523609/287019/327680/532726/404148/281157/281181/768072/529282/281110/282710/327696	NDUFB9/DLST/COX7A2/SHMT2/PRELID1/PFKFB2/NDUFS4/PPP1R2/PGAM1/FDX1/GAPDH/COA6/COQ9/CYB5A/ATP5PD/SDHC	16	9	506888/507197/523609/287019/404148/281157/281181/529282/327696	7	327660/327688/327680/532726/768072/281110/282710
BP	GO:0000387	spliceosomal snRNP assembly	4/253	17/3736	0.0242309	0.598869	615240/515594/531493/613304	SNRPF/PRMT5/SNRPE/SNRPB	4	2	515594/613304	2	615240/531493
BP	GO:0001836	release of cytochrome c from mitochondria	4/253	17/3736	0.0242309	0.598869	509123/523609/280730/512913	PDCD5/PRELID1/BAX/IFI6	4	2	523609/512913	2	509123/280730
BP	GO:0043280	positive regulation of cysteine-type endopeptidase activity involved in apoptotic process	4/253	17/3736	0.0242309	0.598869	616066/509123/280730/509977	DAP/PDCD5/BAX/ARL6IP5	4	2	616066/509977	2	509123/280730
BP	GO:1990778	protein localization to cell periphery	8/253	53/3736	0.0245264	0.598869	514541/508490/540040/327682/280979/282466/509977/538238	RAB13/ITGA3/ARL3/RACK1/ACTB/S100A10/ARL6IP5/PLK1	8	5	327682/280979/282466/509977/538238	3	514541/508490/540040
BP	GO:0008637	apoptotic mitochondrial changes	6/253	34/3736	0.0245296	0.598869	509123/523609/280730/512913/514765/282479	PDCD5/PRELID1/BAX/IFI6/ZNF205/SLC25A5	6	2	523609/512913	4	509123/280730/514765/282479
BP	GO:0009117	nucleotide metabolic process	16/253	140/3736	0.0255926	0.598869	327660/282690/534611/327688/507197/616120/287019/404189/404148/281181/338040/540457/768072/529282/509965/282710	NDUFB9/ATP5PF/NME7/COX7A2/SHMT2/PGLS/PFKFB2/NME1/PGAM1/GAPDH/ATP5ME/RAN/COA6/COQ9/CMPK1/ATP5PD	16	8	534611/507197/616120/287019/404148/281181/540457/529282	8	327660/282690/327688/404189/338040/768072/509965/282710
BP	GO:0007094	mitotic spindle assembly checkpoint	3/253	10/3736	0.0257914	0.598869	617943/515158/538238	PCID2/SPDL1/PLK1	3	2	617943/538238	1	515158
BP	GO:0031577	spindle checkpoint	3/253	10/3736	0.0257914	0.598869	617943/515158/538238	PCID2/SPDL1/PLK1	3	2	617943/538238	1	515158
BP	GO:0050849	negative regulation of calcium-mediated signaling	3/253	10/3736	0.0257914	0.598869	326597/510008/539640	CALM/FHL2/RCAN1	3	2	510008/539640	1	326597
BP	GO:0071173	spindle assembly checkpoint	3/253	10/3736	0.0257914	0.598869	617943/515158/538238	PCID2/SPDL1/PLK1	3	2	617943/538238	1	515158
BP	GO:0071174	mitotic spindle checkpoint	3/253	10/3736	0.0257914	0.598869	617943/515158/538238	PCID2/SPDL1/PLK1	3	2	617943/538238	1	515158
BP	GO:0051128	regulation of cellular component organization	37/253	399/3736	0.0263238	0.598869	280794/282691/281555/615087/509123/614028/317655/617943/281276/509212/618691/540040/404122/281057/523609/530409/280730/327682/615565/281528/280955/504735/282848/522917/509914/514765/281576/515158/281871/515299/338058/282479/404156/282466/538238/540426/404138	FN1/HMGB1/TUBB2B/TUBB/PDCD5/NPM1/MYH10/PCID2/LDLR/PIH1D1/PHPT1/ARL3/ACTG1/CD44/PRELID1/PHB/BAX/RACK1/FIS1/TGM2/VIM/CCT3/PFDN5/RIOK3/PFDN6/ZNF205/WARS/SPDL1/ISG15/MED4/ARF1/SLC25A5/CD63/S100A10/PLK1/MSN/PFDN2	37	18	615087/614028/617943/404122/281057/523609/530409/327682/280955/504735/282848/522917/281576/281871/338058/282466/538238/540426	19	280794/282691/281555/509123/317655/281276/509212/618691/540040/280730/615565/281528/509914/514765/515158/515299/282479/404156/404138
BP	GO:0022900	electron transport chain	7/253	44/3736	0.0265902	0.598869	327660/327688/327680/281157/768072/529282/281110	NDUFB9/COX7A2/NDUFS4/FDX1/COA6/COQ9/CYB5A	7	2	281157/529282	5	327660/327688/327680/768072/281110
BP	GO:0006163	purine nucleotide metabolic process	14/253	118/3736	0.0267764	0.598869	327660/282690/534611/327688/507197/287019/404189/404148/281181/338040/540457/768072/529282/282710	NDUFB9/ATP5PF/NME7/COX7A2/SHMT2/PFKFB2/NME1/PGAM1/GAPDH/ATP5ME/RAN/COA6/COQ9/ATP5PD	14	7	534611/507197/287019/404148/281181/540457/529282	7	327660/282690/327688/404189/338040/768072/282710
BP	GO:0043254	regulation of protein complex assembly	11/253	85/3736	0.0267923	0.598869	282691/509212/540040/280730/327682/522917/281576/281871/515299/338058/540426	HMGB1/PIH1D1/ARL3/BAX/RACK1/RIOK3/WARS/ISG15/MED4/ARF1/MSN	11	6	327682/522917/281576/281871/338058/540426	5	282691/509212/540040/280730/515299
BP	GO:0034622	cellular protein-containing complex assembly	26/253	261/3736	0.0273572	0.604624	282691/327660/615240/327670/327713/540129/281742/509212/515594/532936/540040/540191/509932/615300/512427/531493/767981/327680/789999/613304/534882/515326/768072/338058/515226/521747	HMGB1/NDUFB9/SNRPF/NDUFA6/NDUFB2/RPS23/NDUFA12/PIH1D1/PRMT5/TAF9/ARL3/DDX39B/MRTO4/RPL38/NASP/SNRPE/SEM1/NDUFS4/EIF3B/SNRPB/EIF3CL/EIF3K/COA6/ARF1/EIF3D/EIF3I	26	12	281742/515594/532936/540191/509932/789999/613304/534882/515326/338058/515226/521747	14	282691/327660/615240/327670/327713/540129/509212/540040/615300/512427/531493/767981/327680/768072
BP	GO:1903364	positive regulation of cellular protein catabolic process	5/253	26/3736	0.0278188	0.607995	281276/327682/286807/538238/540426	LDLR/RACK1/SUMO2/PLK1/MSN	5	4	327682/286807/538238/540426	1	281276
BP	GO:0009259	ribonucleotide metabolic process	14/253	119/3736	0.0285667	0.61748	327660/282690/534611/327688/507197/287019/404189/404148/281181/338040/540457/768072/529282/282710	NDUFB9/ATP5PF/NME7/COX7A2/SHMT2/PFKFB2/NME1/PGAM1/GAPDH/ATP5ME/RAN/COA6/COQ9/ATP5PD	14	7	534611/507197/287019/404148/281181/540457/529282	7	327660/282690/327688/404189/338040/768072/282710
BP	GO:0000281	mitotic cytokinesis	4/253	18/3736	0.0295413	0.624813	317655/540040/515118/538238	MYH10/ARL3/RHOB/PLK1	4	2	515118/538238	2	317655/540040
BP	GO:0006405	RNA export from nucleus	4/253	18/3736	0.0295413	0.624813	507564/614069/540191/767981	HNRNPA2B1/ENY2/DDX39B/SEM1	4	1	540191	3	507564/614069/767981
BP	GO:0006753	nucleoside phosphate metabolic process	16/253	143/3736	0.0305209	0.625819	327660/282690/534611/327688/507197/616120/287019/404189/404148/281181/338040/540457/768072/529282/509965/282710	NDUFB9/ATP5PF/NME7/COX7A2/SHMT2/PGLS/PFKFB2/NME1/PGAM1/GAPDH/ATP5ME/RAN/COA6/COQ9/CMPK1/ATP5PD	16	8	534611/507197/616120/287019/404148/281181/540457/529282	8	327660/282690/327688/404189/338040/768072/509965/282710
BP	GO:0052547	regulation of peptidase activity	10/253	76/3736	0.0306435	0.625819	616066/509123/617943/509212/523609/280730/512913/516090/505176/509977	DAP/PDCD5/PCID2/PIH1D1/PRELID1/BAX/IFI6/LAMTOR5/PSMA3/ARL6IP5	10	5	616066/617943/523609/512913/509977	5	509123/509212/280730/516090/505176
BP	GO:0007163	establishment or maintenance of cell polarity	5/253	27/3736	0.0323166	0.625819	327682/280979/515158/538238/540426	RACK1/ACTB/SPDL1/PLK1/MSN	5	4	327682/280979/538238/540426	1	515158
BP	GO:0042177	negative regulation of protein catabolic process	5/253	27/3736	0.0323166	0.625819	532936/530409/504876/767874/539393	TAF9/PHB/RPL23/HSP90AB1/RGP1	5	4	532936/530409/767874/539393	1	504876
BP	GO:0030855	epithelial cell differentiation	12/253	99/3736	0.0335451	0.625819	281495/513463/514541/515834/509212/100125238/510620/512876/280955/512993/613987/540426	SOD1/TAGLN/RAB13/TGFB1I1/PIH1D1/ERCC2/ASAH1/GPR4/VIM/WDR77/TMEM100/MSN	12	8	513463/515834/100125238/510620/280955/512993/613987/540426	4	281495/514541/509212/512876
BP	GO:0045841	negative regulation of mitotic metaphase/anaphase transition	3/253	11/3736	0.0337249	0.625819	617943/515158/538238	PCID2/SPDL1/PLK1	3	2	617943/538238	1	515158
BP	GO:0072528	pyrimidine-containing compound biosynthetic process	3/253	11/3736	0.0337249	0.625819	534611/404189/509965	NME7/NME1/CMPK1	3	1	534611	2	404189/509965
BP	GO:0098586	cellular response to virus	3/253	11/3736	0.0337249	0.625819	530409/512913/522917	PHB/IFI6/RIOK3	3	3	530409/512913/522917	0
BP	GO:0120009	intermembrane lipid transfer	3/253	11/3736	0.0337249	0.625819	613773/523609/281507	PITPNB/PRELID1/STAR	3	3	613773/523609/281507	0
BP	GO:1902100	negative regulation of metaphase/anaphase transition of cell cycle	3/253	11/3736	0.0337249	0.625819	617943/515158/538238	PCID2/SPDL1/PLK1	3	2	617943/538238	1	515158
BP	GO:1905819	negative regulation of chromosome separation	3/253	11/3736	0.0337249	0.625819	617943/515158/538238	PCID2/SPDL1/PLK1	3	2	617943/538238	1	515158
BP	GO:2000059	negative regulation of ubiquitin-dependent protein catabolic process	3/253	11/3736	0.0337249	0.625819	532936/504876/767874	TAF9/RPL23/HSP90AB1	3	2	532936/767874	1	504876
BP	GO:2000816	negative regulation of mitotic sister chromatid separation	3/253	11/3736	0.0337249	0.625819	617943/515158/538238	PCID2/SPDL1/PLK1	3	2	617943/538238	1	515158
BP	GO:0042254	ribosome biogenesis	9/253	67/3736	0.0349511	0.632555	286868/404165/509932/615300/506667/404137/530464/534721/282877	RPLP0/NOP56/MRTO4/RPL38/C1D/RPL27/RPS24/DDX47/RPS28	9	6	286868/404165/509932/506667/404137/534721	3	615300/530464/282877
BP	GO:0032268	regulation of cellular protein metabolic process	41/253	460/3736	0.0353456	0.632555	281495/616066/507564/509123/614028/617943/281276/507197/509212/507692/532936/615300/523609/530409/280730/528100/512913/327682/280955/327680/789999/504876/516090/767874/281181/509613/539124/286807/281576/515326/281871/282646/287022/515226/281440/539393/536619/509977/509502/538238/540426	SOD1/DAP/HNRNPA2B1/PDCD5/NPM1/PCID2/LDLR/SHMT2/PIH1D1/EMC10/TAF9/RPL38/PRELID1/PHB/BAX/SERP1/IFI6/RACK1/VIM/NDUFS4/EIF3B/RPL23/LAMTOR5/HSP90AB1/GAPDH/EIF4EBP1/TRAF6/SUMO2/WARS/EIF3K/ISG15/HSP90B1/YWHAZ/EIF3D/RAC1/RGP1/PAIP2/ARL6IP5/PTCD3/PLK1/MSN	41	27	616066/614028/617943/507197/532936/523609/530409/512913/327682/280955/789999/767874/281181/509613/539124/286807/281576/515326/281871/287022/515226/281440/539393/509977/509502/538238/540426	14	281495/507564/509123/281276/509212/507692/615300/280730/528100/327680/504876/516090/282646/536619
BP	GO:0034502	protein localization to chromosome	4/253	19/3736	0.0354869	0.632555	509212/504735/515158/538238	PIH1D1/CCT3/SPDL1/PLK1	4	2	504735/538238	2	509212/515158
BP	GO:0009132	nucleoside diphosphate metabolic process	6/253	37/3736	0.0358185	0.632555	534611/287019/404189/404148/281181/509965	NME7/PFKFB2/NME1/PGAM1/GAPDH/CMPK1	6	4	534611/287019/404148/281181	2	404189/509965
BP	GO:0072657	protein localization to membrane	12/253	100/3736	0.0359077	0.632555	514541/509123/508490/507692/540040/510727/327682/615565/280979/281546/282466/509977	RAB13/PDCD5/ITGA3/EMC10/ARL3/EMC8/RACK1/FIS1/ACTB/TRAM1/S100A10/ARL6IP5	12	5	510727/327682/280979/282466/509977	7	514541/509123/508490/507692/540040/615565/281546
BP	GO:0051172	negative regulation of nitrogen compound metabolic process	33/253	357/3736	0.0366288	0.632555	282691/281831/616066/507564/614028/510008/617943/281276/507197/509212/515594/532936/530409/506485/512913/327682/506667/504831/504876/282848/516090/767874/509914/509613/514765/539124/281576/281871/539393/536619/281719/538238/404138	HMGB1/HSPA8/DAP/HNRNPA2B1/NPM1/FHL2/PCID2/LDLR/SHMT2/PIH1D1/PRMT5/TAF9/PHB/PBXIP1/IFI6/RACK1/C1D/CNBP/RPL23/PFDN5/LAMTOR5/HSP90AB1/PFDN6/EIF4EBP1/ZNF205/TRAF6/WARS/ISG15/RGP1/PAIP2/CRYAB/PLK1/PFDN2	33	22	281831/616066/614028/510008/617943/507197/515594/532936/530409/512913/327682/506667/504831/282848/767874/509613/539124/281576/281871/539393/281719/538238	11	282691/507564/281276/509212/506485/504876/516090/509914/514765/536619/404138
BP	GO:1901987	regulation of cell cycle phase transition	7/253	47/3736	0.0367599	0.632555	614028/617943/100125238/504796/511869/515158/538238	NPM1/PCID2/ERCC2/ABRAXAS1/TM4SF5/SPDL1/PLK1	7	4	614028/617943/100125238/538238	3	504796/511869/515158
BP	GO:0006611	protein export from nucleus	5/253	28/3736	0.0372436	0.632555	507564/614069/540191/767981/540457	HNRNPA2B1/ENY2/DDX39B/SEM1/RAN	5	2	540191/540457	3	507564/614069/767981
BP	GO:0010941	regulation of cell death	26/253	269/3736	0.038041	0.632555	281495/786336/616066/509123/614028/510008/617943/509212/532936/523609/530409/280730/512913/327682/281528/515118/515233/516090/514765/539124/282646/287022/282479/509977/281719/538238	SOD1/PTMA/DAP/PDCD5/NPM1/FHL2/PCID2/PIH1D1/TAF9/PRELID1/PHB/BAX/IFI6/RACK1/TGM2/RHOB/EEF1A2/LAMTOR5/ZNF205/TRAF6/HSP90B1/YWHAZ/SLC25A5/ARL6IP5/CRYAB/PLK1	26	15	616066/614028/510008/617943/532936/523609/530409/512913/327682/515118/539124/287022/509977/281719/538238	11	281495/786336/509123/509212/280730/281528/515233/516090/514765/282646/282479
BP	GO:0042981	regulation of apoptotic process	24/253	245/3736	0.0396248	0.632555	281495/786336/616066/509123/614028/510008/617943/509212/532936/523609/280730/512913/327682/281528/515118/515233/516090/514765/539124/282646/282479/509977/281719/538238	SOD1/PTMA/DAP/PDCD5/NPM1/FHL2/PCID2/PIH1D1/TAF9/PRELID1/BAX/IFI6/RACK1/TGM2/RHOB/EEF1A2/LAMTOR5/ZNF205/TRAF6/HSP90B1/SLC25A5/ARL6IP5/CRYAB/PLK1	24	13	616066/614028/510008/617943/532936/523609/512913/327682/515118/539124/509977/281719/538238	11	281495/786336/509123/509212/280730/281528/515233/516090/514765/282646/282479
BP	GO:0006754	ATP biosynthetic process	6/253	38/3736	0.0402157	0.632555	282690/287019/404148/281181/338040/282710	ATP5PF/PFKFB2/PGAM1/GAPDH/ATP5ME/ATP5PD	6	3	287019/404148/281181	3	282690/338040/282710
BP	GO:0044770	cell cycle phase transition	9/253	69/3736	0.0412155	0.632555	614028/617943/100125238/504796/512427/511869/509613/515158/538238	NPM1/PCID2/ERCC2/ABRAXAS1/NASP/TM4SF5/EIF4EBP1/SPDL1/PLK1	9	5	614028/617943/100125238/509613/538238	4	504796/512427/511869/515158
BP	GO:0010033	response to organic substance	39/253	439/3736	0.0416108	0.632555	281495/280924/281615/507564/514541/509123/515834/614028/282220/510008/281276/507197/509212/510620/532936/404122/281057/530409/530430/280730/327682/281528/280955/327680/504876/613987/522917/516090/281157/767874/280979/281546/539124/281871/282646/404156/614292/509977/540426	SOD1/SCD/ALDH1A1/HNRNPA2B1/RAB13/PDCD5/TGFB1I1/NPM1/EEF1A1/FHL2/LDLR/SHMT2/PIH1D1/ASAH1/TAF9/ACTG1/CD44/PHB/INHBB/BAX/RACK1/TGM2/VIM/NDUFS4/RPL23/TMEM100/RIOK3/LAMTOR5/FDX1/HSP90AB1/ACTB/TRAM1/TRAF6/ISG15/HSP90B1/CD63/AKIRIN2/ARL6IP5/MSN	39	22	515834/614028/282220/510008/507197/510620/532936/404122/281057/530409/327682/280955/613987/522917/281157/767874/280979/539124/281871/614292/509977/540426	17	281495/280924/281615/507564/514541/509123/281276/509212/530430/280730/281528/327680/504876/516090/281546/282646/404156
BP	GO:0051345	positive regulation of hydrolase activity	10/253	80/3736	0.0417499	0.632555	616066/509123/523609/530409/280730/327682/281528/539393/282466/509977	DAP/PDCD5/PRELID1/PHB/BAX/RACK1/TGM2/RGP1/S100A10/ARL6IP5	10	7	616066/523609/530409/327682/539393/282466/509977	3	509123/280730/281528
BP	GO:0030010	establishment of cell polarity	4/253	20/3736	0.0420743	0.632555	327682/515158/538238/540426	RACK1/SPDL1/PLK1/MSN	4	3	327682/538238/540426	1	515158
BP	GO:0061640	cytoskeleton-dependent cytokinesis	4/253	20/3736	0.0420743	0.632555	317655/540040/515118/538238	MYH10/ARL3/RHOB/PLK1	4	2	515118/538238	2	317655/540040
BP	GO:1903363	negative regulation of cellular protein catabolic process	4/253	20/3736	0.0420743	0.632555	532936/504876/767874/539393	TAF9/RPL23/HSP90AB1/RGP1	4	3	532936/767874/539393	1	504876
BP	GO:2001056	positive regulation of cysteine-type endopeptidase activity	4/253	20/3736	0.0420743	0.632555	616066/509123/280730/509977	DAP/PDCD5/BAX/ARL6IP5	4	2	616066/509977	2	509123/280730
BP	GO:2001251	negative regulation of chromosome organization	4/253	20/3736	0.0420743	0.632555	617943/509212/515158/538238	PCID2/PIH1D1/SPDL1/PLK1	4	2	617943/538238	2	509212/515158
BP	GO:0010952	positive regulation of peptidase activity	5/253	29/3736	0.0426073	0.632555	616066/509123/523609/280730/509977	DAP/PDCD5/PRELID1/BAX/ARL6IP5	5	3	616066/523609/509977	2	509123/280730
BP	GO:0006418	tRNA aminoacylation for protein translation	3/253	12/3736	0.0427706	0.632555	512531/506305/510075	MARS/RARS/TARS	3	2	512531/506305	1	510075
BP	GO:0032456	endocytic recycling	3/253	12/3736	0.0427706	0.632555	514541/534246/519597	RAB13/CCDC22/SNX4	3	1	534246	2	514541/519597
BP	GO:0033046	negative regulation of sister chromatid segregation	3/253	12/3736	0.0427706	0.632555	617943/515158/538238	PCID2/SPDL1/PLK1	3	2	617943/538238	1	515158
BP	GO:0033048	negative regulation of mitotic sister chromatid segregation	3/253	12/3736	0.0427706	0.632555	617943/515158/538238	PCID2/SPDL1/PLK1	3	2	617943/538238	1	515158
BP	GO:0043038	amino acid activation	3/253	12/3736	0.0427706	0.632555	512531/506305/510075	MARS/RARS/TARS	3	2	512531/506305	1	510075
BP	GO:0043039	tRNA aminoacylation	3/253	12/3736	0.0427706	0.632555	512531/506305/510075	MARS/RARS/TARS	3	2	512531/506305	1	510075
BP	GO:0051985	negative regulation of chromosome segregation	3/253	12/3736	0.0427706	0.632555	617943/515158/538238	PCID2/SPDL1/PLK1	3	2	617943/538238	1	515158
BP	GO:1903047	mitotic cell cycle process	14/253	126/3736	0.0436453	0.640674	317655/617943/505066/100125238/504796/540040/512427/515118/511869/509613/534811/515158/540457/538238	MYH10/PCID2/TBCE/ERCC2/ABRAXAS1/ARL3/NASP/RHOB/TM4SF5/EIF4EBP1/ZWILCH/SPDL1/RAN/PLK1	14	8	617943/505066/100125238/515118/509613/534811/540457/538238	6	317655/504796/540040/512427/511869/515158
BP	GO:1901990	regulation of mitotic cell cycle phase transition	6/253	39/3736	0.044941	0.654807	617943/100125238/504796/511869/515158/538238	PCID2/ERCC2/ABRAXAS1/TM4SF5/SPDL1/PLK1	6	3	617943/100125238/538238	3	504796/511869/515158
BP	GO:0010638	positive regulation of organelle organization	12/253	104/3736	0.0465428	0.662726	509123/509212/540040/280730/615565/504735/514765/338058/282479/282466/540426/404138	PDCD5/PIH1D1/ARL3/BAX/FIS1/CCT3/ZNF205/ARF1/SLC25A5/S100A10/MSN/PFDN2	12	4	504735/338058/282466/540426	8	509123/509212/540040/280730/615565/514765/282479/404138
BP	GO:0044772	mitotic cell cycle phase transition	8/253	60/3736	0.0472156	0.662726	617943/100125238/504796/512427/511869/509613/515158/538238	PCID2/ERCC2/ABRAXAS1/NASP/TM4SF5/EIF4EBP1/SPDL1/PLK1	8	4	617943/100125238/509613/538238	4	504796/512427/511869/515158
BP	GO:0055114	oxidation-reduction process	14/253	128/3736	0.0488309	0.662726	327660/508918/506888/327688/507197/523609/327680/532726/281748/281157/768072/529282/281110/327696	NDUFB9/SCP2/DLST/COX7A2/SHMT2/PRELID1/NDUFS4/PPP1R2/ECHS1/FDX1/COA6/COQ9/CYB5A/SDHC	14	7	506888/507197/523609/281748/281157/529282/327696	7	327660/508918/327688/327680/532726/768072/281110
BP	GO:0019722	calcium-mediated signaling	4/253	21/3736	0.0493049	0.662726	326597/510008/539640/613987	CALM/FHL2/RCAN1/TMEM100	4	3	510008/539640/613987	1	326597
BP	GO:0006119	oxidative phosphorylation	6/253	40/3736	0.0499991	0.662726	327660/327688/507197/768072/529282/282710	NDUFB9/COX7A2/SHMT2/COA6/COQ9/ATP5PD	6	2	507197/529282	4	327660/327688/768072/282710
BP	GO:0043067	regulation of programmed cell death	24/253	251/3736	0.0503498	0.662726	281495/786336/616066/509123/614028/510008/617943/509212/532936/523609/280730/512913/327682/281528/515118/515233/516090/514765/539124/282646/282479/509977/281719/538238	SOD1/PTMA/DAP/PDCD5/NPM1/FHL2/PCID2/PIH1D1/TAF9/PRELID1/BAX/IFI6/RACK1/TGM2/RHOB/EEF1A2/LAMTOR5/ZNF205/TRAF6/HSP90B1/SLC25A5/ARL6IP5/CRYAB/PLK1	24	13	616066/614028/510008/617943/532936/523609/512913/327682/515118/539124/509977/281719/538238	11	281495/786336/509123/509212/280730/281528/515233/516090/514765/282646/282479
BP	GO:0009152	purine ribonucleotide biosynthetic process	8/253	61/3736	0.0513002	0.662726	282690/534611/287019/404189/404148/281181/338040/282710	ATP5PF/NME7/PFKFB2/NME1/PGAM1/GAPDH/ATP5ME/ATP5PD	8	4	534611/287019/404148/281181	4	282690/404189/338040/282710
BP	GO:0072521	purine-containing compound metabolic process	14/253	129/3736	0.0515788	0.662726	327660/282690/534611/327688/507197/287019/404189/404148/281181/338040/540457/768072/529282/282710	NDUFB9/ATP5PF/NME7/COX7A2/SHMT2/PFKFB2/NME1/PGAM1/GAPDH/ATP5ME/RAN/COA6/COQ9/ATP5PD	14	7	534611/507197/287019/404148/281181/540457/529282	7	327660/282690/327688/404189/338040/768072/282710
BP	GO:0009123	nucleoside monophosphate metabolic process	12/253	106/3736	0.0526029	0.662726	327660/282690/327688/507197/287019/404148/281181/338040/768072/529282/509965/282710	NDUFB9/ATP5PF/COX7A2/SHMT2/PFKFB2/PGAM1/GAPDH/ATP5ME/COA6/COQ9/CMPK1/ATP5PD	12	5	507197/287019/404148/281181/529282	7	327660/282690/327688/338040/768072/509965/282710
BP	GO:0007091	metaphase/anaphase transition of mitotic cell cycle	3/253	13/3736	0.0528968	0.662726	617943/515158/538238	PCID2/SPDL1/PLK1	3	2	617943/538238	1	515158
BP	GO:0010965	regulation of mitotic sister chromatid separation	3/253	13/3736	0.0528968	0.662726	617943/515158/538238	PCID2/SPDL1/PLK1	3	2	617943/538238	1	515158
BP	GO:0030071	regulation of mitotic metaphase/anaphase transition	3/253	13/3736	0.0528968	0.662726	617943/515158/538238	PCID2/SPDL1/PLK1	3	2	617943/538238	1	515158
BP	GO:0032436	positive regulation of proteasomal ubiquitin-dependent protein catabolic process	3/253	13/3736	0.0528968	0.662726	327682/286807/538238	RACK1/SUMO2/PLK1	3	3	327682/286807/538238	0
BP	GO:0034333	adherens junction assembly	3/253	13/3736	0.0528968	0.662726	404122/280979/282466	ACTG1/ACTB/S100A10	3	3	404122/280979/282466	0
BP	GO:0044784	metaphase/anaphase transition of cell cycle	3/253	13/3736	0.0528968	0.662726	617943/515158/538238	PCID2/SPDL1/PLK1	3	2	617943/538238	1	515158
BP	GO:0045839	negative regulation of mitotic nuclear division	3/253	13/3736	0.0528968	0.662726	617943/515158/538238	PCID2/SPDL1/PLK1	3	2	617943/538238	1	515158
BP	GO:0046683	response to organophosphorus	3/253	13/3736	0.0528968	0.662726	327680/281157/282646	NDUFS4/FDX1/HSP90B1	3	1	281157	2	327680/282646
BP	GO:0051306	mitotic sister chromatid separation	3/253	13/3736	0.0528968	0.662726	617943/515158/538238	PCID2/SPDL1/PLK1	3	2	617943/538238	1	515158
BP	GO:0051784	negative regulation of nuclear division	3/253	13/3736	0.0528968	0.662726	617943/515158/538238	PCID2/SPDL1/PLK1	3	2	617943/538238	1	515158
BP	GO:0090199	regulation of release of cytochrome c from mitochondria	3/253	13/3736	0.0528968	0.662726	509123/523609/280730	PDCD5/PRELID1/BAX	3	1	523609	2	509123/280730
BP	GO:1902099	regulation of metaphase/anaphase transition of cell cycle	3/253	13/3736	0.0528968	0.662726	617943/515158/538238	PCID2/SPDL1/PLK1	3	2	617943/538238	1	515158
BP	GO:2000060	positive regulation of ubiquitin-dependent protein catabolic process	3/253	13/3736	0.0528968	0.662726	327682/286807/538238	RACK1/SUMO2/PLK1	3	3	327682/286807/538238	0
BP	GO:0051130	positive regulation of cellular component organization	18/253	178/3736	0.0538696	0.666941	281555/509123/509212/540040/280730/327682/615565/504735/514765/281576/281871/515299/338058/282479/404156/282466/540426/404138	TUBB2B/PDCD5/PIH1D1/ARL3/BAX/RACK1/FIS1/CCT3/ZNF205/WARS/ISG15/MED4/ARF1/SLC25A5/CD63/S100A10/MSN/PFDN2	18	7	327682/504735/281576/281871/338058/282466/540426	11	281555/509123/509212/540040/280730/615565/514765/515299/282479/404156/404138
BP	GO:0031503	protein-containing complex localization	5/253	31/3736	0.0546636	0.666941	507564/614069/540191/767981/506632	HNRNPA2B1/ENY2/DDX39B/SEM1/KLHL21	5	2	540191/506632	3	507564/614069/767981
BP	GO:0071702	organic substance transport	41/253	475/3736	0.0549564	0.666941	507564/514541/509123/282355/615778/282358/614069/508900/317655/508918/100126041/613773/281276/540040/540191/523609/512427/530430/768053/282363/528100/511375/327682/615565/767981/515118/521073/281507/280979/535127/281546/534246/540457/282646/287022/521522/282479/404156/509977/519597/510125	HNRNPA2B1/RAB13/PDCD5/SLC1A5/SEC61G/SLC2A3/ENY2/IST1/MYH10/SCP2/COPA/PITPNB/LDLR/ARL3/DDX39B/PRELID1/NASP/INHBB/AP1S1/SLC6A2/SERP1/SFXN1/RACK1/FIS1/SEM1/RHOB/TIMM9/STAR/ACTB/MYO6/TRAM1/CCDC22/RAN/HSP90B1/YWHAZ/PEX19/SLC25A5/CD63/ARL6IP5/SNX4/LIN7C	41	20	282355/282358/508900/100126041/613773/540191/523609/282363/511375/327682/515118/521073/281507/280979/534246/540457/287022/521522/509977/510125	21	507564/514541/509123/615778/614069/317655/508918/281276/540040/512427/530430/768053/528100/615565/767981/535127/281546/282646/282479/404156/519597
BP	GO:0010821	regulation of mitochondrion organization	6/253	41/3736	0.0553934	0.666941	509123/523609/280730/615565/514765/282479	PDCD5/PRELID1/BAX/FIS1/ZNF205/SLC25A5	6	1	523609	5	509123/280730/615565/514765/282479
BP	GO:2000113	negative regulation of cellular macromolecule biosynthetic process	19/253	191/3736	0.0555893	0.666941	282691/281831/616066/507564/510008/507197/515594/530409/506485/506667/504831/504876/282848/509613/514765/539124/536619/281719/538238	HMGB1/HSPA8/DAP/HNRNPA2B1/FHL2/SHMT2/PRMT5/PHB/PBXIP1/C1D/CNBP/RPL23/PFDN5/EIF4EBP1/ZNF205/TRAF6/PAIP2/CRYAB/PLK1	19	13	281831/616066/510008/507197/515594/530409/506667/504831/282848/509613/539124/281719/538238	6	282691/507564/506485/504876/514765/536619
BP	GO:0006164	purine nucleotide biosynthetic process	8/253	62/3736	0.0556067	0.666941	282690/534611/287019/404189/404148/281181/338040/282710	ATP5PF/NME7/PFKFB2/NME1/PGAM1/GAPDH/ATP5ME/ATP5PD	8	4	534611/287019/404148/281181	4	282690/404189/338040/282710
BP	GO:0051098	regulation of binding	8/253	62/3736	0.0556067	0.666941	280730/404189/516090/280979/539124/515226/282466/538238	BAX/NME1/LAMTOR5/ACTB/TRAF6/EIF3D/S100A10/PLK1	8	5	280979/539124/515226/282466/538238	3	280730/404189/516090
BP	GO:0032481	positive regulation of type I interferon production	4/253	22/3736	0.0571753	0.677493	282691/522917/281181/281871	HMGB1/RIOK3/GAPDH/ISG15	4	3	522917/281181/281871	1	282691
BP	GO:0099504	synaptic vesicle cycle	4/253	22/3736	0.0571753	0.677493	281831/404122/281181/280979	HSPA8/ACTG1/GAPDH/ACTB	4	4	281831/404122/281181/280979	0
BP	GO:0042391	regulation of membrane potential	6/253	42/3736	0.0611263	0.70476	281495/281562/523609/280730/512913/509977	SOD1/UCP2/PRELID1/BAX/IFI6/ARL6IP5	6	4	281562/523609/512913/509977	2	281495/280730
BP	GO:1903050	regulation of proteolysis involved in cellular protein catabolic process	6/253	42/3736	0.0611263	0.70476	532936/327682/504876/767874/286807/538238	TAF9/RACK1/RPL23/HSP90AB1/SUMO2/PLK1	6	5	532936/327682/767874/286807/538238	1	504876
BP	GO:0009167	purine ribonucleoside monophosphate metabolic process	11/253	97/3736	0.0613122	0.70476	327660/282690/327688/507197/287019/404148/281181/338040/768072/529282/282710	NDUFB9/ATP5PF/COX7A2/SHMT2/PFKFB2/PGAM1/GAPDH/ATP5ME/COA6/COQ9/ATP5PD	11	5	507197/287019/404148/281181/529282	6	327660/282690/327688/338040/768072/282710
BP	GO:0022904	respiratory electron transport chain	5/253	32/3736	0.0613598	0.70476	327660/327688/281157/768072/529282	NDUFB9/COX7A2/FDX1/COA6/COQ9	5	2	281157/529282	3	327660/327688/768072
BP	GO:0007010	cytoskeleton organization	22/253	231/3736	0.0616289	0.70476	281495/282385/615087/514541/504519/614028/317655/511512/505066/618691/540040/404122/280955/512478/281181/280979/515158/282646/338058/282466/538238/404138	SOD1/TMSB10/TUBB/RAB13/CAP1/NPM1/MYH10/RBM14/TBCE/PHPT1/ARL3/ACTG1/VIM/SEPT1/GAPDH/ACTB/SPDL1/HSP90B1/ARF1/S100A10/PLK1/PFDN2	22	12	615087/504519/614028/511512/505066/404122/280955/281181/280979/338058/282466/538238	10	281495/282385/514541/317655/618691/540040/512478/515158/282646/404138
BP	GO:0015914	phospholipid transport	3/253	14/3736	0.0640605	0.70476	613773/281276/523609	PITPNB/LDLR/PRELID1	3	2	613773/523609	1	281276
BP	GO:0045048	protein insertion into ER membrane	3/253	14/3736	0.0640605	0.70476	507692/510727/281546	EMC10/EMC8/TRAM1	3	1	510727	2	507692/281546
BP	GO:1901068	guanosine-containing compound metabolic process	3/253	14/3736	0.0640605	0.70476	534611/404189/540457	NME7/NME1/RAN	3	2	534611/540457	1	404189
BP	GO:1902749	regulation of cell cycle G2/M phase transition	3/253	14/3736	0.0640605	0.70476	614028/504796/538238	NPM1/ABRAXAS1/PLK1	3	2	614028/538238	1	504796
BP	GO:0015031	protein transport	30/253	335/3736	0.0641692	0.70476	507564/514541/509123/615778/614069/508900/317655/100126041/540040/540191/512427/530430/768053/528100/327682/615565/767981/515118/521073/535127/281546/534246/540457/282646/287022/521522/404156/509977/519597/510125	HNRNPA2B1/RAB13/PDCD5/SEC61G/ENY2/IST1/MYH10/COPA/ARL3/DDX39B/NASP/INHBB/AP1S1/SERP1/RACK1/FIS1/SEM1/RHOB/TIMM9/MYO6/TRAM1/CCDC22/RAN/HSP90B1/YWHAZ/PEX19/CD63/ARL6IP5/SNX4/LIN7C	30	12	508900/100126041/540191/327682/515118/521073/534246/540457/287022/521522/509977/510125	18	507564/514541/509123/615778/614069/317655/540040/512427/530430/768053/528100/615565/767981/535127/281546/282646/404156/519597
BP	GO:0009165	nucleotide biosynthetic process	9/253	75/3736	0.0644199	0.70476	282690/534611/287019/404189/404148/281181/338040/509965/282710	ATP5PF/NME7/PFKFB2/NME1/PGAM1/GAPDH/ATP5ME/CMPK1/ATP5PD	9	4	534611/287019/404148/281181	5	282690/404189/338040/509965/282710
BP	GO:0009126	purine nucleoside monophosphate metabolic process	11/253	98/3736	0.0651074	0.70476	327660/282690/327688/507197/287019/404148/281181/338040/768072/529282/282710	NDUFB9/ATP5PF/COX7A2/SHMT2/PFKFB2/PGAM1/GAPDH/ATP5ME/COA6/COQ9/ATP5PD	11	5	507197/287019/404148/281181/529282	6	327660/282690/327688/338040/768072/282710
BP	GO:0032479	regulation of type I interferon production	4/253	23/3736	0.0656773	0.70476	282691/522917/281181/281871	HMGB1/RIOK3/GAPDH/ISG15	4	3	522917/281181/281871	1	282691
BP	GO:0042773	ATP synthesis coupled electron transport	4/253	23/3736	0.0656773	0.70476	327660/327688/768072/529282	NDUFB9/COX7A2/COA6/COQ9	4	1	529282	3	327660/327688/768072
BP	GO:0042775	mitochondrial ATP synthesis coupled electron transport	4/253	23/3736	0.0656773	0.70476	327660/327688/768072/529282	NDUFB9/COX7A2/COA6/COQ9	4	1	529282	3	327660/327688/768072
BP	GO:1905477	positive regulation of protein localization to membrane	4/253	23/3736	0.0656773	0.70476	509123/508490/327682/615565	PDCD5/ITGA3/RACK1/FIS1	4	1	327682	3	509123/508490/615565
BP	GO:2000117	negative regulation of cysteine-type endopeptidase activity	4/253	23/3736	0.0656773	0.70476	617943/509212/512913/516090	PCID2/PIH1D1/IFI6/LAMTOR5	4	2	617943/512913	2	509212/516090
BP	GO:0060429	epithelium development	16/253	158/3736	0.0660668	0.70476	281495/513463/514541/515834/509212/100125238/510620/404122/281057/512876/280955/512993/613987/280979/539124/540426	SOD1/TAGLN/RAB13/TGFB1I1/PIH1D1/ERCC2/ASAH1/ACTG1/CD44/GPR4/VIM/WDR77/TMEM100/ACTB/TRAF6/MSN	16	12	513463/515834/100125238/510620/404122/281057/280955/512993/613987/280979/539124/540426	4	281495/514541/509212/512876
BP	GO:1901699	cellular response to nitrogen compound	12/253	110/3736	0.066284	0.70476	507564/514541/614028/530430/281528/280955/504876/522917/516090/281157/280979/282646	HNRNPA2B1/RAB13/NPM1/INHBB/TGM2/VIM/RPL23/RIOK3/LAMTOR5/FDX1/ACTB/HSP90B1	12	5	614028/280955/522917/281157/280979	7	507564/514541/530430/281528/504876/516090/282646
BP	GO:0048872	homeostasis of number of cells	6/253	43/3736	0.0671988	0.707573	281495/282691/327699/530464/281871/282479	SOD1/HMGB1/ATP5IF1/RPS24/ISG15/SLC25A5	6	1	281871	5	281495/282691/327699/530464/282479
BP	GO:0071407	cellular response to organic cyclic compound	10/253	87/3736	0.067268	0.707573	507564/614028/530409/281528/522917/281157/280979/282646/509977/540426	HNRNPA2B1/NPM1/PHB/TGM2/RIOK3/FDX1/ACTB/HSP90B1/ARL6IP5/MSN	10	7	614028/530409/522917/281157/280979/509977/540426	3	507564/281528/282646
BP	GO:0010558	negative regulation of macromolecule biosynthetic process	19/253	196/3736	0.0686133	0.717885	282691/281831/616066/507564/510008/507197/515594/530409/506485/506667/504831/504876/282848/509613/514765/539124/536619/281719/538238	HMGB1/HSPA8/DAP/HNRNPA2B1/FHL2/SHMT2/PRMT5/PHB/PBXIP1/C1D/CNBP/RPL23/PFDN5/EIF4EBP1/ZNF205/TRAF6/PAIP2/CRYAB/PLK1	19	13	281831/616066/510008/507197/515594/530409/506667/504831/282848/509613/539124/281719/538238	6	282691/507564/506485/504876/514765/536619
BP	GO:0009260	ribonucleotide biosynthetic process	8/253	65/3736	0.0698798	0.720697	282690/534611/287019/404189/404148/281181/338040/282710	ATP5PF/NME7/PFKFB2/NME1/PGAM1/GAPDH/ATP5ME/ATP5PD	8	4	534611/287019/404148/281181	4	282690/404189/338040/282710
BP	GO:1901701	cellular response to oxygen-containing compound	17/253	172/3736	0.0712404	0.720697	281495/281615/514541/281276/509212/618530/530430/281528/280955/515118/504876/516090/281157/280979/539124/282646/540426	SOD1/ALDH1A1/RAB13/LDLR/PIH1D1/ROMO1/INHBB/TGM2/VIM/RHOB/RPL23/LAMTOR5/FDX1/ACTB/TRAF6/HSP90B1/MSN	17	6	280955/515118/281157/280979/539124/540426	11	281495/281615/514541/281276/509212/618530/530430/281528/504876/516090/282646
BP	GO:0044089	positive regulation of cellular component biogenesis	10/253	88/3736	0.0715816	0.720697	509212/540040/280730/327682/281576/281871/515299/338058/282466/540426	PIH1D1/ARL3/BAX/RACK1/WARS/ISG15/MED4/ARF1/S100A10/MSN	10	6	327682/281576/281871/338058/282466/540426	4	509212/540040/280730/515299
BP	GO:0072659	protein localization to plasma membrane	6/253	44/3736	0.0736106	0.720697	514541/508490/327682/280979/282466/509977	RAB13/ITGA3/RACK1/ACTB/S100A10/ARL6IP5	6	4	327682/280979/282466/509977	2	514541/508490
BP	GO:0008380	RNA splicing	12/253	112/3736	0.0739283	0.720697	535113/281831/507564/615240/534645/515594/513526/540191/531493/613304/534721/533643	SNRNP70/HSPA8/HNRNPA2B1/SNRPF/SNRNP40/PRMT5/SNRNP25/DDX39B/SNRPE/SNRPB/DDX47/ZNF326	12	6	281831/534645/515594/540191/613304/534721	6	535113/507564/615240/513526/531493/533643
BP	GO:0009060	aerobic respiration	4/253	24/3736	0.074799	0.720697	506888/327688/507197/327696	DLST/COX7A2/SHMT2/SDHC	4	3	506888/507197/327696	1	327688
BP	GO:0032606	type I interferon production	4/253	24/3736	0.074799	0.720697	282691/522917/281181/281871	HMGB1/RIOK3/GAPDH/ISG15	4	3	522917/281181/281871	1	282691
BP	GO:1904375	regulation of protein localization to cell periphery	4/253	24/3736	0.074799	0.720697	508490/327682/280979/538238	ITGA3/RACK1/ACTB/PLK1	4	3	327682/280979/538238	1	508490
BP	GO:0046390	ribose phosphate biosynthetic process	8/253	66/3736	0.0750936	0.720697	282690/534611/287019/404189/404148/281181/338040/282710	ATP5PF/NME7/PFKFB2/NME1/PGAM1/GAPDH/ATP5ME/ATP5PD	8	4	534611/287019/404148/281181	4	282690/404189/338040/282710
BP	GO:0072522	purine-containing compound biosynthetic process	8/253	66/3736	0.0750936	0.720697	282690/534611/287019/404189/404148/281181/338040/282710	ATP5PF/NME7/PFKFB2/NME1/PGAM1/GAPDH/ATP5ME/ATP5PD	8	4	534611/287019/404148/281181	4	282690/404189/338040/282710
BP	GO:0006354	DNA-templated transcription, elongation	3/253	15/3736	0.07621	0.720697	614069/540191/533643	ENY2/DDX39B/ZNF326	3	1	540191	2	614069/533643
BP	GO:0006695	cholesterol biosynthetic process	3/253	15/3736	0.07621	0.720697	281495/615906/514293	SOD1/LSS/IDI1	3	0		3	281495/615906/514293
BP	GO:0006890	retrograde vesicle-mediated transport, Golgi to ER	3/253	15/3736	0.07621	0.720697	281707/100126041/613773	COPZ1/COPA/PITPNB	3	3	281707/100126041/613773	0
BP	GO:0007611	learning or memory	3/253	15/3736	0.07621	0.720697	281276/536619/509977	LDLR/PAIP2/ARL6IP5	3	1	509977	2	281276/536619
BP	GO:0033047	regulation of mitotic sister chromatid segregation	3/253	15/3736	0.07621	0.720697	617943/515158/538238	PCID2/SPDL1/PLK1	3	2	617943/538238	1	515158
BP	GO:0043388	positive regulation of DNA binding	3/253	15/3736	0.07621	0.720697	404189/516090/539124	NME1/LAMTOR5/TRAF6	3	1	539124	2	404189/516090
BP	GO:0051205	protein insertion into membrane	3/253	15/3736	0.07621	0.720697	507692/510727/281546	EMC10/EMC8/TRAM1	3	1	510727	2	507692/281546
BP	GO:1902653	secondary alcohol biosynthetic process	3/253	15/3736	0.07621	0.720697	281495/615906/514293	SOD1/LSS/IDI1	3	0		3	281495/615906/514293
BP	GO:1905818	regulation of chromosome separation	3/253	15/3736	0.07621	0.720697	617943/515158/538238	PCID2/SPDL1/PLK1	3	2	617943/538238	1	515158
BP	GO:2000379	positive regulation of reactive oxygen species metabolic process	3/253	15/3736	0.07621	0.720697	618530/280955/514765	ROMO1/VIM/ZNF205	3	1	280955	2	618530/514765
BP	GO:0009161	ribonucleoside monophosphate metabolic process	11/253	101/3736	0.077398	0.72843	327660/282690/327688/507197/287019/404148/281181/338040/768072/529282/282710	NDUFB9/ATP5PF/COX7A2/SHMT2/PFKFB2/PGAM1/GAPDH/ATP5ME/COA6/COQ9/ATP5PD	11	5	507197/287019/404148/281181/529282	6	327660/282690/327688/338040/768072/282710
BP	GO:0006066	alcohol metabolic process	9/253	78/3736	0.0786193	0.732911	281495/615906/281615/532797/281276/510620/514293/281157/281507	SOD1/LSS/ALDH1A1/IMPAD1/LDLR/ASAH1/IDI1/FDX1/STAR	9	3	510620/281157/281507	6	281495/615906/281615/532797/281276/514293
BP	GO:1901293	nucleoside phosphate biosynthetic process	9/253	78/3736	0.0786193	0.732911	282690/534611/287019/404189/404148/281181/338040/509965/282710	ATP5PF/NME7/PFKFB2/NME1/PGAM1/GAPDH/ATP5ME/CMPK1/ATP5PD	9	4	534611/287019/404148/281181	5	282690/404189/338040/509965/282710
BP	GO:1902600	proton transmembrane transport	6/253	45/3736	0.0803606	0.74561	281562/282690/281090/338040/282479/282710	UCP2/ATP5PF/COX4I1/ATP5ME/SLC25A5/ATP5PD	6	1	281562	5	282690/281090/338040/282479/282710
BP	GO:0015833	peptide transport	30/253	343/3736	0.0819743	0.757012	507564/514541/509123/615778/614069/508900/317655/100126041/540040/540191/512427/530430/768053/528100/327682/615565/767981/515118/521073/535127/281546/534246/540457/282646/287022/521522/404156/509977/519597/510125	HNRNPA2B1/RAB13/PDCD5/SEC61G/ENY2/IST1/MYH10/COPA/ARL3/DDX39B/NASP/INHBB/AP1S1/SERP1/RACK1/FIS1/SEM1/RHOB/TIMM9/MYO6/TRAM1/CCDC22/RAN/HSP90B1/YWHAZ/PEX19/CD63/ARL6IP5/SNX4/LIN7C	30	12	508900/100126041/540191/327682/515118/521073/534246/540457/287022/521522/509977/510125	18	507564/514541/509123/615778/614069/317655/540040/512427/530430/768053/528100/615565/767981/535127/281546/282646/404156/519597
BP	GO:0000910	cytokinesis	5/253	35/3736	0.0840977	0.759176	317655/540040/515118/506632/538238	MYH10/ARL3/RHOB/KLHL21/PLK1	5	3	515118/506632/538238	2	317655/540040
BP	GO:0045732	positive regulation of protein catabolic process	5/253	35/3736	0.0840977	0.759176	281276/327682/286807/538238/540426	LDLR/RACK1/SUMO2/PLK1/MSN	5	4	327682/286807/538238/540426	1	281276
BP	GO:0051168	nuclear export	5/253	35/3736	0.0840977	0.759176	507564/614069/540191/767981/540457	HNRNPA2B1/ENY2/DDX39B/SEM1/RAN	5	2	540191/540457	3	507564/614069/767981
BP	GO:0034101	erythrocyte homeostasis	4/253	25/3736	0.0845244	0.759176	327699/530464/281871/282479	ATP5IF1/RPS24/ISG15/SLC25A5	4	1	281871	3	327699/530464/282479
BP	GO:0043547	positive regulation of GTPase activity	4/253	25/3736	0.0845244	0.759176	327682/281528/539393/282466	RACK1/TGM2/RGP1/S100A10	4	3	327682/539393/282466	1	281528
BP	GO:0046165	alcohol biosynthetic process	4/253	25/3736	0.0845244	0.759176	281495/615906/510620/514293	SOD1/LSS/ASAH1/IDI1	4	1	510620	3	281495/615906/514293
BP	GO:0010605	negative regulation of macromolecule metabolic process	34/253	398/3736	0.0863958	0.772457	282691/281831/616066/507564/614028/510008/617943/281276/507197/509212/515594/532936/530409/506485/512913/327682/280955/506667/504831/504876/282848/516090/767874/509914/509613/514765/539124/281576/281871/539393/536619/281719/538238/404138	HMGB1/HSPA8/DAP/HNRNPA2B1/NPM1/FHL2/PCID2/LDLR/SHMT2/PIH1D1/PRMT5/TAF9/PHB/PBXIP1/IFI6/RACK1/VIM/C1D/CNBP/RPL23/PFDN5/LAMTOR5/HSP90AB1/PFDN6/EIF4EBP1/ZNF205/TRAF6/WARS/ISG15/RGP1/PAIP2/CRYAB/PLK1/PFDN2	34	23	281831/616066/614028/510008/617943/507197/515594/532936/530409/512913/327682/280955/506667/504831/282848/767874/509613/539124/281576/281871/539393/281719/538238	11	282691/507564/281276/509212/506485/504876/516090/509914/514765/536619/404138
BP	GO:0045892	negative regulation of transcription, DNA-templated	15/253	152/3736	0.0876393	0.776779	282691/281831/616066/510008/515594/530409/506485/506667/504831/504876/282848/514765/539124/281719/538238	HMGB1/HSPA8/DAP/FHL2/PRMT5/PHB/PBXIP1/C1D/CNBP/RPL23/PFDN5/ZNF205/TRAF6/CRYAB/PLK1	15	11	281831/616066/510008/515594/530409/506667/504831/282848/539124/281719/538238	4	282691/506485/504876/514765
BP	GO:0009890	negative regulation of biosynthetic process	20/253	215/3736	0.087669	0.776779	281495/282691/281831/616066/507564/510008/507197/515594/530409/506485/506667/504831/504876/282848/509613/514765/539124/536619/281719/538238	SOD1/HMGB1/HSPA8/DAP/HNRNPA2B1/FHL2/SHMT2/PRMT5/PHB/PBXIP1/C1D/CNBP/RPL23/PFDN5/EIF4EBP1/ZNF205/TRAF6/PAIP2/CRYAB/PLK1	20	13	281831/616066/510008/507197/515594/530409/506667/504831/282848/509613/539124/281719/538238	7	281495/282691/507564/506485/504876/514765/536619
BP	GO:0014074	response to purine-containing compound	3/253	16/3736	0.0892867	0.777111	327680/281157/282646	NDUFS4/FDX1/HSP90B1	3	1	281157	2	327680/282646
BP	GO:0016126	sterol biosynthetic process	3/253	16/3736	0.0892867	0.777111	281495/615906/514293	SOD1/LSS/IDI1	3	0		3	281495/615906/514293
BP	GO:0019218	regulation of steroid metabolic process	3/253	16/3736	0.0892867	0.777111	281495/281276/510620	SOD1/LDLR/ASAH1	3	1	510620	2	281495/281276
BP	GO:0034332	adherens junction organization	3/253	16/3736	0.0892867	0.777111	404122/280979/282466	ACTG1/ACTB/S100A10	3	3	404122/280979/282466	0
BP	GO:0010942	positive regulation of cell death	11/253	104/3736	0.0910639	0.784542	616066/509123/523609/530409/280730/327682/281528/515118/515233/514765/509977	DAP/PDCD5/PRELID1/PHB/BAX/RACK1/TGM2/RHOB/EEF1A2/ZNF205/ARL6IP5	11	6	616066/523609/530409/327682/515118/509977	5	509123/280730/281528/515233/514765
BP	GO:1902679	negative regulation of RNA biosynthetic process	15/253	153/3736	0.0915088	0.784542	282691/281831/616066/510008/515594/530409/506485/506667/504831/504876/282848/514765/539124/281719/538238	HMGB1/HSPA8/DAP/FHL2/PRMT5/PHB/PBXIP1/C1D/CNBP/RPL23/PFDN5/ZNF205/TRAF6/CRYAB/PLK1	15	11	281831/616066/510008/515594/530409/506667/504831/282848/539124/281719/538238	4	282691/506485/504876/514765
BP	GO:1903507	negative regulation of nucleic acid-templated transcription	15/253	153/3736	0.0915088	0.784542	282691/281831/616066/510008/515594/530409/506485/506667/504831/504876/282848/514765/539124/281719/538238	HMGB1/HSPA8/DAP/FHL2/PRMT5/PHB/PBXIP1/C1D/CNBP/RPL23/PFDN5/ZNF205/TRAF6/CRYAB/PLK1	15	11	281831/616066/510008/515594/530409/506667/504831/282848/539124/281719/538238	4	282691/506485/504876/514765
BP	GO:0046907	intracellular transport	25/253	281/3736	0.0917359	0.784542	507564/514541/509123/615778/614069/508918/100126041/281276/540191/768053/615565/767981/509685/281546/534246/540457/282646/287022/539393/521522/404156/519597/282710/281719/540426	HNRNPA2B1/RAB13/PDCD5/SEC61G/ENY2/SCP2/COPA/LDLR/DDX39B/AP1S1/FIS1/SEM1/ANP32B/TRAM1/CCDC22/RAN/HSP90B1/YWHAZ/RGP1/PEX19/CD63/SNX4/ATP5PD/CRYAB/MSN	25	9	100126041/540191/534246/540457/287022/539393/521522/281719/540426	16	507564/514541/509123/615778/614069/508918/281276/768053/615565/767981/509685/281546/282646/404156/519597/282710
BP	GO:0045930	negative regulation of mitotic cell cycle	5/253	36/3736	0.092542	0.784612	617943/504796/534811/515158/538238	PCID2/ABRAXAS1/ZWILCH/SPDL1/PLK1	5	3	617943/534811/538238	2	504796/515158
BP	GO:1905475	regulation of protein localization to membrane	5/253	36/3736	0.092542	0.784612	509123/508490/327682/615565/280979	PDCD5/ITGA3/RACK1/FIS1/ACTB	5	2	327682/280979	3	509123/508490/615565
BP	GO:1903829	positive regulation of cellular protein localization	7/253	58/3736	0.0942757	0.785364	509123/508490/327682/615565/504735/516090/540426	PDCD5/ITGA3/RACK1/FIS1/CCT3/LAMTOR5/MSN	7	3	327682/504735/540426	4	509123/508490/615565/516090
BP	GO:0071310	cellular response to organic substance	30/253	348/3736	0.0946906	0.785364	507564/514541/509123/515834/614028/282220/281276/509212/510620/404122/281057/530409/530430/280730/327682/281528/280955/504876/613987/522917/516090/281157/767874/280979/539124/281871/282646/404156/509977/540426	HNRNPA2B1/RAB13/PDCD5/TGFB1I1/NPM1/EEF1A1/LDLR/PIH1D1/ASAH1/ACTG1/CD44/PHB/INHBB/BAX/RACK1/TGM2/VIM/RPL23/TMEM100/RIOK3/LAMTOR5/FDX1/HSP90AB1/ACTB/TRAF6/ISG15/HSP90B1/CD63/ARL6IP5/MSN	30	18	515834/614028/282220/510620/404122/281057/530409/327682/280955/613987/522917/281157/767874/280979/539124/281871/509977/540426	12	507564/514541/509123/281276/509212/530430/280730/281528/504876/516090/282646/404156
BP	GO:0015748	organophosphate ester transport	4/253	26/3736	0.0948346	0.785364	613773/281276/523609/282479	PITPNB/LDLR/PRELID1/SLC25A5	4	2	613773/523609	2	281276/282479
BP	GO:1901991	negative regulation of mitotic cell cycle phase transition	4/253	26/3736	0.0948346	0.785364	617943/504796/515158/538238	PCID2/ABRAXAS1/SPDL1/PLK1	4	2	617943/538238	2	504796/515158
BP	GO:0035690	cellular response to drug	6/253	47/3736	0.0948636	0.785364	281528/280955/515118/281157/280979/282646	TGM2/VIM/RHOB/FDX1/ACTB/HSP90B1	6	4	280955/515118/281157/280979	2	281528/282646
BP	GO:0071705	nitrogen compound transport	35/253	415/3736	0.0950263	0.785364	507564/514541/509123/282355/615778/614069/508900/317655/100126041/540040/540191/512427/530430/768053/282363/528100/511375/327682/615565/767981/515118/521073/280979/535127/281546/534246/540457/282646/287022/521522/282479/404156/509977/519597/510125	HNRNPA2B1/RAB13/PDCD5/SLC1A5/SEC61G/ENY2/IST1/MYH10/COPA/ARL3/DDX39B/NASP/INHBB/AP1S1/SLC6A2/SERP1/SFXN1/RACK1/FIS1/SEM1/RHOB/TIMM9/ACTB/MYO6/TRAM1/CCDC22/RAN/HSP90B1/YWHAZ/PEX19/SLC25A5/CD63/ARL6IP5/SNX4/LIN7C	35	16	282355/508900/100126041/540191/282363/511375/327682/515118/521073/280979/534246/540457/287022/521522/509977/510125	19	507564/514541/509123/615778/614069/317655/540040/512427/530430/768053/528100/615565/767981/535127/281546/282646/282479/404156/519597
BP	GO:0055086	nucleobase-containing small molecule metabolic process	16/253	167/3736	0.0973403	0.798147	327660/282690/534611/327688/507197/616120/287019/404189/404148/281181/338040/540457/768072/529282/509965/282710	NDUFB9/ATP5PF/NME7/COX7A2/SHMT2/PGLS/PFKFB2/NME1/PGAM1/GAPDH/ATP5ME/RAN/COA6/COQ9/CMPK1/ATP5PD	16	8	534611/507197/616120/287019/404148/281181/540457/529282	8	327660/282690/327688/404189/338040/768072/509965/282710
BP	GO:0042886	amide transport	30/253	349/3736	0.0973844	0.798147	507564/514541/509123/615778/614069/508900/317655/100126041/540040/540191/512427/530430/768053/528100/327682/615565/767981/515118/521073/535127/281546/534246/540457/282646/287022/521522/404156/509977/519597/510125	HNRNPA2B1/RAB13/PDCD5/SEC61G/ENY2/IST1/MYH10/COPA/ARL3/DDX39B/NASP/INHBB/AP1S1/SERP1/RACK1/FIS1/SEM1/RHOB/TIMM9/MYO6/TRAM1/CCDC22/RAN/HSP90B1/YWHAZ/PEX19/CD63/ARL6IP5/SNX4/LIN7C	30	12	508900/100126041/540191/327682/515118/521073/534246/540457/287022/521522/509977/510125	18	507564/514541/509123/615778/614069/317655/540040/512427/530430/768053/528100/615565/767981/535127/281546/282646/404156/519597
BP	GO:0006397	mRNA processing	13/253	130/3736	0.0989105	0.803954	535113/281831/507564/615240/614837/534645/515594/513526/540191/531493/613304/534721/533643	SNRNP70/HSPA8/HNRNPA2B1/SNRPF/SSU72/SNRNP40/PRMT5/SNRNP25/DDX39B/SNRPE/SNRPB/DDX47/ZNF326	13	6	281831/534645/515594/540191/613304/534721	7	535113/507564/615240/614837/513526/531493/533643
BP	GO:0051050	positive regulation of transport	13/253	130/3736	0.0989105	0.803954	326597/509123/317655/508918/523609/530430/528100/327682/615565/514765/404156/519597/540426	CALM/PDCD5/MYH10/SCP2/PRELID1/INHBB/SERP1/RACK1/FIS1/ZNF205/CD63/SNX4/MSN	13	3	523609/327682/540426	10	326597/509123/317655/508918/530430/528100/615565/514765/404156/519597
BP	GO:1901700	response to oxygen-containing compound	20/253	219/3736	0.101077	0.81818	281495/280924/281615/514541/281276/509212/618530/530430/281528/280955/515118/327680/504876/516090/281157/280979/539124/282646/614292/540426	SOD1/SCD/ALDH1A1/RAB13/LDLR/PIH1D1/ROMO1/INHBB/TGM2/VIM/RHOB/NDUFS4/RPL23/LAMTOR5/FDX1/ACTB/TRAF6/HSP90B1/AKIRIN2/MSN	20	7	280955/515118/281157/280979/539124/614292/540426	13	281495/280924/281615/514541/281276/509212/618530/530430/281528/327680/504876/516090/282646
BP	GO:0006338	chromatin remodeling	3/253	17/3736	0.103227	0.822057	282691/509212/512427	HMGB1/PIH1D1/NASP	3	0		3	282691/509212/512427
BP	GO:0008037	cell recognition	3/253	17/3736	0.103227	0.822057	504735/287022/540426	CCT3/YWHAZ/MSN	3	3	504735/287022/540426	0
BP	GO:0021782	glial cell development	3/253	17/3736	0.103227	0.822057	281495/281276/280955	SOD1/LDLR/VIM	3	1	280955	2	281495/281276
BP	GO:0051588	regulation of neurotransmitter transport	3/253	17/3736	0.103227	0.822057	281181/509977/519597	GAPDH/ARL6IP5/SNX4	3	2	281181/509977	1	519597
BP	GO:0044087	regulation of cellular component biogenesis	15/253	156/3736	0.103759	0.822959	282691/614028/509212/540040/404122/280730/327682/522917/281576/281871/515299/338058/282466/538238/540426	HMGB1/NPM1/PIH1D1/ARL3/ACTG1/BAX/RACK1/RIOK3/WARS/ISG15/MED4/ARF1/S100A10/PLK1/MSN	15	10	614028/404122/327682/522917/281576/281871/338058/282466/538238/540426	5	282691/509212/540040/280730/515299
BP	GO:0031327	negative regulation of cellular biosynthetic process	19/253	207/3736	0.104231	0.823381	282691/281831/616066/507564/510008/507197/515594/530409/506485/506667/504831/504876/282848/509613/514765/539124/536619/281719/538238	HMGB1/HSPA8/DAP/HNRNPA2B1/FHL2/SHMT2/PRMT5/PHB/PBXIP1/C1D/CNBP/RPL23/PFDN5/EIF4EBP1/ZNF205/TRAF6/PAIP2/CRYAB/PLK1	19	13	281831/616066/510008/507197/515594/530409/506667/504831/282848/509613/539124/281719/538238	6	282691/507564/506485/504876/514765/536619
BP	GO:0008284	positive regulation of cell proliferation	12/253	119/3736	0.105017	0.826275	617407/614028/507692/618530/530409/327680/504831/512993/504876/404189/539124/282479	COPS9/NPM1/EMC10/ROMO1/PHB/NDUFS4/CNBP/WDR77/RPL23/NME1/TRAF6/SLC25A5	12	5	614028/530409/504831/512993/539124	7	617407/507692/618530/327680/504876/404189/282479
BP	GO:0022402	cell cycle process	18/253	195/3736	0.107415	0.838436	615087/614028/317655/617943/505066/100125238/504796/540040/512427/515118/511869/512478/506632/509613/534811/515158/540457/538238	TUBB/NPM1/MYH10/PCID2/TBCE/ERCC2/ABRAXAS1/ARL3/NASP/RHOB/TM4SF5/SEPT1/KLHL21/EIF4EBP1/ZWILCH/SPDL1/RAN/PLK1	18	11	615087/614028/617943/505066/100125238/515118/506632/509613/534811/540457/538238	7	317655/504796/540040/512427/511869/512478/515158
BP	GO:0032269	negative regulation of cellular protein metabolic process	18/253	195/3736	0.107415	0.838436	507564/614028/617943/507197/509212/532936/530409/512913/327682/504876/516090/767874/509613/281576/281871/539393/536619/538238	HNRNPA2B1/NPM1/PCID2/SHMT2/PIH1D1/TAF9/PHB/IFI6/RACK1/RPL23/LAMTOR5/HSP90AB1/EIF4EBP1/WARS/ISG15/RGP1/PAIP2/PLK1	18	13	614028/617943/507197/532936/530409/512913/327682/767874/509613/281576/281871/539393/538238	5	507564/509212/504876/516090/536619
BP	GO:0010647	positive regulation of cell communication	22/253	247/3736	0.1082	0.841222	282691/326597/510833/509123/515834/509212/507692/530409/530430/280730/528100/281528/504876/516090/767874/281181/514765/539124/404156/536619/509977/519597	HMGB1/CALM/COL3A1/PDCD5/TGFB1I1/PIH1D1/EMC10/PHB/INHBB/BAX/SERP1/TGM2/RPL23/LAMTOR5/HSP90AB1/GAPDH/ZNF205/TRAF6/CD63/PAIP2/ARL6IP5/SNX4	22	6	515834/530409/767874/281181/539124/509977	16	282691/326597/510833/509123/509212/507692/530430/280730/528100/281528/504876/516090/514765/404156/536619/519597
BP	GO:0060341	regulation of cellular localization	14/253	145/3736	0.110621	0.844316	326597/509123/508490/508918/327682/615565/504735/516090/281181/280979/519597/281719/538238/540426	CALM/PDCD5/ITGA3/SCP2/RACK1/FIS1/CCT3/LAMTOR5/GAPDH/ACTB/SNX4/CRYAB/PLK1/MSN	14	7	327682/504735/281181/280979/281719/538238/540426	7	326597/509123/508490/508918/615565/516090/519597
BP	GO:0006403	RNA localization	6/253	49/3736	0.110675	0.844316	507564/614069/509212/540191/767981/540457	HNRNPA2B1/ENY2/PIH1D1/DDX39B/SEM1/RAN	6	2	540191/540457	4	507564/614069/509212/767981
BP	GO:0072593	reactive oxygen species metabolic process	6/253	49/3736	0.110675	0.844316	281495/618530/512913/280955/327680/514765	SOD1/ROMO1/IFI6/VIM/NDUFS4/ZNF205	6	2	512913/280955	4	281495/618530/327680/514765
BP	GO:0002064	epithelial cell development	5/253	38/3736	0.110676	0.844316	281495/514541/512876/280955/540426	SOD1/RAB13/GPR4/VIM/MSN	5	2	280955/540426	3	281495/514541/512876
BP	GO:1902903	regulation of supramolecular fiber organization	8/253	72/3736	0.11117	0.844316	281276/540040/404122/282848/509914/338058/282466/404138	LDLR/ARL3/ACTG1/PFDN5/PFDN6/ARF1/S100A10/PFDN2	8	4	404122/282848/338058/282466	4	281276/540040/509914/404138
BP	GO:0014070	response to organic cyclic compound	11/253	108/3736	0.111435	0.844316	507564/614028/530409/281528/327680/522917/281157/280979/282646/509977/540426	HNRNPA2B1/NPM1/PHB/TGM2/NDUFS4/RIOK3/FDX1/ACTB/HSP90B1/ARL6IP5/MSN	11	7	614028/530409/522917/281157/280979/509977/540426	4	507564/281528/327680/282646
BP	GO:0023056	positive regulation of signaling	22/253	248/3736	0.1117	0.844316	282691/326597/510833/509123/515834/509212/507692/530409/530430/280730/528100/281528/504876/516090/767874/281181/514765/539124/404156/536619/509977/519597	HMGB1/CALM/COL3A1/PDCD5/TGFB1I1/PIH1D1/EMC10/PHB/INHBB/BAX/SERP1/TGM2/RPL23/LAMTOR5/HSP90AB1/GAPDH/ZNF205/TRAF6/CD63/PAIP2/ARL6IP5/SNX4	22	6	515834/530409/767874/281181/539124/509977	16	282691/326597/510833/509123/509212/507692/530430/280730/528100/281528/504876/516090/514765/404156/536619/519597
BP	GO:0071417	cellular response to organonitrogen compound	9/253	84/3736	0.112321	0.844316	514541/530430/281528/280955/504876/516090/281157/280979/282646	RAB13/INHBB/TGM2/VIM/RPL23/LAMTOR5/FDX1/ACTB/HSP90B1	9	3	280955/281157/280979	6	514541/530430/281528/504876/516090/282646
BP	GO:0061024	membrane organization	15/253	158/3736	0.112461	0.844316	281495/509123/613773/507692/510727/523609/280730/615565/281507/281546/514765/282479/282466/507290/538238	SOD1/PDCD5/PITPNB/EMC10/EMC8/PRELID1/BAX/FIS1/STAR/TRAM1/ZNF205/SLC25A5/S100A10/DEGS1/PLK1	15	7	613773/510727/523609/281507/282466/507290/538238	8	281495/509123/507692/280730/615565/281546/514765/282479
BP	GO:0033365	protein localization to organelle	16/253	171/3736	0.11381	0.851194	509123/615778/509212/507692/540040/510727/504735/506632/516090/281546/515158/540457/281871/521522/538238/540426	PDCD5/SEC61G/PIH1D1/EMC10/ARL3/EMC8/CCT3/KLHL21/LAMTOR5/TRAM1/SPDL1/RAN/ISG15/PEX19/PLK1/MSN	16	8	510727/504735/506632/540457/281871/521522/538238/540426	8	509123/615778/509212/507692/540040/516090/281546/515158
BP	GO:0072594	establishment of protein localization to organelle	7/253	61/3736	0.115635	0.851256	509123/615778/509212/504735/281546/540457/521522	PDCD5/SEC61G/PIH1D1/CCT3/TRAM1/RAN/PEX19	7	3	504735/540457/521522	4	509123/615778/509212/281546
BP	GO:0031329	regulation of cellular catabolic process	13/253	134/3736	0.117961	0.851256	617943/281276/532936/327682/280955/504876/404148/767874/286807/539393/282479/538238/540426	PCID2/LDLR/TAF9/RACK1/VIM/RPL23/PGAM1/HSP90AB1/SUMO2/RGP1/SLC25A5/PLK1/MSN	13	10	617943/532936/327682/280955/404148/767874/286807/539393/538238/540426	3	281276/504876/282479
BP	GO:0000077	DNA damage checkpoint	3/253	18/3736	0.117964	0.851256	504796/540191/538238	ABRAXAS1/DDX39B/PLK1	3	2	540191/538238	1	504796
BP	GO:0006749	glutathione metabolic process	3/253	18/3736	0.117964	0.851256	281495/326581/509977	SOD1/EEF1G/ARL6IP5	3	2	326581/509977	1	281495
BP	GO:0006865	amino acid transport	3/253	18/3736	0.117964	0.851256	282355/511375/509977	SLC1A5/SFXN1/ARL6IP5	3	3	282355/511375/509977	0
BP	GO:0033045	regulation of sister chromatid segregation	3/253	18/3736	0.117964	0.851256	617943/515158/538238	PCID2/SPDL1/PLK1	3	2	617943/538238	1	515158
BP	GO:1903051	negative regulation of proteolysis involved in cellular protein catabolic process	3/253	18/3736	0.117964	0.851256	532936/504876/767874	TAF9/RPL23/HSP90AB1	3	2	532936/767874	1	504876
BP	GO:1903076	regulation of protein localization to plasma membrane	3/253	18/3736	0.117964	0.851256	508490/327682/280979	ITGA3/RACK1/ACTB	3	2	327682/280979	1	508490
BP	GO:0043065	positive regulation of apoptotic process	10/253	97/3736	0.118146	0.851256	616066/509123/523609/280730/327682/281528/515118/515233/514765/509977	DAP/PDCD5/PRELID1/BAX/RACK1/TGM2/RHOB/EEF1A2/ZNF205/ARL6IP5	10	5	616066/523609/327682/515118/509977	5	509123/280730/281528/515233/514765
BP	GO:0043068	positive regulation of programmed cell death	10/253	97/3736	0.118146	0.851256	616066/509123/523609/280730/327682/281528/515118/515233/514765/509977	DAP/PDCD5/PRELID1/BAX/RACK1/TGM2/RHOB/EEF1A2/ZNF205/ARL6IP5	10	5	616066/523609/327682/515118/509977	5	509123/280730/281528/515233/514765
BP	GO:0043085	positive regulation of catalytic activity	15/253	161/3736	0.126314	0.874257	281495/616066/509123/509212/523609/530409/280730/327682/281528/515233/539124/539393/282466/509977/538238	SOD1/DAP/PDCD5/PIH1D1/PRELID1/PHB/BAX/RACK1/TGM2/EEF1A2/TRAF6/RGP1/S100A10/ARL6IP5/PLK1	15	9	616066/523609/530409/327682/539124/539393/282466/509977/538238	6	281495/509123/509212/280730/281528/515233
BP	GO:0009168	purine ribonucleoside monophosphate biosynthetic process	6/253	51/3736	0.127744	0.874257	282690/287019/404148/281181/338040/282710	ATP5PF/PFKFB2/PGAM1/GAPDH/ATP5ME/ATP5PD	6	3	287019/404148/281181	3	282690/338040/282710
BP	GO:0051348	negative regulation of transferase activity	6/253	51/3736	0.127744	0.874257	614028/618691/327682/504876/281576/538238	NPM1/PHPT1/RACK1/RPL23/WARS/PLK1	6	4	614028/327682/281576/538238	2	618691/504876
BP	GO:0090150	establishment of protein localization to membrane	6/253	51/3736	0.127744	0.874257	509123/507692/510727/327682/615565/281546	PDCD5/EMC10/EMC8/RACK1/FIS1/TRAM1	6	2	510727/327682	4	509123/507692/615565/281546
BP	GO:0010646	regulation of cell communication	39/253	482/3736	0.128578	0.874257	282691/326597/510833/509123/515834/510008/509212/507692/618691/523609/530409/530430/280730/528100/512913/327682/281528/768035/532726/539640/504876/613987/282848/522917/281452/516090/767874/281181/514765/539124/281871/287022/338058/528386/282479/404156/536619/509977/519597	HMGB1/CALM/COL3A1/PDCD5/TGFB1I1/FHL2/PIH1D1/EMC10/PHPT1/PRELID1/PHB/INHBB/BAX/SERP1/IFI6/RACK1/TGM2/CYTH2/PPP1R2/RCAN1/RPL23/TMEM100/PFDN5/RIOK3/RGS7/LAMTOR5/HSP90AB1/GAPDH/ZNF205/TRAF6/ISG15/YWHAZ/ARF1/CAVIN4/SLC25A5/CD63/PAIP2/ARL6IP5/SNX4	39	17	515834/510008/523609/530409/512913/327682/539640/613987/282848/522917/767874/281181/539124/281871/287022/338058/509977	22	282691/326597/510833/509123/509212/507692/618691/530430/280730/528100/281528/768035/532726/504876/281452/516090/514765/528386/282479/404156/536619/519597
BP	GO:0002274	myeloid leukocyte activation	4/253	29/3736	0.12904	0.874257	282691/281276/539124/519597	HMGB1/LDLR/TRAF6/SNX4	4	1	539124	3	282691/281276/519597
BP	GO:1901988	negative regulation of cell cycle phase transition	4/253	29/3736	0.12904	0.874257	617943/504796/515158/538238	PCID2/ABRAXAS1/SPDL1/PLK1	4	2	617943/538238	2	504796/515158
BP	GO:0010629	negative regulation of gene expression	22/253	253/3736	0.13026	0.874257	282691/281831/616066/507564/510008/617943/281276/507197/515594/530409/506485/280955/506667/504831/504876/282848/509613/514765/539124/536619/281719/538238	HMGB1/HSPA8/DAP/HNRNPA2B1/FHL2/PCID2/LDLR/SHMT2/PRMT5/PHB/PBXIP1/VIM/C1D/CNBP/RPL23/PFDN5/EIF4EBP1/ZNF205/TRAF6/PAIP2/CRYAB/PLK1	22	15	281831/616066/510008/617943/507197/515594/530409/280955/506667/504831/282848/509613/539124/281719/538238	7	282691/507564/281276/506485/504876/514765/536619
BP	GO:0010257	NADH dehydrogenase complex assembly	5/253	40/3736	0.130392	0.874257	327660/327670/327713/281742/327680	NDUFB9/NDUFA6/NDUFB2/NDUFA12/NDUFS4	5	1	281742	4	327660/327670/327713/327680
BP	GO:0032981	mitochondrial respiratory chain complex I assembly	5/253	40/3736	0.130392	0.874257	327660/327670/327713/281742/327680	NDUFB9/NDUFA6/NDUFB2/NDUFA12/NDUFS4	5	1	281742	4	327660/327670/327713/327680
BP	GO:0061136	regulation of proteasomal protein catabolic process	5/253	40/3736	0.130392	0.874257	532936/327682/767874/286807/538238	TAF9/RACK1/HSP90AB1/SUMO2/PLK1	5	5	532936/327682/767874/286807/538238	0
BP	GO:0033043	regulation of organelle organization	19/253	214/3736	0.132056	0.874257	509123/614028/617943/509212/618691/540040/404122/523609/280730/615565/504735/514765/515158/338058/282479/282466/538238/540426/404138	PDCD5/NPM1/PCID2/PIH1D1/PHPT1/ARL3/ACTG1/PRELID1/BAX/FIS1/CCT3/ZNF205/SPDL1/ARF1/SLC25A5/S100A10/PLK1/MSN/PFDN2	19	9	614028/617943/404122/523609/504735/338058/282466/538238/540426	10	509123/509212/618691/540040/280730/615565/514765/515158/282479/404138
BP	GO:0000375	RNA splicing, via transesterification reactions	8/253	75/3736	0.132218	0.874257	535113/507564/615240/515594/513526/540191/531493/613304	SNRNP70/HNRNPA2B1/SNRPF/PRMT5/SNRNP25/DDX39B/SNRPE/SNRPB	8	3	515594/540191/613304	5	535113/507564/615240/513526/531493
BP	GO:0000377	RNA splicing, via transesterification reactions with bulged adenosine as nucleophile	8/253	75/3736	0.132218	0.874257	535113/507564/615240/515594/513526/540191/531493/613304	SNRNP70/HNRNPA2B1/SNRPF/PRMT5/SNRNP25/DDX39B/SNRPE/SNRPB	8	3	515594/540191/613304	5	535113/507564/615240/513526/531493
BP	GO:0000398	mRNA splicing, via spliceosome	8/253	75/3736	0.132218	0.874257	535113/507564/615240/515594/513526/540191/531493/613304	SNRNP70/HNRNPA2B1/SNRPF/PRMT5/SNRNP25/DDX39B/SNRPE/SNRPB	8	3	515594/540191/613304	5	535113/507564/615240/513526/531493
BP	GO:0007346	regulation of mitotic cell cycle	8/253	75/3736	0.132218	0.874257	617943/100125238/504796/511869/509613/534811/515158/538238	PCID2/ERCC2/ABRAXAS1/TM4SF5/EIF4EBP1/ZWILCH/SPDL1/PLK1	8	5	617943/100125238/509613/534811/538238	3	504796/511869/515158
BP	GO:0031570	DNA integrity checkpoint	3/253	19/3736	0.133429	0.874257	504796/540191/538238	ABRAXAS1/DDX39B/PLK1	3	2	540191/538238	1	504796
BP	GO:0032874	positive regulation of stress-activated MAPK cascade	3/253	19/3736	0.133429	0.874257	507692/539124/509977	EMC10/TRAF6/ARL6IP5	3	2	539124/509977	1	507692
BP	GO:0051304	chromosome separation	3/253	19/3736	0.133429	0.874257	617943/515158/538238	PCID2/SPDL1/PLK1	3	2	617943/538238	1	515158
BP	GO:0023051	regulation of signaling	39/253	484/3736	0.134346	0.874257	282691/326597/510833/509123/515834/510008/509212/507692/618691/523609/530409/530430/280730/528100/512913/327682/281528/768035/532726/539640/504876/613987/282848/522917/281452/516090/767874/281181/514765/539124/281871/287022/338058/528386/282479/404156/536619/509977/519597	HMGB1/CALM/COL3A1/PDCD5/TGFB1I1/FHL2/PIH1D1/EMC10/PHPT1/PRELID1/PHB/INHBB/BAX/SERP1/IFI6/RACK1/TGM2/CYTH2/PPP1R2/RCAN1/RPL23/TMEM100/PFDN5/RIOK3/RGS7/LAMTOR5/HSP90AB1/GAPDH/ZNF205/TRAF6/ISG15/YWHAZ/ARF1/CAVIN4/SLC25A5/CD63/PAIP2/ARL6IP5/SNX4	39	17	515834/510008/523609/530409/512913/327682/539640/613987/282848/522917/767874/281181/539124/281871/287022/338058/509977	22	282691/326597/510833/509123/509212/507692/618691/530430/280730/528100/281528/768035/532726/504876/281452/516090/514765/528386/282479/404156/536619/519597
BP	GO:0000278	mitotic cell cycle	14/253	150/3736	0.135088	0.874257	317655/617943/505066/100125238/504796/540040/512427/515118/511869/509613/534811/515158/540457/538238	MYH10/PCID2/TBCE/ERCC2/ABRAXAS1/ARL3/NASP/RHOB/TM4SF5/EIF4EBP1/ZWILCH/SPDL1/RAN/PLK1	14	8	617943/505066/100125238/515118/509613/534811/540457/538238	6	317655/504796/540040/512427/511869/515158
BP	GO:0043066	negative regulation of apoptotic process	14/253	150/3736	0.135088	0.874257	281495/786336/614028/510008/617943/509212/532936/523609/512913/516090/282646/282479/281719/538238	SOD1/PTMA/NPM1/FHL2/PCID2/PIH1D1/TAF9/PRELID1/IFI6/LAMTOR5/HSP90B1/SLC25A5/CRYAB/PLK1	14	8	614028/510008/617943/532936/523609/512913/281719/538238	6	281495/786336/509212/516090/282646/282479
BP	GO:0070887	cellular response to chemical stimulus	38/253	471/3736	0.136547	0.874257	281495/282691/514246/281615/507564/514541/509123/515834/614028/282220/281276/404070/509212/510620/404122/618530/281057/530409/530430/280730/327682/281528/280955/515118/510796/504876/613987/522917/516090/281157/767874/280979/539124/281871/282646/404156/509977/540426	SOD1/HMGB1/JUNB/ALDH1A1/HNRNPA2B1/RAB13/PDCD5/TGFB1I1/NPM1/EEF1A1/LDLR/MT2A/PIH1D1/ASAH1/ACTG1/ROMO1/CD44/PHB/INHBB/BAX/RACK1/TGM2/VIM/RHOB/LONP1/RPL23/TMEM100/RIOK3/LAMTOR5/FDX1/HSP90AB1/ACTB/TRAF6/ISG15/HSP90B1/CD63/ARL6IP5/MSN	38	19	515834/614028/282220/510620/404122/281057/530409/327682/280955/515118/613987/522917/281157/767874/280979/539124/281871/509977/540426	19	281495/282691/514246/281615/507564/514541/509123/281276/404070/509212/618530/530430/280730/281528/510796/504876/516090/282646/404156
BP	GO:0006605	protein targeting	6/253	52/3736	0.136731	0.874257	509123/615778/615565/281546/287022/521522	PDCD5/SEC61G/FIS1/TRAM1/YWHAZ/PEX19	6	2	287022/521522	4	509123/615778/615565/281546
BP	GO:0009127	purine nucleoside monophosphate biosynthetic process	6/253	52/3736	0.136731	0.874257	282690/287019/404148/281181/338040/282710	ATP5PF/PFKFB2/PGAM1/GAPDH/ATP5ME/ATP5PD	6	3	287019/404148/281181	3	282690/338040/282710
BP	GO:1904951	positive regulation of establishment of protein localization	6/253	52/3736	0.136731	0.874257	509123/317655/528100/327682/615565/504735	PDCD5/MYH10/SERP1/RACK1/FIS1/CCT3	6	2	327682/504735	4	509123/317655/528100/615565
BP	GO:0019941	modification-dependent protein catabolic process	12/253	125/3736	0.137032	0.874257	281495/515834/616275/532936/327682/510796/504876/767874/505176/286807/282646/538238	SOD1/TGFB1I1/ANAPC11/TAF9/RACK1/LONP1/RPL23/HSP90AB1/PSMA3/SUMO2/HSP90B1/PLK1	12	7	515834/616275/532936/327682/767874/286807/538238	5	281495/510796/504876/505176/282646
BP	GO:0043632	modification-dependent macromolecule catabolic process	12/253	125/3736	0.137032	0.874257	281495/515834/616275/532936/327682/510796/504876/767874/505176/286807/282646/538238	SOD1/TGFB1I1/ANAPC11/TAF9/RACK1/LONP1/RPL23/HSP90AB1/PSMA3/SUMO2/HSP90B1/PLK1	12	7	515834/616275/532936/327682/767874/286807/538238	5	281495/510796/504876/505176/282646
BP	GO:0045861	negative regulation of proteolysis	7/253	64/3736	0.139305	0.874257	617943/509212/532936/512913/504876/516090/767874	PCID2/PIH1D1/TAF9/IFI6/RPL23/LAMTOR5/HSP90AB1	7	4	617943/532936/512913/767874	3	509212/504876/516090
BP	GO:0019932	second-messenger-mediated signaling	5/253	41/3736	0.140809	0.874257	326597/510008/512876/539640/613987	CALM/FHL2/GPR4/RCAN1/TMEM100	5	3	510008/539640/613987	2	326597/512876
BP	GO:0044257	cellular protein catabolic process	15/253	164/3736	0.141115	0.874257	281495/515834/281276/616275/532936/327682/510796/504876/767874/505176/286807/282646/539393/538238/540426	SOD1/TGFB1I1/LDLR/ANAPC11/TAF9/RACK1/LONP1/RPL23/HSP90AB1/PSMA3/SUMO2/HSP90B1/RGP1/PLK1/MSN	15	9	515834/616275/532936/327682/767874/286807/539393/538238/540426	6	281495/281276/510796/504876/505176/282646
BP	GO:0051056	regulation of small GTPase mediated signal transduction	4/253	30/3736	0.141444	0.874257	510833/281528/768035/528386	COL3A1/TGM2/CYTH2/CAVIN4	4	0		4	510833/281528/768035/528386
BP	GO:0002753	cytoplasmic pattern recognition receptor signaling pathway	2/253	10/3736	0.143561	0.874257	530409/522917	PHB/RIOK3	2	2	530409/522917	0
BP	GO:0006801	superoxide metabolic process	2/253	10/3736	0.143561	0.874257	281495/280955	SOD1/VIM	2	1	280955	1	281495
BP	GO:0007044	cell-substrate junction assembly	2/253	10/3736	0.143561	0.874257	404122/282466	ACTG1/S100A10	2	2	404122/282466	0
BP	GO:0008053	mitochondrial fusion	2/253	10/3736	0.143561	0.874257	280730/615565	BAX/FIS1	2	0		2	280730/615565
BP	GO:0032370	positive regulation of lipid transport	2/253	10/3736	0.143561	0.874257	508918/523609	SCP2/PRELID1	2	1	523609	1	508918
BP	GO:0042255	ribosome assembly	2/253	10/3736	0.143561	0.874257	509932/615300	MRTO4/RPL38	2	1	509932	1	615300
BP	GO:0042273	ribosomal large subunit biogenesis	2/253	10/3736	0.143561	0.874257	509932/615300	MRTO4/RPL38	2	1	509932	1	615300
BP	GO:0042274	ribosomal small subunit biogenesis	2/253	10/3736	0.143561	0.874257	615300/530464	RPL38/RPS24	2	0		2	615300/530464
BP	GO:0043457	regulation of cellular respiration	2/253	10/3736	0.143561	0.874257	507197/523609	SHMT2/PRELID1	2	2	507197/523609	0
BP	GO:0045103	intermediate filament-based process	2/253	10/3736	0.143561	0.874257	281495/280955	SOD1/VIM	2	1	280955	1	281495
BP	GO:0045104	intermediate filament cytoskeleton organization	2/253	10/3736	0.143561	0.874257	281495/280955	SOD1/VIM	2	1	280955	1	281495
BP	GO:0048708	astrocyte differentiation	2/253	10/3736	0.143561	0.874257	281276/280955	LDLR/VIM	2	1	280955	1	281276
BP	GO:0050810	regulation of steroid biosynthetic process	2/253	10/3736	0.143561	0.874257	281495/510620	SOD1/ASAH1	2	1	510620	1	281495
BP	GO:0051653	spindle localization	2/253	10/3736	0.143561	0.874257	515158/538238	SPDL1/PLK1	2	1	538238	1	515158
BP	GO:0098876	vesicle-mediated transport to the plasma membrane	2/253	10/3736	0.143561	0.874257	540040/327682	ARL3/RACK1	2	1	327682	1	540040
BP	GO:1901655	cellular response to ketone	2/253	10/3736	0.143561	0.874257	281157/540426	FDX1/MSN	2	2	281157/540426	0
BP	GO:1902686	mitochondrial outer membrane permeabilization involved in programmed cell death	2/253	10/3736	0.143561	0.874257	514765/282479	ZNF205/SLC25A5	2	0		2	514765/282479
BP	GO:1903078	positive regulation of protein localization to plasma membrane	2/253	10/3736	0.143561	0.874257	508490/327682	ITGA3/RACK1	2	1	327682	1	508490
BP	GO:0009719	response to endogenous stimulus	18/253	204/3736	0.145859	0.885509	514541/509123/515834/282220/510008/281276/530409/530430/281528/280955/504876/613987/516090/281157/767874/280979/282646/540426	RAB13/PDCD5/TGFB1I1/EEF1A1/FHL2/LDLR/PHB/INHBB/TGM2/VIM/RPL23/TMEM100/LAMTOR5/FDX1/HSP90AB1/ACTB/HSP90B1/MSN	18	10	515834/282220/510008/530409/280955/613987/281157/767874/280979/540426	8	514541/509123/281276/530430/281528/504876/516090/282646
BP	GO:0051101	regulation of DNA binding	3/253	20/3736	0.14955	0.891411	404189/516090/539124	NME1/LAMTOR5/TRAF6	3	1	539124	2	404189/516090
BP	GO:0070304	positive regulation of stress-activated protein kinase signaling cascade	3/253	20/3736	0.14955	0.891411	507692/539124/509977	EMC10/TRAF6/ARL6IP5	3	2	539124/509977	1	507692
BP	GO:0072350	tricarboxylic acid metabolic process	3/253	20/3736	0.14955	0.891411	506888/281785/327696	DLST/GLUD1/SDHC	3	3	506888/281785/327696	0
BP	GO:0072527	pyrimidine-containing compound metabolic process	3/253	20/3736	0.14955	0.891411	534611/404189/509965	NME7/NME1/CMPK1	3	1	534611	2	404189/509965
BP	GO:1901800	positive regulation of proteasomal protein catabolic process	3/253	20/3736	0.14955	0.891411	327682/286807/538238	RACK1/SUMO2/PLK1	3	3	327682/286807/538238	0
BP	GO:1903052	positive regulation of proteolysis involved in cellular protein catabolic process	3/253	20/3736	0.14955	0.891411	327682/286807/538238	RACK1/SUMO2/PLK1	3	3	327682/286807/538238	0
BP	GO:0044092	negative regulation of molecular function	16/253	179/3736	0.151486	0.898045	326597/616066/614028/617943/509212/618691/280730/512913/327682/327699/532726/504876/516090/280979/281576/538238	CALM/DAP/NPM1/PCID2/PIH1D1/PHPT1/BAX/IFI6/RACK1/ATP5IF1/PPP1R2/RPL23/LAMTOR5/ACTB/WARS/PLK1	16	8	616066/614028/617943/512913/327682/280979/281576/538238	8	326597/509212/618691/280730/327699/532726/504876/516090
BP	GO:0032388	positive regulation of intracellular transport	5/253	42/3736	0.151577	0.898045	509123/508918/615565/519597/540426	PDCD5/SCP2/FIS1/SNX4/MSN	5	1	540426	4	509123/508918/615565/519597
BP	GO:0009892	negative regulation of metabolic process	35/253	436/3736	0.156441	0.908559	281495/282691/281831/616066/507564/614028/510008/617943/281276/507197/509212/515594/532936/530409/506485/512913/327682/280955/506667/504831/504876/282848/516090/767874/509914/509613/514765/539124/281576/281871/539393/536619/281719/538238/404138	SOD1/HMGB1/HSPA8/DAP/HNRNPA2B1/NPM1/FHL2/PCID2/LDLR/SHMT2/PIH1D1/PRMT5/TAF9/PHB/PBXIP1/IFI6/RACK1/VIM/C1D/CNBP/RPL23/PFDN5/LAMTOR5/HSP90AB1/PFDN6/EIF4EBP1/ZNF205/TRAF6/WARS/ISG15/RGP1/PAIP2/CRYAB/PLK1/PFDN2	35	23	281831/616066/614028/510008/617943/507197/515594/532936/530409/512913/327682/280955/506667/504831/282848/767874/509613/539124/281576/281871/539393/281719/538238	12	281495/282691/507564/281276/509212/506485/504876/516090/509914/514765/536619/404138
BP	GO:0006915	apoptotic process	29/253	354/3736	0.156914	0.908559	281495/786336/616066/509123/614028/510008/617943/618250/509212/532936/523609/280730/512913/327682/281528/515118/506667/515233/100125289/516090/281181/514765/539124/534721/282646/282479/509977/281719/538238	SOD1/PTMA/DAP/PDCD5/NPM1/FHL2/PCID2/S100A14/PIH1D1/TAF9/PRELID1/BAX/IFI6/RACK1/TGM2/RHOB/C1D/EEF1A2/C9H6orf120/LAMTOR5/GAPDH/ZNF205/TRAF6/DDX47/HSP90B1/SLC25A5/ARL6IP5/CRYAB/PLK1	29	17	616066/614028/510008/617943/532936/523609/512913/327682/515118/506667/100125289/281181/539124/534721/509977/281719/538238	12	281495/786336/509123/618250/509212/280730/281528/515233/516090/514765/282646/282479
BP	GO:0051099	positive regulation of binding	5/253	43/3736	0.162679	0.908559	404189/516090/539124/515226/282466	NME1/LAMTOR5/TRAF6/EIF3D/S100A10	5	3	539124/515226/282466	2	404189/516090
BP	GO:0043161	proteasome-mediated ubiquitin-dependent protein catabolic process	8/253	79/3736	0.163206	0.908559	281495/616275/532936/327682/767874/286807/282646/538238	SOD1/ANAPC11/TAF9/RACK1/HSP90AB1/SUMO2/HSP90B1/PLK1	8	6	616275/532936/327682/767874/286807/538238	2	281495/282646
BP	GO:0048514	blood vessel morphogenesis	10/253	104/3736	0.163745	0.908559	280794/514246/281276/507692/404122/512876/515118/613987/281576/287022	FN1/JUNB/LDLR/EMC10/ACTG1/GPR4/RHOB/TMEM100/WARS/YWHAZ	10	5	404122/515118/613987/281576/287022	5	280794/514246/281276/507692/512876
BP	GO:0007059	chromosome segregation	7/253	67/3736	0.165135	0.908559	617943/100125238/512478/515158/540457/282479/538238	PCID2/ERCC2/SEPT1/SPDL1/RAN/SLC25A5/PLK1	7	4	617943/100125238/540457/538238	3	512478/515158/282479
BP	GO:0015711	organic anion transport	7/253	67/3736	0.165135	0.908559	282355/613773/281276/523609/511375/282479/509977	SLC1A5/PITPNB/LDLR/PRELID1/SFXN1/SLC25A5/ARL6IP5	7	5	282355/613773/523609/511375/509977	2	281276/282479
BP	GO:0009156	ribonucleoside monophosphate biosynthetic process	6/253	55/3736	0.165388	0.908559	282690/287019/404148/281181/338040/282710	ATP5PF/PFKFB2/PGAM1/GAPDH/ATP5ME/ATP5PD	6	3	287019/404148/281181	3	282690/338040/282710
BP	GO:0006352	DNA-templated transcription, initiation	3/253	21/3736	0.166258	0.908559	282691/509212/515299	HMGB1/PIH1D1/MED4	3	0		3	282691/509212/515299
BP	GO:0007568	aging	3/253	21/3736	0.166258	0.908559	281495/618530/528100	SOD1/ROMO1/SERP1	3	0		3	281495/618530/528100
BP	GO:0007605	sensory perception of sound	3/253	21/3736	0.166258	0.908559	281495/615300/535127	SOD1/RPL38/MYO6	3	0		3	281495/615300/535127
BP	GO:0009913	epidermal cell differentiation	3/253	21/3736	0.166258	0.908559	281495/100125238/510620	SOD1/ERCC2/ASAH1	3	2	100125238/510620	1	281495
BP	GO:0042742	defense response to bacterium	3/253	21/3736	0.166258	0.908559	618250/618530/281871	S100A14/ROMO1/ISG15	3	1	281871	2	618250/618530
BP	GO:0050890	cognition	3/253	21/3736	0.166258	0.908559	281276/536619/509977	LDLR/PAIP2/ARL6IP5	3	1	509977	2	281276/536619
BP	GO:0071359	cellular response to dsRNA	3/253	21/3736	0.166258	0.908559	507564/614028/522917	HNRNPA2B1/NPM1/RIOK3	3	2	614028/522917	1	507564
BP	GO:0008219	cell death	31/253	384/3736	0.166911	0.908559	281495/786336/616066/509123/614028/510008/617943/618250/509212/532936/523609/530409/280730/512913/327682/281528/515118/506667/515233/100125289/516090/281181/514765/539124/534721/282646/287022/282479/509977/281719/538238	SOD1/PTMA/DAP/PDCD5/NPM1/FHL2/PCID2/S100A14/PIH1D1/TAF9/PRELID1/PHB/BAX/IFI6/RACK1/TGM2/RHOB/C1D/EEF1A2/C9H6orf120/LAMTOR5/GAPDH/ZNF205/TRAF6/DDX47/HSP90B1/YWHAZ/SLC25A5/ARL6IP5/CRYAB/PLK1	31	19	616066/614028/510008/617943/532936/523609/530409/512913/327682/515118/506667/100125289/281181/539124/534721/287022/509977/281719/538238	12	281495/786336/509123/618250/509212/280730/281528/515233/516090/514765/282646/282479
BP	GO:0045727	positive regulation of translation	4/253	32/3736	0.167577	0.908559	614028/528100/280955/515226	NPM1/SERP1/VIM/EIF3D	4	3	614028/280955/515226	1	528100
BP	GO:1902904	negative regulation of supramolecular fiber organization	4/253	32/3736	0.167577	0.908559	281276/282848/509914/404138	LDLR/PFDN5/PFDN6/PFDN2	4	1	282848	3	281276/509914/404138
BP	GO:0001570	vasculogenesis	2/253	11/3736	0.167969	0.908559	514246/613987	JUNB/TMEM100	2	1	613987	1	514246
BP	GO:0006367	transcription initiation from RNA polymerase II promoter	2/253	11/3736	0.167969	0.908559	282691/515299	HMGB1/MED4	2	0		2	282691/515299
BP	GO:0006730	one-carbon metabolic process	2/253	11/3736	0.167969	0.908559	507197/511375	SHMT2/SFXN1	2	2	507197/511375	0
BP	GO:0006919	activation of cysteine-type endopeptidase activity involved in apoptotic process	2/253	11/3736	0.167969	0.908559	616066/280730	DAP/BAX	2	1	616066	1	280730
BP	GO:0030178	negative regulation of Wnt signaling pathway	2/253	11/3736	0.167969	0.908559	327682/282848	RACK1/PFDN5	2	2	327682/282848	0
BP	GO:0032008	positive regulation of TOR signaling	2/253	11/3736	0.167969	0.908559	509212/516090	PIH1D1/LAMTOR5	2	0		2	509212/516090
BP	GO:0035794	positive regulation of mitochondrial membrane permeability	2/253	11/3736	0.167969	0.908559	514765/282479	ZNF205/SLC25A5	2	0		2	514765/282479
BP	GO:0042451	purine nucleoside biosynthetic process	2/253	11/3736	0.167969	0.908559	534611/404189	NME7/NME1	2	1	534611	1	404189
BP	GO:0046129	purine ribonucleoside biosynthetic process	2/253	11/3736	0.167969	0.908559	534611/404189	NME7/NME1	2	1	534611	1	404189
BP	GO:0070227	lymphocyte apoptotic process	2/253	11/3736	0.167969	0.908559	523609/280730	PRELID1/BAX	2	1	523609	1	280730
BP	GO:0071816	tail-anchored membrane protein insertion into ER membrane	2/253	11/3736	0.167969	0.908559	507692/510727	EMC10/EMC8	2	1	510727	1	507692
BP	GO:1901998	toxin transport	2/253	11/3736	0.167969	0.908559	281707/504735	COPZ1/CCT3	2	2	281707/504735	0
BP	GO:0006886	intracellular protein transport	14/253	156/3736	0.168132	0.908559	507564/509123/615778/614069/100126041/540191/768053/615565/767981/281546/540457/282646/287022/521522	HNRNPA2B1/PDCD5/SEC61G/ENY2/COPA/DDX39B/AP1S1/FIS1/SEM1/TRAM1/RAN/HSP90B1/YWHAZ/PEX19	14	5	100126041/540191/540457/287022/521522	9	507564/509123/615778/614069/768053/615565/767981/281546/282646
BP	GO:0043069	negative regulation of programmed cell death	14/253	156/3736	0.168132	0.908559	281495/786336/614028/510008/617943/509212/532936/523609/512913/516090/282646/282479/281719/538238	SOD1/PTMA/NPM1/FHL2/PCID2/PIH1D1/TAF9/PRELID1/IFI6/LAMTOR5/HSP90B1/SLC25A5/CRYAB/PLK1	14	8	614028/510008/617943/532936/523609/512913/281719/538238	6	281495/786336/509212/516090/282646/282479
BP	GO:0044093	positive regulation of molecular function	19/253	222/3736	0.168718	0.909228	281495/326597/616066/509123/509212/523609/530409/280730/327682/281528/515233/404189/516090/539124/515226/539393/282466/509977/538238	SOD1/CALM/DAP/PDCD5/PIH1D1/PRELID1/PHB/BAX/RACK1/TGM2/EEF1A2/NME1/LAMTOR5/TRAF6/EIF3D/RGP1/S100A10/ARL6IP5/PLK1	19	10	616066/523609/530409/327682/539124/515226/539393/282466/509977/538238	9	281495/326597/509123/509212/280730/281528/515233/404189/516090
BP	GO:0050790	regulation of catalytic activity	33/253	413/3736	0.172506	0.923047	281495/326597/616066/509123/614028/282220/617943/509212/618691/516473/523609/530409/280730/512913/327682/281528/768035/327699/532726/539640/504876/515233/520875/281452/516090/505176/539124/281576/282646/539393/282466/509977/538238	SOD1/CALM/DAP/PDCD5/NPM1/EEF1A1/PCID2/PIH1D1/PHPT1/EEF1D/PRELID1/PHB/BAX/IFI6/RACK1/TGM2/CYTH2/ATP5IF1/PPP1R2/RCAN1/RPL23/EEF1A2/EEF1B2/RGS7/LAMTOR5/PSMA3/TRAF6/WARS/HSP90B1/RGP1/S100A10/ARL6IP5/PLK1	33	17	616066/614028/282220/617943/516473/523609/530409/512913/327682/539640/520875/539124/281576/539393/282466/509977/538238	16	281495/326597/509123/509212/618691/280730/281528/768035/327699/532726/504876/515233/281452/516090/505176/282646
BP	GO:0071495	cellular response to endogenous stimulus	16/253	183/3736	0.172617	0.923047	514541/509123/515834/282220/530409/530430/281528/280955/504876/613987/516090/281157/767874/280979/282646/540426	RAB13/PDCD5/TGFB1I1/EEF1A1/PHB/INHBB/TGM2/VIM/RPL23/TMEM100/LAMTOR5/FDX1/HSP90AB1/ACTB/HSP90B1/MSN	16	9	515834/282220/530409/280955/613987/281157/767874/280979/540426	7	514541/509123/530430/281528/504876/516090/282646
BP	GO:0016071	mRNA metabolic process	15/253	170/3736	0.173473	0.923047	535113/281831/507564/615240/617943/614837/534645/515594/513526/540191/531493/280955/613304/534721/533643	SNRNP70/HSPA8/HNRNPA2B1/SNRPF/PCID2/SSU72/SNRNP40/PRMT5/SNRNP25/DDX39B/SNRPE/VIM/SNRPB/DDX47/ZNF326	15	8	281831/617943/534645/515594/540191/280955/613304/534721	7	535113/507564/615240/614837/513526/531493/533643
BP	GO:0050657	nucleic acid transport	5/253	44/3736	0.174098	0.923047	507564/614069/540191/767981/540457	HNRNPA2B1/ENY2/DDX39B/SEM1/RAN	5	2	540191/540457	3	507564/614069/767981
BP	GO:0050658	RNA transport	5/253	44/3736	0.174098	0.923047	507564/614069/540191/767981/540457	HNRNPA2B1/ENY2/DDX39B/SEM1/RAN	5	2	540191/540457	3	507564/614069/767981
BP	GO:0051236	establishment of RNA localization	5/253	44/3736	0.174098	0.923047	507564/614069/540191/767981/540457	HNRNPA2B1/ENY2/DDX39B/SEM1/RAN	5	2	540191/540457	3	507564/614069/767981
BP	GO:0006913	nucleocytoplasmic transport	6/253	56/3736	0.17547	0.925333	507564/614069/540191/767981/509685/540457	HNRNPA2B1/ENY2/DDX39B/SEM1/ANP32B/RAN	6	2	540191/540457	4	507564/614069/767981/509685
BP	GO:0051169	nuclear transport	6/253	56/3736	0.17547	0.925333	507564/614069/540191/767981/509685/540457	HNRNPA2B1/ENY2/DDX39B/SEM1/ANP32B/RAN	6	2	540191/540457	4	507564/614069/767981/509685
BP	GO:0042493	response to drug	10/253	106/3736	0.17817	0.932246	281495/511375/281528/280955/515118/281157/280979/282646/282479/509977	SOD1/SFXN1/TGM2/VIM/RHOB/FDX1/ACTB/HSP90B1/SLC25A5/ARL6IP5	10	6	511375/280955/515118/281157/280979/509977	4	281495/281528/282646/282479
BP	GO:0009894	regulation of catabolic process	14/253	158/3736	0.179998	0.932246	617943/281276/532936/530409/327682/280955/504876/404148/767874/286807/539393/282479/538238/540426	PCID2/LDLR/TAF9/PHB/RACK1/VIM/RPL23/PGAM1/HSP90AB1/SUMO2/RGP1/SLC25A5/PLK1/MSN	14	11	617943/532936/530409/327682/280955/404148/767874/286807/539393/538238/540426	3	281276/504876/282479
BP	GO:0035239	tube morphogenesis	12/253	132/3736	0.180351	0.932246	280794/514246/281276/507692/404122/512876/515118/613987/523601/539124/281576/287022	FN1/JUNB/LDLR/EMC10/ACTG1/GPR4/RHOB/TMEM100/EMX2/TRAF6/WARS/YWHAZ	12	6	404122/515118/613987/539124/281576/287022	6	280794/514246/281276/507692/512876/523601
BP	GO:0000070	mitotic sister chromatid segregation	4/253	33/3736	0.181243	0.932246	617943/515158/540457/538238	PCID2/SPDL1/RAN/PLK1	4	3	617943/540457/538238	1	515158
BP	GO:0030100	regulation of endocytosis	4/253	33/3736	0.181243	0.932246	327682/281528/338058/404156	RACK1/TGM2/ARF1/CD63	4	2	327682/338058	2	281528/404156
BP	GO:0001819	positive regulation of cytokine production	9/253	94/3736	0.183456	0.932246	281495/282691/530409/522917/516090/281181/539124/281871/614292	SOD1/HMGB1/PHB/RIOK3/LAMTOR5/GAPDH/TRAF6/ISG15/AKIRIN2	9	6	530409/522917/281181/539124/281871/614292	3	281495/282691/516090
BP	GO:1903827	regulation of cellular protein localization	9/253	94/3736	0.183456	0.932246	509123/508490/327682/615565/504735/516090/280979/538238/540426	PDCD5/ITGA3/RACK1/FIS1/CCT3/LAMTOR5/ACTB/PLK1/MSN	9	5	327682/504735/280979/538238/540426	4	509123/508490/615565/516090
BP	GO:0007160	cell-matrix adhesion	3/253	22/3736	0.183482	0.932246	404122/404156/282466	ACTG1/CD63/S100A10	3	2	404122/282466	1	404156
BP	GO:0043154	negative regulation of cysteine-type endopeptidase activity involved in apoptotic process	3/253	22/3736	0.183482	0.932246	509212/512913/516090	PIH1D1/IFI6/LAMTOR5	3	1	512913	2	509212/516090
BP	GO:0044839	cell cycle G2/M phase transition	3/253	22/3736	0.183482	0.932246	614028/504796/538238	NPM1/ABRAXAS1/PLK1	3	2	614028/538238	1	504796
BP	GO:0051225	spindle assembly	3/253	22/3736	0.183482	0.932246	615087/512478/538238	TUBB/SEPT1/PLK1	3	2	615087/538238	1	512478
BP	GO:0051983	regulation of chromosome segregation	3/253	22/3736	0.183482	0.932246	617943/515158/538238	PCID2/SPDL1/PLK1	3	2	617943/538238	1	515158
BP	GO:1901615	organic hydroxy compound metabolic process	10/253	107/3736	0.185598	0.932246	281495/615906/281615/532797/508918/281276/510620/514293/281157/281507	SOD1/LSS/ALDH1A1/IMPAD1/SCP2/LDLR/ASAH1/IDI1/FDX1/STAR	10	3	510620/281157/281507	7	281495/615906/281615/532797/508918/281276/514293
BP	GO:0006457	protein folding	5/253	45/3736	0.185815	0.932246	509123/538998/327683/512043/282848	PDCD5/FKBP2/TBCA/TCP1/PFDN5	5	2	512043/282848	3	509123/538998/327683
BP	GO:0006733	oxidoreduction coenzyme metabolic process	5/253	45/3736	0.185815	0.932246	616120/287019/404148/281181/529282	PGLS/PFKFB2/PGAM1/GAPDH/COQ9	5	5	616120/287019/404148/281181/529282	0
BP	GO:0043086	negative regulation of catalytic activity	12/253	133/3736	0.187029	0.932246	614028/617943/509212/618691/512913/327682/327699/532726/504876/516090/281576/538238	NPM1/PCID2/PIH1D1/PHPT1/IFI6/RACK1/ATP5IF1/PPP1R2/RPL23/LAMTOR5/WARS/PLK1	12	6	614028/617943/512913/327682/281576/538238	6	509212/618691/327699/532726/504876/516090
BP	GO:0051253	negative regulation of RNA metabolic process	15/253	173/3736	0.190965	0.932246	282691/281831/616066/510008/515594/530409/506485/506667/504831/504876/282848/514765/539124/281719/538238	HMGB1/HSPA8/DAP/FHL2/PRMT5/PHB/PBXIP1/C1D/CNBP/RPL23/PFDN5/ZNF205/TRAF6/CRYAB/PLK1	15	11	281831/616066/510008/515594/530409/506667/504831/282848/539124/281719/538238	4	282691/506485/504876/514765
BP	GO:0012501	programmed cell death	29/253	363/3736	0.192605	0.932246	281495/786336/616066/509123/614028/510008/617943/618250/509212/532936/523609/280730/512913/327682/281528/515118/506667/515233/100125289/516090/281181/514765/539124/534721/282646/282479/509977/281719/538238	SOD1/PTMA/DAP/PDCD5/NPM1/FHL2/PCID2/S100A14/PIH1D1/TAF9/PRELID1/BAX/IFI6/RACK1/TGM2/RHOB/C1D/EEF1A2/C9H6orf120/LAMTOR5/GAPDH/ZNF205/TRAF6/DDX47/HSP90B1/SLC25A5/ARL6IP5/CRYAB/PLK1	29	17	616066/614028/510008/617943/532936/523609/512913/327682/515118/506667/100125289/281181/539124/534721/509977/281719/538238	12	281495/786336/509123/618250/509212/280730/281528/515233/516090/514765/282646/282479
BP	GO:0001952	regulation of cell-matrix adhesion	2/253	12/3736	0.193009	0.932246	404122/282466	ACTG1/S100A10	2	2	404122/282466	0
BP	GO:0006220	pyrimidine nucleotide metabolic process	2/253	12/3736	0.193009	0.932246	534611/404189	NME7/NME1	2	1	534611	1	404189
BP	GO:0007569	cell aging	2/253	12/3736	0.193009	0.932246	281495/618530	SOD1/ROMO1	2	0		2	281495/618530
BP	GO:0010770	positive regulation of cell morphogenesis involved in differentiation	2/253	12/3736	0.193009	0.932246	281555/282466	TUBB2B/S100A10	2	1	282466	1	281555
BP	GO:0044070	regulation of anion transport	2/253	12/3736	0.193009	0.932246	523609/509977	PRELID1/ARL6IP5	2	2	523609/509977	0
BP	GO:0044773	mitotic DNA damage checkpoint	2/253	12/3736	0.193009	0.932246	504796/538238	ABRAXAS1/PLK1	2	1	538238	1	504796
BP	GO:0044774	mitotic DNA integrity checkpoint	2/253	12/3736	0.193009	0.932246	504796/538238	ABRAXAS1/PLK1	2	1	538238	1	504796
BP	GO:0051817	modification of morphology or physiology of other organism involved in symbiotic interaction	2/253	12/3736	0.193009	0.932246	618530/530409	ROMO1/PHB	2	1	530409	1	618530
BP	GO:0051851	modification by host of symbiont morphology or physiology	2/253	12/3736	0.193009	0.932246	618530/530409	ROMO1/PHB	2	1	530409	1	618530
BP	GO:0071346	cellular response to interferon-gamma	2/253	12/3736	0.193009	0.932246	404122/280955	ACTG1/VIM	2	2	404122/280955	0
BP	GO:1902108	regulation of mitochondrial membrane permeability involved in apoptotic process	2/253	12/3736	0.193009	0.932246	514765/282479	ZNF205/SLC25A5	2	0		2	514765/282479
BP	GO:1904377	positive regulation of protein localization to cell periphery	2/253	12/3736	0.193009	0.932246	508490/327682	ITGA3/RACK1	2	1	327682	1	508490
BP	GO:0031324	negative regulation of cellular metabolic process	30/253	377/3736	0.19349	0.932246	282691/281831/616066/507564/614028/510008/617943/507197/509212/515594/532936/530409/506485/512913/327682/506667/504831/504876/282848/516090/767874/509613/514765/539124/281576/281871/539393/536619/281719/538238	HMGB1/HSPA8/DAP/HNRNPA2B1/NPM1/FHL2/PCID2/SHMT2/PIH1D1/PRMT5/TAF9/PHB/PBXIP1/IFI6/RACK1/C1D/CNBP/RPL23/PFDN5/LAMTOR5/HSP90AB1/EIF4EBP1/ZNF205/TRAF6/WARS/ISG15/RGP1/PAIP2/CRYAB/PLK1	30	22	281831/616066/614028/510008/617943/507197/515594/532936/530409/512913/327682/506667/504831/282848/767874/509613/539124/281576/281871/539393/281719/538238	8	282691/507564/509212/506485/504876/516090/514765/536619
BP	GO:0001817	regulation of cytokine production	11/253	121/3736	0.193854	0.932246	281495/282691/530409/530430/522917/516090/767874/281181/539124/281871/614292	SOD1/HMGB1/PHB/INHBB/RIOK3/LAMTOR5/HSP90AB1/GAPDH/TRAF6/ISG15/AKIRIN2	11	7	530409/522917/767874/281181/539124/281871/614292	4	281495/282691/530430/516090
BP	GO:0010948	negative regulation of cell cycle process	4/253	34/3736	0.195264	0.932246	617943/504796/515158/538238	PCID2/ABRAXAS1/SPDL1/PLK1	4	2	617943/538238	2	504796/515158
BP	GO:0015850	organic hydroxy compound transport	4/253	34/3736	0.195264	0.932246	508918/281276/282363/280979	SCP2/LDLR/SLC6A2/ACTB	4	2	282363/280979	2	508918/281276
BP	GO:0034329	cell junction assembly	4/253	34/3736	0.195264	0.932246	514541/404122/280979/282466	RAB13/ACTG1/ACTB/S100A10	4	3	404122/280979/282466	1	514541
BP	GO:0045216	cell-cell junction organization	4/253	34/3736	0.195264	0.932246	514541/404122/280979/282466	RAB13/ACTG1/ACTB/S100A10	4	3	404122/280979/282466	1	514541
BP	GO:0051028	mRNA transport	4/253	34/3736	0.195264	0.932246	507564/614069/540191/767981	HNRNPA2B1/ENY2/DDX39B/SEM1	4	1	540191	3	507564/614069/767981
BP	GO:0071824	protein-DNA complex subunit organization	4/253	34/3736	0.195264	0.932246	282691/509212/512427/504876	HMGB1/PIH1D1/NASP/RPL23	4	0		4	282691/509212/512427/504876
BP	GO:1903532	positive regulation of secretion by cell	4/253	34/3736	0.195264	0.932246	317655/530430/528100/519597	MYH10/INHBB/SERP1/SNX4	4	0		4	317655/530430/528100/519597
BP	GO:0009124	nucleoside monophosphate biosynthetic process	6/253	58/3736	0.196357	0.932934	282690/287019/404148/281181/338040/282710	ATP5PF/PFKFB2/PGAM1/GAPDH/ATP5ME/ATP5PD	6	3	287019/404148/281181	3	282690/338040/282710
BP	GO:0045786	negative regulation of cell cycle	6/253	58/3736	0.196357	0.932934	617943/504796/540191/534811/515158/538238	PCID2/ABRAXAS1/DDX39B/ZWILCH/SPDL1/PLK1	6	4	617943/540191/534811/538238	2	504796/515158
BP	GO:0007178	transmembrane receptor protein serine/threonine kinase signaling pathway	5/253	46/3736	0.197811	0.933081	515834/530430/280955/613987/767874	TGFB1I1/INHBB/VIM/TMEM100/HSP90AB1	5	4	515834/280955/613987/767874	1	530430
BP	GO:0050821	protein stabilization	5/253	46/3736	0.197811	0.933081	532936/530409/504735/504876/281181	TAF9/PHB/CCT3/RPL23/GAPDH	5	4	532936/530409/504735/281181	1	504876
BP	GO:0051222	positive regulation of protein transport	5/253	46/3736	0.197811	0.933081	509123/317655/528100/327682/615565	PDCD5/MYH10/SERP1/RACK1/FIS1	5	1	327682	4	509123/317655/528100/615565
BP	GO:0001816	cytokine production	11/253	122/3736	0.201132	0.937598	281495/282691/530409/530430/522917/516090/767874/281181/539124/281871/614292	SOD1/HMGB1/PHB/INHBB/RIOK3/LAMTOR5/HSP90AB1/GAPDH/TRAF6/ISG15/AKIRIN2	11	7	530409/522917/767874/281181/539124/281871/614292	4	281495/282691/530430/516090
BP	GO:0000082	G1/S transition of mitotic cell cycle	3/253	23/3736	0.201152	0.937598	512427/511869/509613	NASP/TM4SF5/EIF4EBP1	3	1	509613	2	512427/511869
BP	GO:0034614	cellular response to reactive oxygen species	3/253	23/3736	0.201152	0.937598	281495/618530/515118	SOD1/ROMO1/RHOB	3	1	515118	2	281495/618530
BP	GO:0046883	regulation of hormone secretion	3/253	23/3736	0.201152	0.937598	530430/528100/519597	INHBB/SERP1/SNX4	3	0		3	530430/528100/519597
BP	GO:0099173	postsynapse organization	3/253	23/3736	0.201152	0.937598	404122/280979/338058	ACTG1/ACTB/ARF1	3	3	404122/280979/338058	0
BP	GO:1901698	response to nitrogen compound	14/253	162/3736	0.204925	0.945552	507564/514541/614028/281276/530430/281528/280955/327680/504876/522917/516090/281157/280979/282646	HNRNPA2B1/RAB13/NPM1/LDLR/INHBB/TGM2/VIM/NDUFS4/RPL23/RIOK3/LAMTOR5/FDX1/ACTB/HSP90B1	14	5	614028/280955/522917/281157/280979	9	507564/514541/281276/530430/281528/327680/504876/516090/282646
BP	GO:0009888	tissue development	22/253	270/3736	0.206153	0.945552	281495/513463/514246/514541/515834/514106/509212/100125238/510620/404122/281057/615300/512876/510850/280955/768070/512993/613987/280979/539124/281871/540426	SOD1/TAGLN/JUNB/RAB13/TGFB1I1/MYLPF/PIH1D1/ERCC2/ASAH1/ACTG1/CD44/RPL38/GPR4/SERPINH1/VIM/TUBB3/WDR77/TMEM100/ACTB/TRAF6/ISG15/MSN	22	15	513463/515834/514106/100125238/510620/404122/281057/510850/280955/512993/613987/280979/539124/281871/540426	7	281495/514246/514541/509212/615300/512876/768070
BP	GO:0006979	response to oxidative stress	8/253	84/3736	0.206179	0.945552	281495/327670/281742/100125238/618530/515118/510796/509977	SOD1/NDUFA6/NDUFA12/ERCC2/ROMO1/RHOB/LONP1/ARL6IP5	8	4	281742/100125238/515118/509977	4	281495/327670/618530/510796
BP	GO:0032880	regulation of protein localization	12/253	136/3736	0.207744	0.945552	509123/508490/317655/530430/528100/327682/615565/504735/516090/280979/538238/540426	PDCD5/ITGA3/MYH10/INHBB/SERP1/RACK1/FIS1/CCT3/LAMTOR5/ACTB/PLK1/MSN	12	5	327682/504735/280979/538238/540426	7	509123/508490/317655/530430/528100/615565/516090
BP	GO:0034250	positive regulation of cellular amide metabolic process	4/253	35/3736	0.209609	0.945552	614028/528100/280955/515226	NPM1/SERP1/VIM/EIF3D	4	3	614028/280955/515226	1	528100
BP	GO:0051186	cofactor metabolic process	12/253	137/3736	0.214866	0.945552	281495/326581/506888/507197/616120/287019/327699/404148/281181/514765/529282/509977	SOD1/EEF1G/DLST/SHMT2/PGLS/PFKFB2/ATP5IF1/PGAM1/GAPDH/ZNF205/COQ9/ARL6IP5	12	9	326581/506888/507197/616120/287019/404148/281181/529282/509977	3	281495/327699/514765
BP	GO:0006511	ubiquitin-dependent protein catabolic process	11/253	124/3736	0.216041	0.945552	281495/515834/616275/532936/327682/504876/767874/505176/286807/282646/538238	SOD1/TGFB1I1/ANAPC11/TAF9/RACK1/RPL23/HSP90AB1/PSMA3/SUMO2/HSP90B1/PLK1	11	7	515834/616275/532936/327682/767874/286807/538238	4	281495/504876/505176/282646
BP	GO:0010648	negative regulation of cell communication	17/253	204/3736	0.216213	0.945552	326597/515834/510008/509212/618691/523609/530409/530430/512913/327682/539640/282848/522917/281452/281871/338058/282479	CALM/TGFB1I1/FHL2/PIH1D1/PHPT1/PRELID1/PHB/INHBB/IFI6/RACK1/RCAN1/PFDN5/RIOK3/RGS7/ISG15/ARF1/SLC25A5	17	11	515834/510008/523609/530409/512913/327682/539640/282848/522917/281871/338058	6	326597/509212/618691/530430/281452/282479
BP	GO:0023057	negative regulation of signaling	17/253	204/3736	0.216213	0.945552	326597/515834/510008/509212/618691/523609/530409/530430/512913/327682/539640/282848/522917/281452/281871/338058/282479	CALM/TGFB1I1/FHL2/PIH1D1/PHPT1/PRELID1/PHB/INHBB/IFI6/RACK1/RCAN1/PFDN5/RIOK3/RGS7/ISG15/ARF1/SLC25A5	17	11	515834/510008/523609/530409/512913/327682/539640/282848/522917/281871/338058	6	326597/509212/618691/530430/281452/282479
BP	GO:0030036	actin cytoskeleton organization	10/253	111/3736	0.216662	0.945552	282385/514541/504519/317655/618691/404122/280979/282646/338058/282466	TMSB10/RAB13/CAP1/MYH10/PHPT1/ACTG1/ACTB/HSP90B1/ARF1/S100A10	10	5	504519/404122/280979/338058/282466	5	282385/514541/317655/618691/282646
BP	GO:0002009	morphogenesis of an epithelium	6/253	60/3736	0.218125	0.945552	515834/404122/281057/280979/539124/540426	TGFB1I1/ACTG1/CD44/ACTB/TRAF6/MSN	6	6	515834/404122/281057/280979/539124/540426	0
BP	GO:0002065	columnar/cuboidal epithelial cell differentiation	2/253	13/3736	0.218484	0.945552	281495/512993	SOD1/WDR77	2	1	512993	1	281495
BP	GO:0006334	nucleosome assembly	2/253	13/3736	0.218484	0.945552	282691/512427	HMGB1/NASP	2	0		2	282691/512427
BP	GO:0007411	axon guidance	2/253	13/3736	0.218484	0.945552	281555/768070	TUBB2B/TUBB3	2	0		2	281555/768070
BP	GO:0009791	post-embryonic development	2/253	13/3736	0.218484	0.945552	505066/528100	TBCE/SERP1	2	1	505066	1	528100
BP	GO:0010389	regulation of G2/M transition of mitotic cell cycle	2/253	13/3736	0.218484	0.945552	504796/538238	ABRAXAS1/PLK1	2	1	538238	1	504796
BP	GO:0010823	negative regulation of mitochondrion organization	2/253	13/3736	0.218484	0.945552	523609/282479	PRELID1/SLC25A5	2	1	523609	1	282479
BP	GO:0015807	L-amino acid transport	2/253	13/3736	0.218484	0.945552	511375/509977	SFXN1/ARL6IP5	2	2	511375/509977	0
BP	GO:0021987	cerebral cortex development	2/253	13/3736	0.218484	0.945552	510833/523601	COL3A1/EMX2	2	0		2	510833/523601
BP	GO:0034763	negative regulation of transmembrane transport	2/253	13/3736	0.218484	0.945552	326597/509977	CALM/ARL6IP5	2	1	509977	1	326597
BP	GO:0034766	negative regulation of ion transmembrane transport	2/253	13/3736	0.218484	0.945552	326597/509977	CALM/ARL6IP5	2	1	509977	1	326597
BP	GO:0048167	regulation of synaptic plasticity	2/253	13/3736	0.218484	0.945552	338058/536619	ARF1/PAIP2	2	1	338058	1	536619
BP	GO:0050796	regulation of insulin secretion	2/253	13/3736	0.218484	0.945552	530430/528100	INHBB/SERP1	2	0		2	530430/528100
BP	GO:0051193	regulation of cofactor metabolic process	2/253	13/3736	0.218484	0.945552	404148/514765	PGAM1/ZNF205	2	1	404148	1	514765
BP	GO:0051310	metaphase plate congression	2/253	13/3736	0.218484	0.945552	512478/515158	SEPT1/SPDL1	2	0		2	512478/515158
BP	GO:0051702	interaction with symbiont	2/253	13/3736	0.218484	0.945552	618530/530409	ROMO1/PHB	2	1	530409	1	618530
BP	GO:0097485	neuron projection guidance	2/253	13/3736	0.218484	0.945552	281555/768070	TUBB2B/TUBB3	2	0		2	281555/768070
BP	GO:1905710	positive regulation of membrane permeability	2/253	13/3736	0.218484	0.945552	514765/282479	ZNF205/SLC25A5	2	0		2	514765/282479
BP	GO:0007292	female gamete generation	3/253	24/3736	0.219203	0.945552	530430/512478/538238	INHBB/SEPT1/PLK1	3	1	538238	2	530430/512478
BP	GO:0030218	erythrocyte differentiation	3/253	24/3736	0.219203	0.945552	327699/281871/282479	ATP5IF1/ISG15/SLC25A5	3	1	281871	2	327699/282479
BP	GO:0046128	purine ribonucleoside metabolic process	3/253	24/3736	0.219203	0.945552	534611/404189/540457	NME7/NME1/RAN	3	2	534611/540457	1	404189
BP	GO:0050954	sensory perception of mechanical stimulus	3/253	24/3736	0.219203	0.945552	281495/615300/535127	SOD1/RPL38/MYO6	3	0		3	281495/615300/535127
BP	GO:0051017	actin filament bundle assembly	3/253	24/3736	0.219203	0.945552	404122/282646/282466	ACTG1/HSP90B1/S100A10	3	2	404122/282466	1	282646
BP	GO:0061572	actin filament bundle organization	3/253	24/3736	0.219203	0.945552	404122/282646/282466	ACTG1/HSP90B1/S100A10	3	2	404122/282466	1	282646
BP	GO:0098813	nuclear chromosome segregation	5/253	48/3736	0.222562	0.950415	617943/512478/515158/540457/538238	PCID2/SEPT1/SPDL1/RAN/PLK1	5	3	617943/540457/538238	2	512478/515158
BP	GO:0006355	regulation of transcription, DNA-templated	33/253	426/3736	0.224173	0.950415	280796/282691/514246/281831/616066/515834/614028/510008/614069/617943/614837/509212/515594/532936/540191/530409/506485/506667/615289/504831/512993/504876/613987/282848/516090/514765/539124/286807/533643/515299/528386/281719/538238	FUS/HMGB1/JUNB/HSPA8/DAP/TGFB1I1/NPM1/FHL2/ENY2/PCID2/SSU72/PIH1D1/PRMT5/TAF9/DDX39B/PHB/PBXIP1/C1D/ABHD14B/CNBP/WDR77/RPL23/TMEM100/PFDN5/LAMTOR5/ZNF205/TRAF6/SUMO2/ZNF326/MED4/CAVIN4/CRYAB/PLK1	33	20	281831/616066/515834/614028/510008/617943/515594/532936/540191/530409/506667/615289/504831/512993/613987/282848/539124/286807/281719/538238	13	280796/282691/514246/614069/614837/509212/506485/504876/516090/514765/533643/515299/528386
BP	GO:0019362	pyridine nucleotide metabolic process	4/253	36/3736	0.224242	0.950415	616120/287019/404148/281181	PGLS/PFKFB2/PGAM1/GAPDH	4	4	616120/287019/404148/281181	0
BP	GO:0043122	regulation of I-kappaB kinase/NF-kappaB signaling	4/253	36/3736	0.224242	0.950415	522917/516090/281181/539124	RIOK3/LAMTOR5/GAPDH/TRAF6	4	3	522917/281181/539124	1	516090
BP	GO:0046496	nicotinamide nucleotide metabolic process	4/253	36/3736	0.224242	0.950415	616120/287019/404148/281181	PGLS/PFKFB2/PGAM1/GAPDH	4	4	616120/287019/404148/281181	0
BP	GO:1903506	regulation of nucleic acid-templated transcription	33/253	427/3736	0.228438	0.950415	280796/282691/514246/281831/616066/515834/614028/510008/614069/617943/614837/509212/515594/532936/540191/530409/506485/506667/615289/504831/512993/504876/613987/282848/516090/514765/539124/286807/533643/515299/528386/281719/538238	FUS/HMGB1/JUNB/HSPA8/DAP/TGFB1I1/NPM1/FHL2/ENY2/PCID2/SSU72/PIH1D1/PRMT5/TAF9/DDX39B/PHB/PBXIP1/C1D/ABHD14B/CNBP/WDR77/RPL23/TMEM100/PFDN5/LAMTOR5/ZNF205/TRAF6/SUMO2/ZNF326/MED4/CAVIN4/CRYAB/PLK1	33	20	281831/616066/515834/614028/510008/617943/515594/532936/540191/530409/506667/615289/504831/512993/613987/282848/539124/286807/281719/538238	13	280796/282691/514246/614069/614837/509212/506485/504876/516090/514765/533643/515299/528386
BP	GO:0015931	nucleobase-containing compound transport	6/253	61/3736	0.229306	0.950415	507564/614069/540191/767981/540457/282479	HNRNPA2B1/ENY2/DDX39B/SEM1/RAN/SLC25A5	6	2	540191/540457	4	507564/614069/767981/282479
BP	GO:0060548	negative regulation of cell death	14/253	166/3736	0.231334	0.950415	281495/786336/614028/510008/617943/509212/532936/523609/512913/516090/282646/282479/281719/538238	SOD1/PTMA/NPM1/FHL2/PCID2/PIH1D1/TAF9/PRELID1/IFI6/LAMTOR5/HSP90B1/SLC25A5/CRYAB/PLK1	14	8	614028/510008/617943/532936/523609/512913/281719/538238	6	281495/786336/509212/516090/282646/282479
BP	GO:0097435	supramolecular fiber organization	11/253	126/3736	0.231396	0.950415	282385/281276/540040/404122/280955/282848/509914/282646/338058/282466/404138	TMSB10/LDLR/ARL3/ACTG1/VIM/PFDN5/PFDN6/HSP90B1/ARF1/S100A10/PFDN2	11	5	404122/280955/282848/338058/282466	6	282385/281276/540040/509914/282646/404138
BP	GO:2001233	regulation of apoptotic signaling pathway	7/253	74/3736	0.232639	0.950415	509123/509212/523609/280730/512913/514765/282479	PDCD5/PIH1D1/PRELID1/BAX/IFI6/ZNF205/SLC25A5	7	2	523609/512913	5	509123/509212/280730/514765/282479
BP	GO:2001141	regulation of RNA biosynthetic process	33/253	429/3736	0.237083	0.950415	280796/282691/514246/281831/616066/515834/614028/510008/614069/617943/614837/509212/515594/532936/540191/530409/506485/506667/615289/504831/512993/504876/613987/282848/516090/514765/539124/286807/533643/515299/528386/281719/538238	FUS/HMGB1/JUNB/HSPA8/DAP/TGFB1I1/NPM1/FHL2/ENY2/PCID2/SSU72/PIH1D1/PRMT5/TAF9/DDX39B/PHB/PBXIP1/C1D/ABHD14B/CNBP/WDR77/RPL23/TMEM100/PFDN5/LAMTOR5/ZNF205/TRAF6/SUMO2/ZNF326/MED4/CAVIN4/CRYAB/PLK1	33	20	281831/616066/515834/614028/510008/617943/515594/532936/540191/530409/506667/615289/504831/512993/613987/282848/539124/286807/281719/538238	13	280796/282691/514246/614069/614837/509212/506485/504876/516090/514765/533643/515299/528386
BP	GO:0006096	glycolytic process	3/253	25/3736	0.237568	0.950415	287019/404148/281181	PFKFB2/PGAM1/GAPDH	3	3	287019/404148/281181	0
BP	GO:0006757	ATP generation from ADP	3/253	25/3736	0.237568	0.950415	287019/404148/281181	PFKFB2/PGAM1/GAPDH	3	3	287019/404148/281181	0
BP	GO:0008360	regulation of cell shape	3/253	25/3736	0.237568	0.950415	280794/317655/540426	FN1/MYH10/MSN	3	1	540426	2	280794/317655
BP	GO:0031929	TOR signaling	3/253	25/3736	0.237568	0.950415	509212/516090/509613	PIH1D1/LAMTOR5/EIF4EBP1	3	1	509613	2	509212/516090
BP	GO:0042278	purine nucleoside metabolic process	3/253	25/3736	0.237568	0.950415	534611/404189/540457	NME7/NME1/RAN	3	2	534611/540457	1	404189
BP	GO:0043123	positive regulation of I-kappaB kinase/NF-kappaB signaling	3/253	25/3736	0.237568	0.950415	516090/281181/539124	LAMTOR5/GAPDH/TRAF6	3	2	281181/539124	1	516090
BP	GO:0043901	negative regulation of multi-organism process	3/253	25/3736	0.237568	0.950415	281407/522917/281871	PLAT/RIOK3/ISG15	3	3	281407/522917/281871	0
BP	GO:0050768	negative regulation of neurogenesis	3/253	25/3736	0.237568	0.950415	510833/281276/280955	COL3A1/LDLR/VIM	3	1	280955	2	510833/281276
BP	GO:0071236	cellular response to antibiotic	3/253	25/3736	0.237568	0.950415	515118/504876/281157	RHOB/RPL23/FDX1	3	2	515118/281157	1	504876
BP	GO:0030163	protein catabolic process	16/253	194/3736	0.237863	0.950415	281495/515834/281276/616275/532936/530409/327682/510796/504876/767874/505176/286807/282646/539393/538238/540426	SOD1/TGFB1I1/LDLR/ANAPC11/TAF9/PHB/RACK1/LONP1/RPL23/HSP90AB1/PSMA3/SUMO2/HSP90B1/RGP1/PLK1/MSN	16	10	515834/616275/532936/530409/327682/767874/286807/539393/538238/540426	6	281495/281276/510796/504876/505176/282646
BP	GO:0051726	regulation of cell cycle	14/253	167/3736	0.23815	0.950415	614028/617943/100125238/504796/540191/327682/511869/504876/506632/767874/509613/534811/515158/538238	NPM1/PCID2/ERCC2/ABRAXAS1/DDX39B/RACK1/TM4SF5/RPL23/KLHL21/HSP90AB1/EIF4EBP1/ZWILCH/SPDL1/PLK1	14	10	614028/617943/100125238/540191/327682/506632/767874/509613/534811/538238	4	504796/511869/504876/515158
BP	GO:0000819	sister chromatid segregation	4/253	37/3736	0.239131	0.950415	617943/515158/540457/538238	PCID2/SPDL1/RAN/PLK1	4	3	617943/540457/538238	1	515158
BP	GO:0043087	regulation of GTPase activity	4/253	37/3736	0.239131	0.950415	327682/281528/539393/282466	RACK1/TGM2/RGP1/S100A10	4	3	327682/539393/282466	1	281528
BP	GO:0051049	regulation of transport	20/253	249/3736	0.24012	0.950415	326597/509123/317655/508918/523609/530430/528100/327682/615565/281528/281181/280979/514765/338058/282479/404156/509977/519597/281719/540426	CALM/PDCD5/MYH10/SCP2/PRELID1/INHBB/SERP1/RACK1/FIS1/TGM2/GAPDH/ACTB/ZNF205/ARF1/SLC25A5/CD63/ARL6IP5/SNX4/CRYAB/MSN	20	8	523609/327682/281181/280979/338058/509977/281719/540426	12	326597/509123/317655/508918/530430/528100/615565/281528/514765/282479/404156/519597
BP	GO:0009966	regulation of signal transduction	34/253	444/3736	0.241269	0.950415	282691/326597/510833/509123/515834/510008/509212/507692/618691/523609/530409/280730/512913/327682/281528/768035/532726/539640/504876/613987/282848/522917/281452/516090/767874/281181/514765/539124/281871/287022/528386/282479/404156/509977	HMGB1/CALM/COL3A1/PDCD5/TGFB1I1/FHL2/PIH1D1/EMC10/PHPT1/PRELID1/PHB/BAX/IFI6/RACK1/TGM2/CYTH2/PPP1R2/RCAN1/RPL23/TMEM100/PFDN5/RIOK3/RGS7/LAMTOR5/HSP90AB1/GAPDH/ZNF205/TRAF6/ISG15/YWHAZ/CAVIN4/SLC25A5/CD63/ARL6IP5	34	16	515834/510008/523609/530409/512913/327682/539640/613987/282848/522917/767874/281181/539124/281871/287022/509977	18	282691/326597/510833/509123/509212/507692/618691/280730/281528/768035/532726/504876/281452/516090/514765/528386/282479/404156
BP	GO:0048729	tissue morphogenesis	7/253	75/3736	0.242977	0.950415	515834/404122/281057/613987/280979/539124/540426	TGFB1I1/ACTG1/CD44/TMEM100/ACTB/TRAF6/MSN	7	7	515834/404122/281057/613987/280979/539124/540426	0
BP	GO:0002637	regulation of immunoglobulin production	2/253	14/3736	0.244221	0.950415	530409/539124	PHB/TRAF6	2	2	530409/539124	0
BP	GO:0006120	mitochondrial electron transport, NADH to ubiquinone	2/253	14/3736	0.244221	0.950415	327660/529282	NDUFB9/COQ9	2	1	529282	1	327660
BP	GO:0006892	post-Golgi vesicle-mediated transport	2/253	14/3736	0.244221	0.950415	540040/327682	ARL3/RACK1	2	1	327682	1	540040
BP	GO:0009988	cell-cell recognition	2/253	14/3736	0.244221	0.950415	504735/540426	CCT3/MSN	2	2	504735/540426	0
BP	GO:0030316	osteoclast differentiation	2/253	14/3736	0.244221	0.950415	514246/539124	JUNB/TRAF6	2	1	539124	1	514246
BP	GO:0032368	regulation of lipid transport	2/253	14/3736	0.244221	0.950415	508918/523609	SCP2/PRELID1	2	1	523609	1	508918
BP	GO:0032728	positive regulation of interferon-beta production	2/253	14/3736	0.244221	0.950415	522917/281871	RIOK3/ISG15	2	2	522917/281871	0
BP	GO:0035023	regulation of Rho protein signal transduction	2/253	14/3736	0.244221	0.950415	510833/528386	COL3A1/CAVIN4	2	0		2	510833/528386
BP	GO:0035821	modification of morphology or physiology of other organism	2/253	14/3736	0.244221	0.950415	618530/530409	ROMO1/PHB	2	1	530409	1	618530
BP	GO:0048016	inositol phosphate-mediated signaling	2/253	14/3736	0.244221	0.950415	510008/539640	FHL2/RCAN1	2	2	510008/539640	0
BP	GO:0050764	regulation of phagocytosis	2/253	14/3736	0.244221	0.950415	327682/281528	RACK1/TGM2	2	1	327682	1	281528
BP	GO:0051438	regulation of ubiquitin-protein transferase activity	2/253	14/3736	0.244221	0.950415	504876/538238	RPL23/PLK1	2	1	538238	1	504876
BP	GO:0070972	protein localization to endoplasmic reticulum	2/253	14/3736	0.244221	0.950415	615778/281546	SEC61G/TRAM1	2	0		2	615778/281546
BP	GO:1903533	regulation of protein targeting	2/253	14/3736	0.244221	0.950415	509123/615565	PDCD5/FIS1	2	0		2	509123/615565
BP	GO:0045087	innate immune response	12/253	141/3736	0.244352	0.950415	613729/282691/511512/507197/404122/530409/512913/280955/522917/281181/281871/614292	HMGB3/HMGB1/RBM14/SHMT2/ACTG1/PHB/IFI6/VIM/RIOK3/GAPDH/ISG15/AKIRIN2	12	10	511512/507197/404122/530409/512913/280955/522917/281181/281871/614292	2	613729/282691
BP	GO:0010628	positive regulation of gene expression	24/253	305/3736	0.244386	0.950415	514246/509123/515834/614028/614069/617943/281276/509212/532936/404122/540191/530409/528100/280955/615289/504831/504876/539124/286807/281576/515299/515226/528386/540426	JUNB/PDCD5/TGFB1I1/NPM1/ENY2/PCID2/LDLR/PIH1D1/TAF9/ACTG1/DDX39B/PHB/SERP1/VIM/ABHD14B/CNBP/RPL23/TRAF6/SUMO2/WARS/MED4/EIF3D/CAVIN4/MSN	24	15	515834/614028/617943/532936/404122/540191/530409/280955/615289/504831/539124/286807/281576/515226/540426	9	514246/509123/614069/281276/509212/528100/504876/515299/528386
BP	GO:0006508	proteolysis	26/253	333/3736	0.24548	0.950415	281495/616066/509123/515834/617943/507197/509212/616275/532936/523609/530409/280730/512913/327682/281528/510796/281407/504876/516090/767874/614196/505176/286807/282646/509977/538238	SOD1/DAP/PDCD5/TGFB1I1/PCID2/SHMT2/PIH1D1/ANAPC11/TAF9/PRELID1/PHB/BAX/IFI6/RACK1/TGM2/LONP1/PLAT/RPL23/LAMTOR5/HSP90AB1/LACTB/PSMA3/SUMO2/HSP90B1/ARL6IP5/PLK1	26	15	616066/515834/617943/507197/616275/532936/523609/530409/512913/327682/281407/767874/286807/509977/538238	11	281495/509123/509212/280730/281528/510796/504876/516090/614196/505176/282646
BP	GO:0016072	rRNA metabolic process	5/253	50/3736	0.24819	0.950415	509212/506667/404137/530464/534721	PIH1D1/C1D/RPL27/RPS24/DDX47	5	3	506667/404137/534721	2	509212/530464
BP	GO:0033044	regulation of chromosome organization	5/253	50/3736	0.24819	0.950415	617943/509212/504735/515158/538238	PCID2/PIH1D1/CCT3/SPDL1/PLK1	5	3	617943/504735/538238	2	509212/515158
BP	GO:0051051	negative regulation of transport	6/253	63/3736	0.252192	0.950415	326597/530430/327682/282479/509977/281719	CALM/INHBB/RACK1/SLC25A5/ARL6IP5/CRYAB	6	3	327682/509977/281719	3	326597/530430/282479
BP	GO:0007051	spindle organization	4/253	38/3736	0.254244	0.950415	615087/505066/512478/538238	TUBB/TBCE/SEPT1/PLK1	4	3	615087/505066/538238	1	512478
BP	GO:0046677	response to antibiotic	4/253	38/3736	0.254244	0.950415	281495/515118/504876/281157	SOD1/RHOB/RPL23/FDX1	4	2	515118/281157	2	281495/504876
BP	GO:0072524	pyridine-containing compound metabolic process	4/253	38/3736	0.254244	0.950415	616120/287019/404148/281181	PGLS/PFKFB2/PGAM1/GAPDH	4	4	616120/287019/404148/281181	0
BP	GO:0002831	regulation of response to biotic stimulus	3/253	26/3736	0.256185	0.950415	282691/522917/539124	HMGB1/RIOK3/TRAF6	3	2	522917/539124	1	282691
BP	GO:0007029	endoplasmic reticulum organization	3/253	26/3736	0.256185	0.950415	507692/510727/281546	EMC10/EMC8/TRAM1	3	1	510727	2	507692/281546
BP	GO:0007088	regulation of mitotic nuclear division	3/253	26/3736	0.256185	0.950415	617943/515158/538238	PCID2/SPDL1/PLK1	3	2	617943/538238	1	515158
BP	GO:0031023	microtubule organizing center organization	3/253	26/3736	0.256185	0.950415	614028/511512/538238	NPM1/RBM14/PLK1	3	3	614028/511512/538238	0
BP	GO:0042866	pyruvate biosynthetic process	3/253	26/3736	0.256185	0.950415	287019/404148/281181	PFKFB2/PGAM1/GAPDH	3	3	287019/404148/281181	0
BP	GO:0050729	positive regulation of inflammatory response	3/253	26/3736	0.256185	0.950415	281276/512876/519597	LDLR/GPR4/SNX4	3	0		3	281276/512876/519597
BP	GO:0065004	protein-DNA complex assembly	3/253	26/3736	0.256185	0.950415	282691/509212/512427	HMGB1/PIH1D1/NASP	3	0		3	282691/509212/512427
BP	GO:0034404	nucleobase-containing small molecule biosynthetic process	5/253	51/3736	0.261282	0.950415	534611/287019/404189/404148/281181	NME7/PFKFB2/NME1/PGAM1/GAPDH	5	4	534611/287019/404148/281181	1	404189
BP	GO:0034599	cellular response to oxidative stress	5/253	51/3736	0.261282	0.950415	281495/618530/515118/510796/509977	SOD1/ROMO1/RHOB/LONP1/ARL6IP5	5	2	515118/509977	3	281495/618530/510796
BP	GO:0001525	angiogenesis	8/253	90/3736	0.262877	0.950415	280794/507692/404122/512876/515118/613987/281576/287022	FN1/EMC10/ACTG1/GPR4/RHOB/TMEM100/WARS/YWHAZ	8	5	404122/515118/613987/281576/287022	3	280794/507692/512876
BP	GO:0010243	response to organonitrogen compound	11/253	130/3736	0.263315	0.950415	514541/281276/530430/281528/280955/327680/504876/516090/281157/280979/282646	RAB13/LDLR/INHBB/TGM2/VIM/NDUFS4/RPL23/LAMTOR5/FDX1/ACTB/HSP90B1	11	3	280955/281157/280979	8	514541/281276/530430/281528/327680/504876/516090/282646
BP	GO:0007264	small GTPase mediated signal transduction	6/253	64/3736	0.26387	0.950415	510833/540040/281528/515118/768035/528386	COL3A1/ARL3/TGM2/RHOB/CYTH2/CAVIN4	6	1	515118	5	510833/540040/281528/768035/528386
BP	GO:0022604	regulation of cell morphogenesis	6/253	64/3736	0.26387	0.950415	280794/281555/317655/281057/282466/540426	FN1/TUBB2B/MYH10/CD44/S100A10/MSN	6	3	281057/282466/540426	3	280794/281555/317655
BP	GO:0006396	RNA processing	18/253	226/3736	0.26706	0.950415	535113/281831/507564/510469/615240/511197/614837/534645/515594/513526/540191/531493/506667/404137/530464/613304/534721/533643	SNRNP70/HSPA8/HNRNPA2B1/RTCA/SNRPF/METTL1/SSU72/SNRNP40/PRMT5/SNRNP25/DDX39B/SNRPE/C1D/RPL27/RPS24/SNRPB/DDX47/ZNF326	18	9	281831/511197/534645/515594/540191/506667/404137/613304/534721	9	535113/507564/510469/615240/614837/513526/531493/530464/533643
BP	GO:0044265	cellular macromolecule catabolic process	18/253	226/3736	0.26706	0.950415	281495/515834/617943/281276/616275/532936/327682/280955/510796/504876/767874/505176/286807/505618/282646/539393/538238/540426	SOD1/TGFB1I1/PCID2/LDLR/ANAPC11/TAF9/RACK1/VIM/LONP1/RPL23/HSP90AB1/PSMA3/SUMO2/RNASEH2C/HSP90B1/RGP1/PLK1/MSN	18	11	515834/617943/616275/532936/327682/280955/767874/286807/539393/538238/540426	7	281495/281276/510796/504876/505176/505618/282646
BP	GO:0006469	negative regulation of protein kinase activity	4/253	39/3736	0.269546	0.950415	614028/327682/281576/538238	NPM1/RACK1/WARS/PLK1	4	4	614028/327682/281576/538238	0
BP	GO:0010951	negative regulation of endopeptidase activity	4/253	39/3736	0.269546	0.950415	617943/509212/512913/516090	PCID2/PIH1D1/IFI6/LAMTOR5	4	2	617943/512913	2	509212/516090
BP	GO:0016197	endosomal transport	4/253	39/3736	0.269546	0.950415	514541/534246/539393/519597	RAB13/CCDC22/RGP1/SNX4	4	2	534246/539393	2	514541/519597
BP	GO:0016999	antibiotic metabolic process	4/253	39/3736	0.269546	0.950415	281495/506888/514765/327696	SOD1/DLST/ZNF205/SDHC	4	2	506888/327696	2	281495/514765
BP	GO:0002709	regulation of T cell mediated immunity	2/253	15/3736	0.270069	0.950415	282691/539124	HMGB1/TRAF6	2	1	539124	1	282691
BP	GO:0006099	tricarboxylic acid cycle	2/253	15/3736	0.270069	0.950415	506888/327696	DLST/SDHC	2	2	506888/327696	0
BP	GO:0009163	nucleoside biosynthetic process	2/253	15/3736	0.270069	0.950415	534611/404189	NME7/NME1	2	1	534611	1	404189
BP	GO:0021543	pallium development	2/253	15/3736	0.270069	0.950415	510833/523601	COL3A1/EMX2	2	0		2	510833/523601
BP	GO:0032608	interferon-beta production	2/253	15/3736	0.270069	0.950415	522917/281871	RIOK3/ISG15	2	2	522917/281871	0
BP	GO:0032648	regulation of interferon-beta production	2/253	15/3736	0.270069	0.950415	522917/281871	RIOK3/ISG15	2	2	522917/281871	0
BP	GO:0034341	response to interferon-gamma	2/253	15/3736	0.270069	0.950415	404122/280955	ACTG1/VIM	2	2	404122/280955	0
BP	GO:0042455	ribonucleoside biosynthetic process	2/253	15/3736	0.270069	0.950415	534611/404189	NME7/NME1	2	1	534611	1	404189
BP	GO:0048259	regulation of receptor-mediated endocytosis	2/253	15/3736	0.270069	0.950415	338058/404156	ARF1/CD63	2	1	338058	1	404156
BP	GO:0050000	chromosome localization	2/253	15/3736	0.270069	0.950415	512478/515158	SEPT1/SPDL1	2	0		2	512478/515158
BP	GO:0050714	positive regulation of protein secretion	2/253	15/3736	0.270069	0.950415	317655/528100	MYH10/SERP1	2	0		2	317655/528100
BP	GO:0051303	establishment of chromosome localization	2/253	15/3736	0.270069	0.950415	512478/515158	SEPT1/SPDL1	2	0		2	512478/515158
BP	GO:0051492	regulation of stress fiber assembly	2/253	15/3736	0.270069	0.950415	404122/282466	ACTG1/S100A10	2	2	404122/282466	0
BP	GO:0061077	chaperone-mediated protein folding	2/253	15/3736	0.270069	0.950415	509123/538998	PDCD5/FKBP2	2	0		2	509123/538998
BP	GO:1901659	glycosyl compound biosynthetic process	2/253	15/3736	0.270069	0.950415	534611/404189	NME7/NME1	2	1	534611	1	404189
BP	GO:1901799	negative regulation of proteasomal protein catabolic process	2/253	15/3736	0.270069	0.950415	532936/767874	TAF9/HSP90AB1	2	2	532936/767874	0
BP	GO:1901888	regulation of cell junction assembly	2/253	15/3736	0.270069	0.950415	404122/282466	ACTG1/S100A10	2	2	404122/282466	0
BP	GO:1905954	positive regulation of lipid localization	2/253	15/3736	0.270069	0.950415	508918/523609	SCP2/PRELID1	2	1	523609	1	508918
BP	GO:0009895	negative regulation of catabolic process	5/253	52/3736	0.274532	0.950415	532936/530409/504876/767874/539393	TAF9/PHB/RPL23/HSP90AB1/RGP1	5	4	532936/530409/767874/539393	1	504876
BP	GO:0001894	tissue homeostasis	3/253	27/3736	0.274995	0.950415	281495/281615/539124	SOD1/ALDH1A1/TRAF6	3	1	539124	2	281495/281615
BP	GO:0051783	regulation of nuclear division	3/253	27/3736	0.274995	0.950415	617943/515158/538238	PCID2/SPDL1/PLK1	3	2	617943/538238	1	515158
BP	GO:0001568	blood vessel development	10/253	118/3736	0.275511	0.950415	280794/514246/281276/507692/404122/512876/515118/613987/281576/287022	FN1/JUNB/LDLR/EMC10/ACTG1/GPR4/RHOB/TMEM100/WARS/YWHAZ	10	5	404122/515118/613987/281576/287022	5	280794/514246/281276/507692/512876
BP	GO:0016192	vesicle-mediated transport	22/253	283/3736	0.276008	0.950415	282691/281831/514541/281707/100126041/613773/281276/540040/404122/327682/281528/404189/280979/518407/534246/338058/539393/404156/282466/519597/540426/510125	HMGB1/HSPA8/RAB13/COPZ1/COPA/PITPNB/LDLR/ARL3/ACTG1/RACK1/TGM2/NME1/ACTB/NAPA/CCDC22/ARF1/RGP1/CD63/S100A10/SNX4/MSN/LIN7C	22	14	281831/281707/100126041/613773/404122/327682/280979/518407/534246/338058/539393/282466/540426/510125	8	282691/514541/281276/540040/281528/404189/404156/519597
BP	GO:0051338	regulation of transferase activity	12/253	146/3736	0.283191	0.950415	281495/614028/282220/509212/618691/530409/327682/504876/515233/539124/281576/538238	SOD1/NPM1/EEF1A1/PIH1D1/PHPT1/PHB/RACK1/RPL23/EEF1A2/TRAF6/WARS/PLK1	12	7	614028/282220/530409/327682/539124/281576/538238	5	281495/509212/618691/504876/515233
BP	GO:0051188	cofactor biosynthetic process	7/253	79/3736	0.285662	0.950415	281495/287019/327699/404148/281181/514765/529282	SOD1/PFKFB2/ATP5IF1/PGAM1/GAPDH/ZNF205/COQ9	7	4	287019/404148/281181/529282	3	281495/327699/514765
BP	GO:0031331	positive regulation of cellular catabolic process	6/253	66/3736	0.287625	0.950415	281276/327682/286807/282479/538238/540426	LDLR/RACK1/SUMO2/SLC25A5/PLK1/MSN	6	4	327682/286807/538238/540426	2	281276/282479
BP	GO:0006869	lipid transport	5/253	53/3736	0.28792	0.950415	508918/613773/281276/523609/281507	SCP2/PITPNB/LDLR/PRELID1/STAR	5	3	613773/523609/281507	2	508918/281276
BP	GO:0030029	actin filament-based process	10/253	120/3736	0.293177	0.950415	282385/514541/504519/317655/618691/404122/280979/282646/338058/282466	TMSB10/RAB13/CAP1/MYH10/PHPT1/ACTG1/ACTB/HSP90B1/ARF1/S100A10	10	5	504519/404122/280979/338058/282466	5	282385/514541/317655/618691/282646
BP	GO:0034660	ncRNA metabolic process	10/253	120/3736	0.293177	0.950415	507564/511197/512531/509212/506667/404137/530464/506305/534721/510075	HNRNPA2B1/METTL1/MARS/PIH1D1/C1D/RPL27/RPS24/RARS/DDX47/TARS	10	6	511197/512531/506667/404137/506305/534721	4	507564/509212/530464/510075
BP	GO:0032872	regulation of stress-activated MAPK cascade	3/253	28/3736	0.29394	0.950415	507692/539124/509977	EMC10/TRAF6/ARL6IP5	3	2	539124/509977	1	507692
BP	GO:0043331	response to dsRNA	3/253	28/3736	0.29394	0.950415	507564/614028/522917	HNRNPA2B1/NPM1/RIOK3	3	2	614028/522917	1	507564
BP	GO:0046578	regulation of Ras protein signal transduction	3/253	28/3736	0.29394	0.950415	510833/768035/528386	COL3A1/CYTH2/CAVIN4	3	0		3	510833/768035/528386
BP	GO:0099003	vesicle-mediated transport in synapse	3/253	28/3736	0.29394	0.950415	281831/404122/280979	HSPA8/ACTG1/ACTB	3	3	281831/404122/280979	0
BP	GO:2000241	regulation of reproductive process	3/253	28/3736	0.29394	0.950415	530430/281407/512993	INHBB/PLAT/WDR77	3	2	281407/512993	1	530430
BP	GO:2000377	regulation of reactive oxygen species metabolic process	3/253	28/3736	0.29394	0.950415	618530/280955/514765	ROMO1/VIM/ZNF205	3	1	280955	2	618530/514765
BP	GO:0006414	translational elongation	2/253	16/3736	0.295895	0.950415	326581/327682	EEF1G/RACK1	2	2	326581/327682	0
BP	GO:0006635	fatty acid beta-oxidation	2/253	16/3736	0.295895	0.950415	508918/281748	SCP2/ECHS1	2	1	281748	1	508918
BP	GO:0030038	contractile actin filament bundle assembly	2/253	16/3736	0.295895	0.950415	404122/282466	ACTG1/S100A10	2	2	404122/282466	0
BP	GO:0034340	response to type I interferon	2/253	16/3736	0.295895	0.950415	507197/281871	SHMT2/ISG15	2	2	507197/281871	0
BP	GO:0043149	stress fiber assembly	2/253	16/3736	0.295895	0.950415	404122/282466	ACTG1/S100A10	2	2	404122/282466	0
BP	GO:0043271	negative regulation of ion transport	2/253	16/3736	0.295895	0.950415	326597/509977	CALM/ARL6IP5	2	1	509977	1	326597
BP	GO:0043488	regulation of mRNA stability	2/253	16/3736	0.295895	0.950415	617943/280955	PCID2/VIM	2	2	617943/280955	0
BP	GO:0071887	leukocyte apoptotic process	2/253	16/3736	0.295895	0.950415	523609/280730	PRELID1/BAX	2	1	523609	1	280730
BP	GO:0090276	regulation of peptide hormone secretion	2/253	16/3736	0.295895	0.950415	530430/528100	INHBB/SERP1	2	0		2	530430/528100
BP	GO:1901224	positive regulation of NIK/NF-kappaB signaling	2/253	16/3736	0.295895	0.950415	530409/539124	PHB/TRAF6	2	2	530409/539124	0
BP	GO:1901654	response to ketone	2/253	16/3736	0.295895	0.950415	281157/540426	FDX1/MSN	2	2	281157/540426	0
BP	GO:0045934	negative regulation of nucleobase-containing compound metabolic process	15/253	189/3736	0.296719	0.950415	282691/281831/616066/510008/515594/530409/506485/506667/504831/504876/282848/514765/539124/281719/538238	HMGB1/HSPA8/DAP/FHL2/PRMT5/PHB/PBXIP1/C1D/CNBP/RPL23/PFDN5/ZNF205/TRAF6/CRYAB/PLK1	15	11	281831/616066/510008/515594/530409/506667/504831/282848/539124/281719/538238	4	282691/506485/504876/514765
BP	GO:0022603	regulation of anatomical structure morphogenesis	12/253	148/3736	0.299247	0.950415	280794/281555/317655/507692/281057/512876/327682/615565/613987/281576/282466/540426	FN1/TUBB2B/MYH10/EMC10/CD44/GPR4/RACK1/FIS1/TMEM100/WARS/S100A10/MSN	12	6	281057/327682/613987/281576/282466/540426	6	280794/281555/317655/507692/512876/615565
BP	GO:0006351	transcription, DNA-templated	35/253	471/3736	0.299334	0.950415	280796/282691/514246/281831/616066/515834/614028/510008/614069/617943/614837/509212/100125238/515594/532936/540191/530409/506485/506667/534232/615289/504831/512993/504876/613987/282848/516090/514765/539124/286807/533643/515299/528386/281719/538238	FUS/HMGB1/JUNB/HSPA8/DAP/TGFB1I1/NPM1/FHL2/ENY2/PCID2/SSU72/PIH1D1/ERCC2/PRMT5/TAF9/DDX39B/PHB/PBXIP1/C1D/POLR2F/ABHD14B/CNBP/WDR77/RPL23/TMEM100/PFDN5/LAMTOR5/ZNF205/TRAF6/SUMO2/ZNF326/MED4/CAVIN4/CRYAB/PLK1	35	21	281831/616066/515834/614028/510008/617943/100125238/515594/532936/540191/530409/506667/615289/504831/512993/613987/282848/539124/286807/281719/538238	14	280796/282691/514246/614069/614837/509212/506485/534232/504876/516090/514765/533643/515299/528386
BP	GO:0007249	I-kappaB kinase/NF-kappaB signaling	4/253	41/3736	0.300597	0.950415	522917/516090/281181/539124	RIOK3/LAMTOR5/GAPDH/TRAF6	4	3	522917/281181/539124	1	516090
BP	GO:0010466	negative regulation of peptidase activity	4/253	41/3736	0.300597	0.950415	617943/509212/512913/516090	PCID2/PIH1D1/IFI6/LAMTOR5	4	2	617943/512913	2	509212/516090
BP	GO:0034330	cell junction organization	4/253	41/3736	0.300597	0.950415	514541/404122/280979/282466	RAB13/ACTG1/ACTB/S100A10	4	3	404122/280979/282466	1	514541
BP	GO:0050808	synapse organization	4/253	41/3736	0.300597	0.950415	615087/404122/280979/338058	TUBB/ACTG1/ACTB/ARF1	4	4	615087/404122/280979/338058	0
BP	GO:0051047	positive regulation of secretion	4/253	41/3736	0.300597	0.950415	317655/530430/528100/519597	MYH10/INHBB/SERP1/SNX4	4	0		4	317655/530430/528100/519597
BP	GO:0033108	mitochondrial respiratory chain complex assembly	5/253	54/3736	0.301426	0.950415	327660/327670/327713/281742/327680	NDUFB9/NDUFA6/NDUFB2/NDUFA12/NDUFS4	5	1	281742	4	327660/327670/327713/327680
BP	GO:0043549	regulation of kinase activity	10/253	121/3736	0.302125	0.950415	281495/614028/282220/509212/530409/327682/515233/539124/281576/538238	SOD1/NPM1/EEF1A1/PIH1D1/PHB/RACK1/EEF1A2/TRAF6/WARS/PLK1	10	7	614028/282220/530409/327682/539124/281576/538238	3	281495/509212/515233
BP	GO:0097659	nucleic acid-templated transcription	35/253	472/3736	0.30403	0.950415	280796/282691/514246/281831/616066/515834/614028/510008/614069/617943/614837/509212/100125238/515594/532936/540191/530409/506485/506667/534232/615289/504831/512993/504876/613987/282848/516090/514765/539124/286807/533643/515299/528386/281719/538238	FUS/HMGB1/JUNB/HSPA8/DAP/TGFB1I1/NPM1/FHL2/ENY2/PCID2/SSU72/PIH1D1/ERCC2/PRMT5/TAF9/DDX39B/PHB/PBXIP1/C1D/POLR2F/ABHD14B/CNBP/WDR77/RPL23/TMEM100/PFDN5/LAMTOR5/ZNF205/TRAF6/SUMO2/ZNF326/MED4/CAVIN4/CRYAB/PLK1	35	21	281831/616066/515834/614028/510008/617943/100125238/515594/532936/540191/530409/506667/615289/504831/512993/613987/282848/539124/286807/281719/538238	14	280796/282691/514246/614069/614837/509212/506485/534232/504876/516090/514765/533643/515299/528386
BP	GO:0009967	positive regulation of signal transduction	18/253	232/3736	0.305507	0.950415	282691/326597/510833/509123/515834/509212/507692/530409/280730/281528/504876/516090/767874/281181/514765/539124/404156/509977	HMGB1/CALM/COL3A1/PDCD5/TGFB1I1/PIH1D1/EMC10/PHB/BAX/TGM2/RPL23/LAMTOR5/HSP90AB1/GAPDH/ZNF205/TRAF6/CD63/ARL6IP5	18	6	515834/530409/767874/281181/539124/509977	12	282691/326597/510833/509123/509212/507692/280730/281528/504876/516090/514765/404156
BP	GO:0048584	positive regulation of response to stimulus	27/253	359/3736	0.307449	0.950415	282691/326597/281555/510833/509123/515834/281276/509212/507692/618691/504796/532936/404122/530409/512876/280730/281528/504876/522917/516090/767874/281181/514765/539124/404156/509977/519597	HMGB1/CALM/TUBB2B/COL3A1/PDCD5/TGFB1I1/LDLR/PIH1D1/EMC10/PHPT1/ABRAXAS1/TAF9/ACTG1/PHB/GPR4/BAX/TGM2/RPL23/RIOK3/LAMTOR5/HSP90AB1/GAPDH/ZNF205/TRAF6/CD63/ARL6IP5/SNX4	27	9	515834/532936/404122/530409/522917/767874/281181/539124/509977	18	282691/326597/281555/510833/509123/281276/509212/507692/618691/504796/512876/280730/281528/504876/516090/514765/404156/519597
BP	GO:0072330	monocarboxylic acid biosynthetic process	7/253	81/3736	0.307658	0.950415	280924/281615/287019/404148/281181/521822/507290	SCD/ALDH1A1/PFKFB2/PGAM1/GAPDH/FADS2/DEGS1	7	4	287019/404148/281181/507290	3	280924/281615/521822
BP	GO:0017144	drug metabolic process	15/253	191/3736	0.311121	0.950415	281495/327660/282690/506888/327688/507197/287019/404148/281181/338040/514765/768072/529282/282710/327696	SOD1/NDUFB9/ATP5PF/DLST/COX7A2/SHMT2/PFKFB2/PGAM1/GAPDH/ATP5ME/ZNF205/COA6/COQ9/ATP5PD/SDHC	15	7	506888/507197/287019/404148/281181/529282/327696	8	281495/327660/282690/327688/338040/514765/768072/282710
BP	GO:0009119	ribonucleoside metabolic process	3/253	29/3736	0.312967	0.950415	534611/404189/540457	NME7/NME1/RAN	3	2	534611/540457	1	404189
BP	GO:0019359	nicotinamide nucleotide biosynthetic process	3/253	29/3736	0.312967	0.950415	287019/404148/281181	PFKFB2/PGAM1/GAPDH	3	3	287019/404148/281181	0
BP	GO:0019363	pyridine nucleotide biosynthetic process	3/253	29/3736	0.312967	0.950415	287019/404148/281181	PFKFB2/PGAM1/GAPDH	3	3	287019/404148/281181	0
BP	GO:0044843	cell cycle G1/S phase transition	3/253	29/3736	0.312967	0.950415	512427/511869/509613	NASP/TM4SF5/EIF4EBP1	3	1	509613	2	512427/511869
BP	GO:0051961	negative regulation of nervous system development	3/253	29/3736	0.312967	0.950415	510833/281276/280955	COL3A1/LDLR/VIM	3	1	280955	2	510833/281276
BP	GO:0070302	regulation of stress-activated protein kinase signaling cascade	3/253	29/3736	0.312967	0.950415	507692/539124/509977	EMC10/TRAF6/ARL6IP5	3	2	539124/509977	1	507692
BP	GO:0006820	anion transport	8/253	95/3736	0.313278	0.950415	282355/613773/281276/523609/511375/282484/282479/509977	SLC1A5/PITPNB/LDLR/PRELID1/SFXN1/SLC34A2/SLC25A5/ARL6IP5	8	5	282355/613773/523609/511375/509977	3	281276/282484/282479
BP	GO:0007049	cell cycle	26/253	346/3736	0.313754	0.950415	615087/614028/508900/317655/617943/505066/100125238/616275/504796/540040/540191/512427/327682/281729/515118/511869/512478/504876/506632/767874/509613/534811/515158/540457/282099/538238	TUBB/NPM1/IST1/MYH10/PCID2/TBCE/ERCC2/ANAPC11/ABRAXAS1/ARL3/DDX39B/NASP/RACK1/SMC3/RHOB/TM4SF5/SEPT1/RPL23/KLHL21/HSP90AB1/EIF4EBP1/ZWILCH/SPDL1/RAN/TREX1/PLK1	26	18	615087/614028/508900/617943/505066/100125238/616275/540191/327682/281729/515118/506632/767874/509613/534811/540457/282099/538238	8	317655/504796/540040/512427/511869/512478/504876/515158
BP	GO:0002376	immune system process	30/253	403/3736	0.314858	0.950415	613777/613729/280729/281495/282691/514246/511512/617943/281276/507197/618691/404122/618530/523609/530409/618037/512913/280955/327699/530464/522917/281173/281181/539124/767986/281871/282479/614292/519597/540426	PTMS/HMGB3/B2M/SOD1/HMGB1/JUNB/RBM14/PCID2/LDLR/SHMT2/PHPT1/ACTG1/ROMO1/PRELID1/PHB/CLPTM1/IFI6/VIM/ATP5IF1/RPS24/RIOK3/FTH1/GAPDH/TRAF6/C5H12orf29/ISG15/SLC25A5/AKIRIN2/SNX4/MSN	30	16	280729/511512/617943/507197/404122/523609/530409/618037/512913/280955/522917/281181/539124/281871/614292/540426	14	613777/613729/281495/282691/514246/281276/618691/618530/327699/530464/281173/767986/282479/519597
BP	GO:0032879	regulation of localization	30/253	403/3736	0.314858	0.950415	326597/281555/510833/509123/508490/317655/508918/507692/618691/404122/523609/530430/528100/327682/615565/281528/504735/516090/281181/280979/514765/338058/281440/282479/404156/509977/519597/281719/538238/540426	CALM/TUBB2B/COL3A1/PDCD5/ITGA3/MYH10/SCP2/EMC10/PHPT1/ACTG1/PRELID1/INHBB/SERP1/RACK1/FIS1/TGM2/CCT3/LAMTOR5/GAPDH/ACTB/ZNF205/ARF1/RAC1/SLC25A5/CD63/ARL6IP5/SNX4/CRYAB/PLK1/MSN	30	12	404122/523609/327682/504735/281181/280979/338058/281440/509977/281719/538238/540426	18	326597/281555/510833/509123/508490/317655/508918/507692/618691/530430/528100/615565/281528/516090/514765/282479/404156/519597
BP	GO:0046434	organophosphate catabolic process	5/253	55/3736	0.315029	0.950415	532797/281276/287019/404148/281181	IMPAD1/LDLR/PFKFB2/PGAM1/GAPDH	5	3	287019/404148/281181	2	532797/281276
BP	GO:0048193	Golgi vesicle transport	5/253	55/3736	0.315029	0.950415	281707/100126041/613773/540040/327682	COPZ1/COPA/PITPNB/ARL3/RACK1	5	4	281707/100126041/613773/327682	1	540040
BP	GO:0051603	proteolysis involved in cellular protein catabolic process	12/253	150/3736	0.315552	0.950415	281495/515834/616275/532936/327682/510796/504876/767874/505176/286807/282646/538238	SOD1/TGFB1I1/ANAPC11/TAF9/RACK1/LONP1/RPL23/HSP90AB1/PSMA3/SUMO2/HSP90B1/PLK1	12	7	515834/616275/532936/327682/767874/286807/538238	5	281495/510796/504876/505176/282646
BP	GO:0031330	negative regulation of cellular catabolic process	4/253	42/3736	0.316284	0.950415	532936/504876/767874/539393	TAF9/RPL23/HSP90AB1/RGP1	4	3	532936/767874/539393	1	504876
BP	GO:0009611	response to wounding	7/253	82/3736	0.318782	0.950415	281495/404122/281057/530430/512876/281627/512581	SOD1/ACTG1/CD44/INHBB/GPR4/ANXA8L1/F2RL2	7	3	404122/281057/512581	4	281495/530430/512876/281627
BP	GO:0001944	vasculature development	10/253	123/3736	0.320223	0.950415	280794/514246/281276/507692/404122/512876/515118/613987/281576/287022	FN1/JUNB/LDLR/EMC10/ACTG1/GPR4/RHOB/TMEM100/WARS/YWHAZ	10	5	404122/515118/613987/281576/287022	5	280794/514246/281276/507692/512876
BP	GO:0072358	cardiovascular system development	10/253	123/3736	0.320223	0.950415	280794/514246/281276/507692/404122/512876/515118/613987/281576/287022	FN1/JUNB/LDLR/EMC10/ACTG1/GPR4/RHOB/TMEM100/WARS/YWHAZ	10	5	404122/515118/613987/281576/287022	5	280794/514246/281276/507692/512876
BP	GO:0002456	T cell mediated immunity	2/253	17/3736	0.321584	0.950415	282691/539124	HMGB1/TRAF6	2	1	539124	1	282691
BP	GO:0006101	citrate metabolic process	2/253	17/3736	0.321584	0.950415	506888/327696	DLST/SDHC	2	2	506888/327696	0
BP	GO:0016331	morphogenesis of embryonic epithelium	2/253	17/3736	0.321584	0.950415	515834/539124	TGFB1I1/TRAF6	2	2	515834/539124	0
BP	GO:0019080	viral gene expression	2/253	17/3736	0.321584	0.950415	789999/515226	EIF3B/EIF3D	2	2	789999/515226	0
BP	GO:0032091	negative regulation of protein binding	2/253	17/3736	0.321584	0.950415	280730/280979	BAX/ACTB	2	1	280979	1	280730
BP	GO:0032231	regulation of actin filament bundle assembly	2/253	17/3736	0.321584	0.950415	404122/282466	ACTG1/S100A10	2	2	404122/282466	0
BP	GO:0032755	positive regulation of interleukin-6 production	2/253	17/3736	0.321584	0.950415	539124/614292	TRAF6/AKIRIN2	2	2	539124/614292	0
BP	GO:0042471	ear morphogenesis	2/253	17/3736	0.321584	0.950415	281495/615300	SOD1/RPL38	2	0		2	281495/615300
BP	GO:0042542	response to hydrogen peroxide	2/253	17/3736	0.321584	0.950415	281495/515118	SOD1/RHOB	2	1	515118	1	281495
BP	GO:0045639	positive regulation of myeloid cell differentiation	2/253	17/3736	0.321584	0.950415	539124/281871	TRAF6/ISG15	2	2	539124/281871	0
BP	GO:0046902	regulation of mitochondrial membrane permeability	2/253	17/3736	0.321584	0.950415	514765/282479	ZNF205/SLC25A5	2	0		2	514765/282479
BP	GO:0090100	positive regulation of transmembrane receptor protein serine/threonine kinase signaling pathway	2/253	17/3736	0.321584	0.950415	515834/767874	TGFB1I1/HSP90AB1	2	2	515834/767874	0
BP	GO:0110020	regulation of actomyosin structure organization	2/253	17/3736	0.321584	0.950415	404122/282466	ACTG1/S100A10	2	2	404122/282466	0
BP	GO:0009968	negative regulation of signal transduction	15/253	193/3736	0.325714	0.950415	326597/515834/510008/509212/618691/523609/530409/512913/327682/539640/282848/522917/281452/281871/282479	CALM/TGFB1I1/FHL2/PIH1D1/PHPT1/PRELID1/PHB/IFI6/RACK1/RCAN1/PFDN5/RIOK3/RGS7/ISG15/SLC25A5	15	10	515834/510008/523609/530409/512913/327682/539640/282848/522917/281871	5	326597/509212/618691/281452/282479
BP	GO:0032774	RNA biosynthetic process	35/253	477/3736	0.327893	0.950415	280796/282691/514246/281831/616066/515834/614028/510008/614069/617943/614837/509212/100125238/515594/532936/540191/530409/506485/506667/534232/615289/504831/512993/504876/613987/282848/516090/514765/539124/286807/533643/515299/528386/281719/538238	FUS/HMGB1/JUNB/HSPA8/DAP/TGFB1I1/NPM1/FHL2/ENY2/PCID2/SSU72/PIH1D1/ERCC2/PRMT5/TAF9/DDX39B/PHB/PBXIP1/C1D/POLR2F/ABHD14B/CNBP/WDR77/RPL23/TMEM100/PFDN5/LAMTOR5/ZNF205/TRAF6/SUMO2/ZNF326/MED4/CAVIN4/CRYAB/PLK1	35	21	281831/616066/515834/614028/510008/617943/100125238/515594/532936/540191/530409/506667/615289/504831/512993/613987/282848/539124/286807/281719/538238	14	280796/282691/514246/614069/614837/509212/506485/534232/504876/516090/514765/533643/515299/528386
BP	GO:0006897	endocytosis	10/253	124/3736	0.329361	0.950415	282691/281831/281276/404122/327682/281528/404189/280979/338058/404156	HMGB1/HSPA8/LDLR/ACTG1/RACK1/TGM2/NME1/ACTB/ARF1/CD63	10	5	281831/404122/327682/280979/338058	5	282691/281276/281528/404189/404156
BP	GO:0002703	regulation of leukocyte mediated immunity	3/253	30/3736	0.332026	0.950415	282691/539124/519597	HMGB1/TRAF6/SNX4	3	1	539124	2	282691/519597
BP	GO:0072525	pyridine-containing compound biosynthetic process	3/253	30/3736	0.332026	0.950415	287019/404148/281181	PFKFB2/PGAM1/GAPDH	3	3	287019/404148/281181	0
BP	GO:1902850	microtubule cytoskeleton organization involved in mitosis	3/253	30/3736	0.332026	0.950415	505066/515158/538238	TBCE/SPDL1/PLK1	3	2	505066/538238	1	515158
BP	GO:0006909	phagocytosis	4/253	43/3736	0.332038	0.950415	282691/281276/327682/281528	HMGB1/LDLR/RACK1/TGM2	4	1	327682	3	282691/281276/281528
BP	GO:0017148	negative regulation of translation	4/253	43/3736	0.332038	0.950415	507564/507197/509613/536619	HNRNPA2B1/SHMT2/EIF4EBP1/PAIP2	4	2	507197/509613	2	507564/536619
BP	GO:0033673	negative regulation of kinase activity	4/253	43/3736	0.332038	0.950415	614028/327682/281576/538238	NPM1/RACK1/WARS/PLK1	4	4	614028/327682/281576/538238	0
BP	GO:0044242	cellular lipid catabolic process	4/253	43/3736	0.332038	0.950415	508918/281276/510620/281748	SCP2/LDLR/ASAH1/ECHS1	4	2	510620/281748	2	508918/281276
BP	GO:0000122	negative regulation of transcription by RNA polymerase II	8/253	97/3736	0.333992	0.950415	282691/510008/530409/504831/504876/514765/539124/538238	HMGB1/FHL2/PHB/CNBP/RPL23/ZNF205/TRAF6/PLK1	8	5	510008/530409/504831/539124/538238	3	282691/504876/514765
BP	GO:0010564	regulation of cell cycle process	8/253	97/3736	0.333992	0.950415	614028/617943/100125238/504796/511869/506632/515158/538238	NPM1/PCID2/ERCC2/ABRAXAS1/TM4SF5/KLHL21/SPDL1/PLK1	8	5	614028/617943/100125238/506632/538238	3	504796/511869/515158
BP	GO:0051493	regulation of cytoskeleton organization	8/253	97/3736	0.333992	0.950415	614028/618691/540040/404122/338058/282466/538238/404138	NPM1/PHPT1/ARL3/ACTG1/ARF1/S100A10/PLK1/PFDN2	8	5	614028/404122/338058/282466/538238	3	618691/540040/404138
BP	GO:0010639	negative regulation of organelle organization	6/253	70/3736	0.336332	0.950415	617943/509212/523609/515158/282479/538238	PCID2/PIH1D1/PRELID1/SPDL1/SLC25A5/PLK1	6	3	617943/523609/538238	3	509212/515158/282479
BP	GO:0031647	regulation of protein stability	6/253	70/3736	0.336332	0.950415	532936/530409/504735/504876/281181/538238	TAF9/PHB/CCT3/RPL23/GAPDH/PLK1	6	5	532936/530409/504735/281181/538238	1	504876
BP	GO:0043900	regulation of multi-organism process	6/253	70/3736	0.336332	0.950415	530409/530430/281407/522917/539124/281871	PHB/INHBB/PLAT/RIOK3/TRAF6/ISG15	6	5	530409/281407/522917/539124/281871	1	530430
BP	GO:0044403	symbiont process	6/253	70/3736	0.336332	0.950415	540191/618530/530409/789999/281871/515226	DDX39B/ROMO1/PHB/EIF3B/ISG15/EIF3D	6	5	540191/530409/789999/281871/515226	1	618530
BP	GO:0000226	microtubule cytoskeleton organization	9/253	111/3736	0.336723	0.950415	615087/614028/511512/505066/540040/512478/281181/515158/538238	TUBB/NPM1/RBM14/TBCE/ARL3/SEPT1/GAPDH/SPDL1/PLK1	9	6	615087/614028/511512/505066/281181/538238	3	540040/512478/515158
BP	GO:0098657	import into cell	11/253	139/3736	0.339725	0.950415	282691/281831/281276/404122/327682/281528/404189/280979/338058/404156/509977	HMGB1/HSPA8/LDLR/ACTG1/RACK1/TGM2/NME1/ACTB/ARF1/CD63/ARL6IP5	11	6	281831/404122/327682/280979/338058/509977	5	282691/281276/281528/404189/404156
BP	GO:0002757	immune response-activating signal transduction	5/253	57/3736	0.342454	0.950415	282691/618691/530409/522917/539124	HMGB1/PHPT1/PHB/RIOK3/TRAF6	5	3	530409/522917/539124	2	282691/618691
BP	GO:0032103	positive regulation of response to external stimulus	5/253	57/3736	0.342454	0.950415	281555/281276/512876/539124/519597	TUBB2B/LDLR/GPR4/TRAF6/SNX4	5	1	539124	4	281555/281276/512876/519597
BP	GO:0001824	blastocyst development	2/253	18/3736	0.347037	0.950415	514246/512427	JUNB/NASP	2	0		2	514246/512427
BP	GO:0002377	immunoglobulin production	2/253	18/3736	0.347037	0.950415	530409/539124	PHB/TRAF6	2	2	530409/539124	0
BP	GO:0002793	positive regulation of peptide secretion	2/253	18/3736	0.347037	0.950415	317655/528100	MYH10/SERP1	2	0		2	317655/528100
BP	GO:0006855	drug transmembrane transport	2/253	18/3736	0.347037	0.950415	282479/509977	SLC25A5/ARL6IP5	2	1	509977	1	282479
BP	GO:0019882	antigen processing and presentation	2/253	18/3736	0.347037	0.950415	280729/539124	B2M/TRAF6	2	2	280729/539124	0
BP	GO:0031497	chromatin assembly	2/253	18/3736	0.347037	0.950415	282691/512427	HMGB1/NASP	2	0		2	282691/512427
BP	GO:0032635	interleukin-6 production	2/253	18/3736	0.347037	0.950415	539124/614292	TRAF6/AKIRIN2	2	2	539124/614292	0
BP	GO:0032675	regulation of interleukin-6 production	2/253	18/3736	0.347037	0.950415	539124/614292	TRAF6/AKIRIN2	2	2	539124/614292	0
BP	GO:0045069	regulation of viral genome replication	2/253	18/3736	0.347037	0.950415	530409/281871	PHB/ISG15	2	2	530409/281871	0
BP	GO:0045446	endothelial cell differentiation	2/253	18/3736	0.347037	0.950415	613987/540426	TMEM100/MSN	2	2	613987/540426	0
BP	GO:0050680	negative regulation of epithelial cell proliferation	2/253	18/3736	0.347037	0.950415	327699/512993	ATP5IF1/WDR77	2	1	512993	1	327699
BP	GO:0050852	T cell receptor signaling pathway	2/253	18/3736	0.347037	0.950415	618691/539124	PHPT1/TRAF6	2	1	539124	1	618691
BP	GO:0051289	protein homotetramerization	2/253	18/3736	0.347037	0.950415	507197/327699	SHMT2/ATP5IF1	2	1	507197	1	327699
BP	GO:1903409	reactive oxygen species biosynthetic process	2/253	18/3736	0.347037	0.950415	281495/514765	SOD1/ZNF205	2	0		2	281495/514765
BP	GO:0051252	regulation of RNA metabolic process	35/253	481/3736	0.347398	0.950415	280796/535113/282691/514246/281831/616066/515834/614028/510008/614069/617943/614837/509212/515594/532936/540191/530409/506485/280955/506667/615289/504831/512993/504876/613987/282848/516090/514765/539124/286807/533643/515299/528386/281719/538238	FUS/SNRNP70/HMGB1/JUNB/HSPA8/DAP/TGFB1I1/NPM1/FHL2/ENY2/PCID2/SSU72/PIH1D1/PRMT5/TAF9/DDX39B/PHB/PBXIP1/VIM/C1D/ABHD14B/CNBP/WDR77/RPL23/TMEM100/PFDN5/LAMTOR5/ZNF205/TRAF6/SUMO2/ZNF326/MED4/CAVIN4/CRYAB/PLK1	35	21	281831/616066/515834/614028/510008/617943/515594/532936/540191/530409/280955/506667/615289/504831/512993/613987/282848/539124/286807/281719/538238	14	280796/535113/282691/514246/614069/614837/509212/506485/504876/516090/514765/533643/515299/528386
BP	GO:1901617	organic hydroxy compound biosynthetic process	4/253	44/3736	0.347832	0.950415	281495/615906/510620/514293	SOD1/LSS/ASAH1/IDI1	4	1	510620	3	281495/615906/514293
BP	GO:0032386	regulation of intracellular transport	6/253	71/3736	0.348677	0.950415	509123/508918/615565/519597/281719/540426	PDCD5/SCP2/FIS1/SNX4/CRYAB/MSN	6	2	281719/540426	4	509123/508918/615565/519597
BP	GO:0044419	interspecies interaction between organisms	6/253	71/3736	0.348677	0.950415	540191/618530/530409/789999/281871/515226	DDX39B/ROMO1/PHB/EIF3B/ISG15/EIF3D	6	5	540191/530409/789999/281871/515226	1	618530
BP	GO:0006090	pyruvate metabolic process	3/253	31/3736	0.351068	0.950415	287019/404148/281181	PFKFB2/PGAM1/GAPDH	3	3	287019/404148/281181	0
BP	GO:0046031	ADP metabolic process	3/253	31/3736	0.351068	0.950415	287019/404148/281181	PFKFB2/PGAM1/GAPDH	3	3	287019/404148/281181	0
BP	GO:2001235	positive regulation of apoptotic signaling pathway	3/253	31/3736	0.351068	0.950415	509123/280730/514765	PDCD5/BAX/ZNF205	3	0		3	509123/280730/514765
BP	GO:0006732	coenzyme metabolic process	7/253	85/3736	0.352535	0.950415	506888/507197/616120/287019/404148/281181/529282	DLST/SHMT2/PGLS/PFKFB2/PGAM1/GAPDH/COQ9	7	7	506888/507197/616120/287019/404148/281181/529282	0
BP	GO:0010498	proteasomal protein catabolic process	8/253	99/3736	0.354923	0.950415	281495/616275/532936/327682/767874/286807/282646/538238	SOD1/ANAPC11/TAF9/RACK1/HSP90AB1/SUMO2/HSP90B1/PLK1	8	6	616275/532936/327682/767874/286807/538238	2	281495/282646
BP	GO:0001701	in utero embryonic development	5/253	58/3736	0.356236	0.950415	514246/512427/280955/613987/539124	JUNB/NASP/VIM/TMEM100/TRAF6	5	3	280955/613987/539124	2	514246/512427
BP	GO:0097190	apoptotic signaling pathway	9/253	113/3736	0.356336	0.950415	509123/509212/523609/280730/512913/514765/534721/282479/509977	PDCD5/PIH1D1/PRELID1/BAX/IFI6/ZNF205/DDX47/SLC25A5/ARL6IP5	9	4	523609/512913/534721/509977	5	509123/509212/280730/514765/282479
BP	GO:0034249	negative regulation of cellular amide metabolic process	4/253	45/3736	0.363638	0.950415	507564/507197/509613/536619	HNRNPA2B1/SHMT2/EIF4EBP1/PAIP2	4	2	507197/509613	2	507564/536619
BP	GO:0070201	regulation of establishment of protein localization	7/253	86/3736	0.363878	0.950415	509123/317655/530430/528100/327682/615565/504735	PDCD5/MYH10/INHBB/SERP1/RACK1/FIS1/CCT3	7	2	327682/504735	5	509123/317655/530430/528100/615565
BP	GO:0050877	nervous system process	8/253	100/3736	0.365449	0.950415	281495/281276/615300/613987/535127/281701/536619/509977	SOD1/LDLR/RPL38/TMEM100/MYO6/CNGA3/PAIP2/ARL6IP5	8	3	613987/281701/509977	5	281495/281276/615300/535127/536619
BP	GO:1902533	positive regulation of intracellular signal transduction	12/253	156/3736	0.365632	0.950415	326597/510833/509212/507692/530409/280730/281528/504876/516090/281181/539124/509977	CALM/COL3A1/PIH1D1/EMC10/PHB/BAX/TGM2/RPL23/LAMTOR5/GAPDH/TRAF6/ARL6IP5	12	4	530409/281181/539124/509977	8	326597/510833/509212/507692/280730/281528/504876/516090
BP	GO:0006366	transcription by RNA polymerase II	21/253	284/3736	0.367533	0.950415	282691/514246/614028/510008/614069/614837/100125238/532936/530409/534232/615289/504831/512993/504876/613987/514765/539124/286807/515299/528386/538238	HMGB1/JUNB/NPM1/FHL2/ENY2/SSU72/ERCC2/TAF9/PHB/POLR2F/ABHD14B/CNBP/WDR77/RPL23/TMEM100/ZNF205/TRAF6/SUMO2/MED4/CAVIN4/PLK1	21	12	614028/510008/100125238/532936/530409/615289/504831/512993/613987/539124/286807/538238	9	282691/514246/614069/614837/534232/504876/514765/515299/528386
BP	GO:0002764	immune response-regulating signaling pathway	5/253	59/3736	0.370042	0.950415	282691/618691/530409/522917/539124	HMGB1/PHPT1/PHB/RIOK3/TRAF6	5	3	530409/522917/539124	2	282691/618691
BP	GO:0007006	mitochondrial membrane organization	3/253	32/3736	0.370049	0.950415	509123/514765/282479	PDCD5/ZNF205/SLC25A5	3	0		3	509123/514765/282479
BP	GO:0009135	purine nucleoside diphosphate metabolic process	3/253	32/3736	0.370049	0.950415	287019/404148/281181	PFKFB2/PGAM1/GAPDH	3	3	287019/404148/281181	0
BP	GO:0009179	purine ribonucleoside diphosphate metabolic process	3/253	32/3736	0.370049	0.950415	287019/404148/281181	PFKFB2/PGAM1/GAPDH	3	3	287019/404148/281181	0
BP	GO:0009185	ribonucleoside diphosphate metabolic process	3/253	32/3736	0.370049	0.950415	287019/404148/281181	PFKFB2/PGAM1/GAPDH	3	3	287019/404148/281181	0
BP	GO:0010721	negative regulation of cell development	3/253	32/3736	0.370049	0.950415	510833/281276/280955	COL3A1/LDLR/VIM	3	1	280955	2	510833/281276
BP	GO:0031032	actomyosin structure organization	3/253	32/3736	0.370049	0.950415	317655/404122/282466	MYH10/ACTG1/S100A10	3	2	404122/282466	1	317655
BP	GO:0046879	hormone secretion	3/253	32/3736	0.370049	0.950415	530430/528100/519597	INHBB/SERP1/SNX4	3	0		3	530430/528100/519597
BP	GO:0019637	organophosphate metabolic process	19/253	256/3736	0.371094	0.950415	327660/282690/532797/534611/281276/327688/507197/514293/616120/287019/404189/404148/281181/338040/540457/768072/529282/509965/282710	NDUFB9/ATP5PF/IMPAD1/NME7/LDLR/COX7A2/SHMT2/IDI1/PGLS/PFKFB2/NME1/PGAM1/GAPDH/ATP5ME/RAN/COA6/COQ9/CMPK1/ATP5PD	19	8	534611/507197/616120/287019/404148/281181/540457/529282	11	327660/282690/532797/281276/327688/514293/404189/338040/768072/509965/282710
BP	GO:0032270	positive regulation of cellular protein metabolic process	19/253	256/3736	0.371094	0.950415	616066/509123/614028/281276/509212/507692/523609/530409/280730/528100/327682/280955/539124/286807/515226/281440/509977/538238/540426	DAP/PDCD5/NPM1/LDLR/PIH1D1/EMC10/PRELID1/PHB/BAX/SERP1/RACK1/VIM/TRAF6/SUMO2/EIF3D/RAC1/ARL6IP5/PLK1/MSN	19	13	616066/614028/523609/530409/327682/280955/539124/286807/515226/281440/509977/538238/540426	6	509123/281276/509212/507692/280730/528100
BP	GO:0006333	chromatin assembly or disassembly	2/253	19/3736	0.372167	0.950415	282691/512427	HMGB1/NASP	2	0		2	282691/512427
BP	GO:0006636	unsaturated fatty acid biosynthetic process	2/253	19/3736	0.372167	0.950415	280924/521822	SCD/FADS2	2	0		2	280924/521822
BP	GO:0007272	ensheathment of neurons	2/253	19/3736	0.372167	0.950415	281495/507290	SOD1/DEGS1	2	1	507290	1	281495
BP	GO:0008361	regulation of cell size	2/253	19/3736	0.372167	0.950415	516090/540426	LAMTOR5/MSN	2	1	540426	1	516090
BP	GO:0008366	axon ensheathment	2/253	19/3736	0.372167	0.950415	281495/507290	SOD1/DEGS1	2	1	507290	1	281495
BP	GO:0009062	fatty acid catabolic process	2/253	19/3736	0.372167	0.950415	508918/281748	SCP2/ECHS1	2	1	281748	1	508918
BP	GO:0030073	insulin secretion	2/253	19/3736	0.372167	0.950415	530430/528100	INHBB/SERP1	2	0		2	530430/528100
BP	GO:0032147	activation of protein kinase activity	2/253	19/3736	0.372167	0.950415	530409/539124	PHB/TRAF6	2	2	530409/539124	0
BP	GO:0034728	nucleosome organization	2/253	19/3736	0.372167	0.950415	282691/512427	HMGB1/NASP	2	0		2	282691/512427
BP	GO:0035148	tube formation	2/253	19/3736	0.372167	0.950415	539124/287022	TRAF6/YWHAZ	2	2	539124/287022	0
BP	GO:0042552	myelination	2/253	19/3736	0.372167	0.950415	281495/507290	SOD1/DEGS1	2	1	507290	1	281495
BP	GO:0043648	dicarboxylic acid metabolic process	2/253	19/3736	0.372167	0.950415	506888/281785	DLST/GLUD1	2	2	506888/281785	0
BP	GO:0050851	antigen receptor-mediated signaling pathway	2/253	19/3736	0.372167	0.950415	618691/539124	PHPT1/TRAF6	2	1	539124	1	618691
BP	GO:0140013	meiotic nuclear division	2/253	19/3736	0.372167	0.950415	512478/538238	SEPT1/PLK1	2	1	538238	1	512478
BP	GO:0060627	regulation of vesicle-mediated transport	6/253	73/3736	0.373475	0.950415	327682/281528/338058/404156/519597/540426	RACK1/TGM2/ARF1/CD63/SNX4/MSN	6	3	327682/338058/540426	3	281528/404156/519597
BP	GO:0048513	animal organ development	32/253	443/3736	0.373668	0.950415	281495/514246/510833/514541/515834/617943/514106/510620/540040/615300/523609/618037/512876/528100/510850/281528/280955/327680/327699/768070/512993/613987/404189/282848/523601/539124/767986/281871/287022/528386/282479/540426	SOD1/JUNB/COL3A1/RAB13/TGFB1I1/PCID2/MYLPF/ASAH1/ARL3/RPL38/PRELID1/CLPTM1/GPR4/SERP1/SERPINH1/TGM2/VIM/NDUFS4/ATP5IF1/TUBB3/WDR77/TMEM100/NME1/PFDN5/EMX2/TRAF6/C5H12orf29/ISG15/YWHAZ/CAVIN4/SLC25A5/MSN	32	15	515834/617943/514106/510620/523609/618037/510850/280955/512993/613987/282848/539124/281871/287022/540426	17	281495/514246/510833/514541/540040/615300/512876/528100/281528/327680/327699/768070/404189/523601/767986/528386/282479
BP	GO:0006520	cellular amino acid metabolic process	7/253	87/3736	0.37525	0.950415	281615/506888/507197/512531/506305/510075/281785	ALDH1A1/DLST/SHMT2/MARS/RARS/TARS/GLUD1	7	5	506888/507197/512531/506305/281785	2	281615/510075
BP	GO:0010256	endomembrane system organization	7/253	87/3736	0.37525	0.950415	281495/507692/515594/510727/281546/507290/538238	SOD1/EMC10/PRMT5/EMC8/TRAM1/DEGS1/PLK1	7	4	515594/510727/507290/538238	3	281495/507692/281546
BP	GO:0031400	negative regulation of protein modification process	8/253	101/3736	0.376005	0.950415	614028/509212/530409/327682/504876/281576/281871/538238	NPM1/PIH1D1/PHB/RACK1/RPL23/WARS/ISG15/PLK1	8	6	614028/530409/327682/281576/281871/538238	2	509212/504876
BP	GO:0045859	regulation of protein kinase activity	8/253	101/3736	0.376005	0.950415	281495/614028/509212/530409/327682/539124/281576/538238	SOD1/NPM1/PIH1D1/PHB/RACK1/TRAF6/WARS/PLK1	8	6	614028/530409/327682/539124/281576/538238	2	281495/509212
BP	GO:0006364	rRNA processing	4/253	46/3736	0.379431	0.950415	506667/404137/530464/534721	C1D/RPL27/RPS24/DDX47	4	3	506667/404137/534721	1	530464
BP	GO:0051260	protein homooligomerization	4/253	46/3736	0.379431	0.950415	282355/507197/281528/327699	SLC1A5/SHMT2/TGM2/ATP5IF1	4	2	282355/507197	2	281528/327699
BP	GO:0051495	positive regulation of cytoskeleton organization	4/253	46/3736	0.379431	0.950415	540040/338058/282466/404138	ARL3/ARF1/S100A10/PFDN2	4	2	338058/282466	2	540040/404138
BP	GO:1901653	cellular response to peptide	4/253	46/3736	0.379431	0.950415	514541/530430/280955/504876	RAB13/INHBB/VIM/RPL23	4	1	280955	3	514541/530430/504876
BP	GO:2001234	negative regulation of apoptotic signaling pathway	4/253	46/3736	0.379431	0.950415	509212/523609/512913/282479	PIH1D1/PRELID1/IFI6/SLC25A5	4	2	523609/512913	2	509212/282479
BP	GO:0006955	immune response	18/253	243/3736	0.379746	0.950415	613729/280729/282691/511512/507197/618691/404122/618530/530409/512913/280955/522917/281173/281181/539124/281871/614292/519597	HMGB3/B2M/HMGB1/RBM14/SHMT2/PHPT1/ACTG1/ROMO1/PHB/IFI6/VIM/RIOK3/FTH1/GAPDH/TRAF6/ISG15/AKIRIN2/SNX4	18	12	280729/511512/507197/404122/530409/512913/280955/522917/281181/539124/281871/614292	6	613729/282691/618691/618530/281173/519597
BP	GO:0035295	tube development	12/253	158/3736	0.382602	0.950415	280794/514246/281276/507692/404122/512876/515118/613987/523601/539124/281576/287022	FN1/JUNB/LDLR/EMC10/ACTG1/GPR4/RHOB/TMEM100/EMX2/TRAF6/WARS/YWHAZ	12	6	404122/515118/613987/539124/281576/287022	6	280794/514246/281276/507692/512876/523601
BP	GO:0090407	organophosphate biosynthetic process	10/253	130/3736	0.385093	0.950415	282690/534611/514293/287019/404189/404148/281181/338040/509965/282710	ATP5PF/NME7/IDI1/PFKFB2/NME1/PGAM1/GAPDH/ATP5ME/CMPK1/ATP5PD	10	4	534611/287019/404148/281181	6	282690/514293/404189/338040/509965/282710
BP	GO:0009617	response to bacterium	6/253	74/3736	0.385902	0.950415	618250/618530/280955/539124/281871/614292	S100A14/ROMO1/VIM/TRAF6/ISG15/AKIRIN2	6	4	280955/539124/281871/614292	2	618250/618530
BP	GO:0009896	positive regulation of catabolic process	6/253	74/3736	0.385902	0.950415	281276/327682/286807/282479/538238/540426	LDLR/RACK1/SUMO2/SLC25A5/PLK1/MSN	6	4	327682/286807/538238/540426	2	281276/282479
BP	GO:0033993	response to lipid	8/253	102/3736	0.386582	0.950415	280924/281276/530409/280955/281157/539124/614292/540426	SCD/LDLR/PHB/VIM/FDX1/TRAF6/AKIRIN2/MSN	8	6	530409/280955/281157/539124/614292/540426	2	280924/281276
BP	GO:0015672	monovalent inorganic cation transport	7/253	88/3736	0.38664	0.950415	281562/282690/281090/338040/282484/282479/282710	UCP2/ATP5PF/COX4I1/ATP5ME/SLC34A2/SLC25A5/ATP5PD	7	1	281562	6	282690/281090/338040/282484/282479/282710
BP	GO:0071363	cellular response to growth factor stimulus	7/253	88/3736	0.38664	0.950415	509123/515834/282220/327682/613987/767874/404156	PDCD5/TGFB1I1/EEF1A1/RACK1/TMEM100/HSP90AB1/CD63	7	5	515834/282220/327682/613987/767874	2	509123/404156
BP	GO:0044283	small molecule biosynthetic process	14/253	187/3736	0.387448	0.950415	281495/615906/280924/281615/534611/510620/514293/287019/404189/404148/281181/521822/529282/507290	SOD1/LSS/SCD/ALDH1A1/NME7/ASAH1/IDI1/PFKFB2/NME1/PGAM1/GAPDH/FADS2/COQ9/DEGS1	14	7	534611/510620/287019/404148/281181/529282/507290	7	281495/615906/280924/281615/514293/404189/521822
BP	GO:0000302	response to reactive oxygen species	3/253	33/3736	0.38893	0.950415	281495/618530/515118	SOD1/ROMO1/RHOB	3	1	515118	2	281495/618530
BP	GO:0009914	hormone transport	3/253	33/3736	0.38893	0.950415	530430/528100/519597	INHBB/SERP1/SNX4	3	0		3	530430/528100/519597
BP	GO:0010001	glial cell differentiation	3/253	33/3736	0.38893	0.950415	281495/281276/280955	SOD1/LDLR/VIM	3	1	280955	2	281495/281276
BP	GO:0043270	positive regulation of ion transport	3/253	33/3736	0.38893	0.950415	326597/523609/519597	CALM/PRELID1/SNX4	3	1	523609	2	326597/519597
BP	GO:0043467	regulation of generation of precursor metabolites and energy	3/253	33/3736	0.38893	0.950415	507197/523609/404148	SHMT2/PRELID1/PGAM1	3	3	507197/523609/404148	0
BP	GO:0045926	negative regulation of growth	3/253	33/3736	0.38893	0.950415	404070/530409/327682	MT2A/PHB/RACK1	3	2	530409/327682	1	404070
BP	GO:0046890	regulation of lipid biosynthetic process	3/253	33/3736	0.38893	0.950415	281495/281276/510620	SOD1/LDLR/ASAH1	3	1	510620	2	281495/281276
BP	GO:0050708	regulation of protein secretion	3/253	33/3736	0.38893	0.950415	317655/530430/528100	MYH10/INHBB/SERP1	3	0		3	317655/530430/528100
BP	GO:0051403	stress-activated MAPK cascade	3/253	33/3736	0.38893	0.950415	507692/539124/509977	EMC10/TRAF6/ARL6IP5	3	2	539124/509977	1	507692
BP	GO:0009653	anatomical structure morphogenesis	27/253	374/3736	0.390612	0.950415	280794/281495/514246/281555/515834/317655/505066/281276/507692/404122/281057/615300/512876/528100/510850/327682/615565/515118/768070/613987/523601/280979/539124/281576/287022/282466/540426	FN1/SOD1/JUNB/TUBB2B/TGFB1I1/MYH10/TBCE/LDLR/EMC10/ACTG1/CD44/RPL38/GPR4/SERP1/SERPINH1/RACK1/FIS1/RHOB/TUBB3/TMEM100/EMX2/ACTB/TRAF6/WARS/YWHAZ/S100A10/MSN	27	14	515834/505066/404122/281057/510850/327682/515118/613987/280979/539124/281576/287022/282466/540426	13	280794/281495/514246/281555/317655/281276/507692/615300/512876/528100/615565/768070/523601
BP	GO:0048699	generation of neurons	12/253	159/3736	0.39112	0.950415	281495/281555/510833/514541/505066/281276/100125238/540040/280955/768070/287022/281440	SOD1/TUBB2B/COL3A1/RAB13/TBCE/LDLR/ERCC2/ARL3/VIM/TUBB3/YWHAZ/RAC1	12	5	505066/100125238/280955/287022/281440	7	281495/281555/510833/514541/281276/540040/768070
BP	GO:0001936	regulation of endothelial cell proliferation	2/253	20/3736	0.396902	0.950415	507692/327699	EMC10/ATP5IF1	2	0		2	507692/327699
BP	GO:0003158	endothelium development	2/253	20/3736	0.396902	0.950415	613987/540426	TMEM100/MSN	2	2	613987/540426	0
BP	GO:0006081	cellular aldehyde metabolic process	2/253	20/3736	0.396902	0.950415	616120/404148	PGLS/PGAM1	2	2	616120/404148	0
BP	GO:0007266	Rho protein signal transduction	2/253	20/3736	0.396902	0.950415	510833/528386	COL3A1/CAVIN4	2	0		2	510833/528386
BP	GO:0030301	cholesterol transport	2/253	20/3736	0.396902	0.950415	508918/281276	SCP2/LDLR	2	0		2	508918/281276
BP	GO:0032006	regulation of TOR signaling	2/253	20/3736	0.396902	0.950415	509212/516090	PIH1D1/LAMTOR5	2	0		2	509212/516090
BP	GO:0032963	collagen metabolic process	2/253	20/3736	0.396902	0.950415	510850/280955	SERPINH1/VIM	2	2	510850/280955	0
BP	GO:0043487	regulation of RNA stability	2/253	20/3736	0.396902	0.950415	617943/280955	PCID2/VIM	2	2	617943/280955	0
BP	GO:0061013	regulation of mRNA catabolic process	2/253	20/3736	0.396902	0.950415	617943/280955	PCID2/VIM	2	2	617943/280955	0
BP	GO:0030099	myeloid cell differentiation	5/253	61/3736	0.397651	0.950415	514246/327699/539124/281871/282479	JUNB/ATP5IF1/TRAF6/ISG15/SLC25A5	5	2	539124/281871	3	514246/327699/282479
BP	GO:0051346	negative regulation of hydrolase activity	5/253	61/3736	0.397651	0.950415	617943/509212/512913/327699/516090	PCID2/PIH1D1/IFI6/ATP5IF1/LAMTOR5	5	2	617943/512913	3	509212/327699/516090
BP	GO:0009057	macromolecule catabolic process	19/253	260/3736	0.398017	0.950415	281495/515834/617943/281276/616275/532936/530409/327682/280955/510796/504876/767874/505176/286807/505618/282646/539393/538238/540426	SOD1/TGFB1I1/PCID2/LDLR/ANAPC11/TAF9/PHB/RACK1/VIM/LONP1/RPL23/HSP90AB1/PSMA3/SUMO2/RNASEH2C/HSP90B1/RGP1/PLK1/MSN	19	12	515834/617943/616275/532936/530409/327682/280955/767874/286807/539393/538238/540426	7	281495/281276/510796/504876/505176/505618/282646
BP	GO:0031349	positive regulation of defense response	6/253	75/3736	0.39833	0.950415	282691/281276/530409/512876/522917/519597	HMGB1/LDLR/PHB/GPR4/RIOK3/SNX4	6	2	530409/522917	4	282691/281276/512876/519597
BP	GO:0006952	defense response	18/253	246/3736	0.400534	0.950415	613729/280794/282691/511512/281276/618250/507197/404122/618530/530409/512876/512913/280955/522917/281181/281871/614292/519597	HMGB3/FN1/HMGB1/RBM14/LDLR/S100A14/SHMT2/ACTG1/ROMO1/PHB/GPR4/IFI6/VIM/RIOK3/GAPDH/ISG15/AKIRIN2/SNX4	18	10	511512/507197/404122/530409/512913/280955/522917/281181/281871/614292	8	613729/280794/282691/281276/618250/618530/512876/519597
BP	GO:0019752	carboxylic acid metabolic process	18/253	247/3736	0.407493	0.950415	280924/281615/508918/506888/507197/512531/510620/281274/287019/404148/281748/506305/281181/521822/510075/281785/507290/327696	SCD/ALDH1A1/SCP2/DLST/SHMT2/MARS/ASAH1/LDHA/PFKFB2/PGAM1/ECHS1/RARS/GAPDH/FADS2/TARS/GLUD1/DEGS1/SDHC	18	13	506888/507197/512531/510620/281274/287019/404148/281748/506305/281181/281785/507290/327696	5	280924/281615/508918/521822/510075
BP	GO:0006836	neurotransmitter transport	3/253	34/3736	0.407672	0.950415	281181/509977/519597	GAPDH/ARL6IP5/SNX4	3	2	281181/509977	1	519597
BP	GO:0031098	stress-activated protein kinase signaling cascade	3/253	34/3736	0.407672	0.950415	507692/539124/509977	EMC10/TRAF6/ARL6IP5	3	2	539124/509977	1	507692
BP	GO:0042113	B cell activation	3/253	34/3736	0.407672	0.950415	282691/530409/282479	HMGB1/PHB/SLC25A5	3	1	530409	2	282691/282479
BP	GO:0051402	neuron apoptotic process	3/253	34/3736	0.407672	0.950415	281495/280730/281181	SOD1/BAX/GAPDH	3	1	281181	2	281495/280730
BP	GO:1902115	regulation of organelle assembly	3/253	34/3736	0.407672	0.950415	614028/538238/540426	NPM1/PLK1/MSN	3	3	614028/538238/540426	0
BP	GO:0007005	mitochondrion organization	12/253	161/3736	0.408202	0.950415	327660/509123/327670/327713/281742/523609/280730/512913/615565/327680/514765/282479	NDUFB9/PDCD5/NDUFA6/NDUFB2/NDUFA12/PRELID1/BAX/IFI6/FIS1/NDUFS4/ZNF205/SLC25A5	12	3	281742/523609/512913	9	327660/509123/327670/327713/280730/615565/327680/514765/282479
BP	GO:0001775	cell activation	11/253	147/3736	0.410736	0.950415	282691/281276/515594/523609/530409/618037/281407/539124/282479/519597/540426	HMGB1/LDLR/PRMT5/PRELID1/PHB/CLPTM1/PLAT/TRAF6/SLC25A5/SNX4/MSN	11	7	515594/523609/530409/618037/281407/539124/540426	4	282691/281276/282479/519597
BP	GO:0007017	microtubule-based process	11/253	147/3736	0.410736	0.950415	281555/615087/614028/511512/505066/540040/540369/512478/281181/515158/538238	TUBB2B/TUBB/NPM1/RBM14/TBCE/ARL3/DYNLL2/SEPT1/GAPDH/SPDL1/PLK1	11	6	615087/614028/511512/505066/281181/538238	5	281555/540040/540369/512478/515158
BP	GO:0071396	cellular response to lipid	6/253	76/3736	0.410748	0.950415	281276/530409/280955/281157/539124/540426	LDLR/PHB/VIM/FDX1/TRAF6/MSN	6	5	530409/280955/281157/539124/540426	1	281276
BP	GO:0001655	urogenital system development	4/253	48/3736	0.410879	0.950415	540040/512876/512993/523601	ARL3/GPR4/WDR77/EMX2	4	1	512993	3	540040/512876/523601
BP	GO:0070997	neuron death	4/253	48/3736	0.410879	0.950415	281495/280730/281181/509977	SOD1/BAX/GAPDH/ARL6IP5	4	2	281181/509977	2	281495/280730
BP	GO:0009790	embryo development	10/253	133/3736	0.413286	0.950415	281495/514246/515834/615300/512427/327682/280955/613987/539124/614292	SOD1/JUNB/TGFB1I1/RPL38/NASP/RACK1/VIM/TMEM100/TRAF6/AKIRIN2	10	6	515834/327682/280955/613987/539124/614292	4	281495/514246/615300/512427
BP	GO:0016310	phosphorylation	29/253	407/3736	0.413462	0.950415	281495/327660/614028/532797/534611/282220/327688/507197/509212/507692/530409/327682/287019/327680/515233/404189/404148/522917/281181/539124/281576/768072/529282/287022/281440/509965/509977/282710/538238	SOD1/NDUFB9/NPM1/IMPAD1/NME7/EEF1A1/COX7A2/SHMT2/PIH1D1/EMC10/PHB/RACK1/PFKFB2/NDUFS4/EEF1A2/NME1/PGAM1/RIOK3/GAPDH/TRAF6/WARS/COA6/COQ9/YWHAZ/RAC1/CMPK1/ARL6IP5/ATP5PD/PLK1	29	17	614028/534611/282220/507197/530409/327682/287019/404148/522917/281181/539124/281576/529282/287022/281440/509977/538238	12	281495/327660/532797/327688/509212/507692/327680/515233/404189/768072/509965/282710
BP	GO:0042127	regulation of cell proliferation	15/253	205/3736	0.416016	0.950415	509123/617407/614028/507692/618530/530409/327680/327699/504831/512993/504876/404189/281173/539124/282479	PDCD5/COPS9/NPM1/EMC10/ROMO1/PHB/NDUFS4/ATP5IF1/CNBP/WDR77/RPL23/NME1/FTH1/TRAF6/SLC25A5	15	5	614028/530409/504831/512993/539124	10	509123/617407/507692/618530/327680/327699/504876/404189/281173/282479
BP	GO:0000086	G2/M transition of mitotic cell cycle	2/253	21/3736	0.421181	0.950415	504796/538238	ABRAXAS1/PLK1	2	1	538238	1	504796
BP	GO:0002429	immune response-activating cell surface receptor signaling pathway	2/253	21/3736	0.421181	0.950415	618691/539124	PHPT1/TRAF6	2	1	539124	1	618691
BP	GO:0002702	positive regulation of production of molecular mediator of immune response	2/253	21/3736	0.421181	0.950415	530409/539124	PHB/TRAF6	2	2	530409/539124	0
BP	GO:0007009	plasma membrane organization	2/253	21/3736	0.421181	0.950415	281495/507290	SOD1/DEGS1	2	1	507290	1	281495
BP	GO:0007565	female pregnancy	2/253	21/3736	0.421181	0.950415	281495/514246	SOD1/JUNB	2	0		2	281495/514246
BP	GO:0015918	sterol transport	2/253	21/3736	0.421181	0.950415	508918/281276	SCP2/LDLR	2	0		2	508918/281276
BP	GO:0017015	regulation of transforming growth factor beta receptor signaling pathway	2/253	21/3736	0.421181	0.950415	515834/767874	TGFB1I1/HSP90AB1	2	2	515834/767874	0
BP	GO:0045580	regulation of T cell differentiation	2/253	21/3736	0.421181	0.950415	523609/618037	PRELID1/CLPTM1	2	2	523609/618037	0
BP	GO:0051100	negative regulation of binding	2/253	21/3736	0.421181	0.950415	280730/280979	BAX/ACTB	2	1	280979	1	280730
BP	GO:0090559	regulation of membrane permeability	2/253	21/3736	0.421181	0.950415	514765/282479	ZNF205/SLC25A5	2	0		2	514765/282479
BP	GO:1905952	regulation of lipid localization	2/253	21/3736	0.421181	0.950415	508918/523609	SCP2/PRELID1	2	1	523609	1	508918
BP	GO:0098662	inorganic cation transmembrane transport	9/253	120/3736	0.425783	0.950415	326597/281562/282690/281090/338040/282484/327703/282479/282710	CALM/UCP2/ATP5PF/COX4I1/ATP5ME/SLC34A2/CACNB1/SLC25A5/ATP5PD	9	1	281562	8	326597/282690/281090/338040/282484/327703/282479/282710
BP	GO:0007409	axonogenesis	3/253	35/3736	0.42624	0.950415	281555/505066/768070	TUBB2B/TBCE/TUBB3	3	1	505066	2	281555/768070
BP	GO:0009116	nucleoside metabolic process	3/253	35/3736	0.42624	0.950415	534611/404189/540457	NME7/NME1/RAN	3	2	534611/540457	1	404189
BP	GO:0009166	nucleotide catabolic process	3/253	35/3736	0.42624	0.950415	287019/404148/281181	PFKFB2/PGAM1/GAPDH	3	3	287019/404148/281181	0
BP	GO:0071560	cellular response to transforming growth factor beta stimulus	3/253	35/3736	0.42624	0.950415	509123/515834/767874	PDCD5/TGFB1I1/HSP90AB1	3	2	515834/767874	1	509123
BP	GO:0006575	cellular modified amino acid metabolic process	4/253	49/3736	0.426489	0.950415	281495/326581/507197/509977	SOD1/EEF1G/SHMT2/ARL6IP5	4	3	326581/507197/509977	1	281495
BP	GO:0051247	positive regulation of protein metabolic process	19/253	266/3736	0.438778	0.950415	616066/509123/614028/281276/509212/507692/523609/530409/280730/528100/327682/280955/539124/286807/515226/281440/509977/538238/540426	DAP/PDCD5/NPM1/LDLR/PIH1D1/EMC10/PRELID1/PHB/BAX/SERP1/RACK1/VIM/TRAF6/SUMO2/EIF3D/RAC1/ARL6IP5/PLK1/MSN	19	13	616066/614028/523609/530409/327682/280955/539124/286807/515226/281440/509977/538238/540426	6	509123/281276/509212/507692/280730/528100
BP	GO:1901565	organonitrogen compound catabolic process	19/253	266/3736	0.438778	0.950415	281495/515834/281276/506888/616275/510620/532936/530409/327682/510796/504876/767874/505176/286807/282646/539393/281785/538238/540426	SOD1/TGFB1I1/LDLR/DLST/ANAPC11/ASAH1/TAF9/PHB/RACK1/LONP1/RPL23/HSP90AB1/PSMA3/SUMO2/HSP90B1/RGP1/GLUD1/PLK1/MSN	19	13	515834/506888/616275/510620/532936/530409/327682/767874/286807/539393/281785/538238/540426	6	281495/281276/510796/504876/505176/282646
BP	GO:0070848	response to growth factor	7/253	93/3736	0.443542	0.950415	509123/515834/282220/327682/613987/767874/404156	PDCD5/TGFB1I1/EEF1A1/RACK1/TMEM100/HSP90AB1/CD63	7	5	515834/282220/327682/613987/767874	2	509123/404156
BP	GO:0002791	regulation of peptide secretion	3/253	36/3736	0.444604	0.950415	317655/530430/528100	MYH10/INHBB/SERP1	3	0		3	317655/530430/528100
BP	GO:0015893	drug transport	3/253	36/3736	0.444604	0.950415	511375/282479/509977	SFXN1/SLC25A5/ARL6IP5	3	2	511375/509977	1	282479
BP	GO:0051321	meiotic cell cycle	3/253	36/3736	0.444604	0.950415	281729/512478/538238	SMC3/SEPT1/PLK1	3	2	281729/538238	1	512478
BP	GO:0001764	neuron migration	2/253	22/3736	0.444951	0.950415	510833/281440	COL3A1/RAC1	2	1	281440	1	510833
BP	GO:0001837	epithelial to mesenchymal transition	2/253	22/3736	0.444951	0.950415	515834/613987	TGFB1I1/TMEM100	2	2	515834/613987	0
BP	GO:0002526	acute inflammatory response	2/253	22/3736	0.444951	0.950415	280794/530409	FN1/PHB	2	1	530409	1	280794
BP	GO:0002768	immune response-regulating cell surface receptor signaling pathway	2/253	22/3736	0.444951	0.950415	618691/539124	PHPT1/TRAF6	2	1	539124	1	618691
BP	GO:0006323	DNA packaging	2/253	22/3736	0.444951	0.950415	282691/512427	HMGB1/NASP	2	0		2	282691/512427
BP	GO:0006612	protein targeting to membrane	2/253	22/3736	0.444951	0.950415	615565/281546	FIS1/TRAM1	2	0		2	615565/281546
BP	GO:0019079	viral genome replication	2/253	22/3736	0.444951	0.950415	530409/281871	PHB/ISG15	2	2	530409/281871	0
BP	GO:0044706	multi-multicellular organism process	2/253	22/3736	0.444951	0.950415	281495/514246	SOD1/JUNB	2	0		2	281495/514246
BP	GO:1903578	regulation of ATP metabolic process	2/253	22/3736	0.444951	0.950415	507197/404148	SHMT2/PGAM1	2	2	507197/404148	0
BP	GO:1903844	regulation of cellular response to transforming growth factor beta stimulus	2/253	22/3736	0.444951	0.950415	515834/767874	TGFB1I1/HSP90AB1	2	2	515834/767874	0
BP	GO:0008283	cell proliferation	19/253	267/3736	0.445589	0.950415	282691/514246/509123/617407/614028/507692/618530/530409/327680/327699/504831/512993/504876/404189/281173/523601/539124/282479/540426	HMGB1/JUNB/PDCD5/COPS9/NPM1/EMC10/ROMO1/PHB/NDUFS4/ATP5IF1/CNBP/WDR77/RPL23/NME1/FTH1/EMX2/TRAF6/SLC25A5/MSN	19	6	614028/530409/504831/512993/539124/540426	13	282691/514246/509123/617407/507692/618530/327680/327699/504876/404189/281173/523601/282479
BP	GO:0070925	organelle assembly	11/253	151/3736	0.446531	0.950415	615087/614028/540129/511512/540040/404122/509932/615300/512478/538238/540426	TUBB/NPM1/RPS23/RBM14/ARL3/ACTG1/MRTO4/RPL38/SEPT1/PLK1/MSN	11	7	615087/614028/511512/404122/509932/538238/540426	4	540129/540040/615300/512478
BP	GO:0002697	regulation of immune effector process	5/253	65/3736	0.45241	0.950415	282691/530409/522917/539124/519597	HMGB1/PHB/RIOK3/TRAF6/SNX4	5	3	530409/522917/539124	2	282691/519597
BP	GO:0006811	ion transport	18/253	254/3736	0.456388	0.950415	326597/281562/282355/282690/281090/613773/281276/523609/280730/511375/338040/282484/327703/282479/281701/509977/519597/282710	CALM/UCP2/SLC1A5/ATP5PF/COX4I1/PITPNB/LDLR/PRELID1/BAX/SFXN1/ATP5ME/SLC34A2/CACNB1/SLC25A5/CNGA3/ARL6IP5/SNX4/ATP5PD	18	7	281562/282355/613773/523609/511375/281701/509977	11	326597/282690/281090/281276/280730/338040/282484/327703/282479/519597/282710
BP	GO:0050793	regulation of developmental process	24/253	342/3736	0.458887	0.950415	280794/281495/514246/281555/510833/515834/317655/281276/507692/281057/523609/618037/512876/528100/327682/615565/280955/512993/613987/539124/281576/281871/282466/540426	FN1/SOD1/JUNB/TUBB2B/COL3A1/TGFB1I1/MYH10/LDLR/EMC10/CD44/PRELID1/CLPTM1/GPR4/SERP1/RACK1/FIS1/VIM/WDR77/TMEM100/TRAF6/WARS/ISG15/S100A10/MSN	24	13	515834/281057/523609/618037/327682/280955/512993/613987/539124/281576/281871/282466/540426	11	280794/281495/514246/281555/510833/317655/281276/507692/512876/528100/615565
BP	GO:0019220	regulation of phosphate metabolic process	19/253	269/3736	0.459208	0.950415	281495/614028/282220/281276/507197/509212/507692/530409/327682/327680/515233/404148/539124/281576/282646/287022/281440/509977/538238	SOD1/NPM1/EEF1A1/LDLR/SHMT2/PIH1D1/EMC10/PHB/RACK1/NDUFS4/EEF1A2/PGAM1/TRAF6/WARS/HSP90B1/YWHAZ/RAC1/ARL6IP5/PLK1	19	12	614028/282220/507197/530409/327682/404148/539124/281576/287022/281440/509977/538238	7	281495/281276/509212/507692/327680/515233/282646
BP	GO:0051174	regulation of phosphorus metabolic process	19/253	269/3736	0.459208	0.950415	281495/614028/282220/281276/507197/509212/507692/530409/327682/327680/515233/404148/539124/281576/282646/287022/281440/509977/538238	SOD1/NPM1/EEF1A1/LDLR/SHMT2/PIH1D1/EMC10/PHB/RACK1/NDUFS4/EEF1A2/PGAM1/TRAF6/WARS/HSP90B1/YWHAZ/RAC1/ARL6IP5/PLK1	19	12	614028/282220/507197/530409/327682/404148/539124/281576/287022/281440/509977/538238	7	281495/281276/509212/507692/327680/515233/282646
BP	GO:0048285	organelle fission	6/253	80/3736	0.46008	0.950415	617943/615565/512478/515158/540457/538238	PCID2/FIS1/SEPT1/SPDL1/RAN/PLK1	6	3	617943/540457/538238	3	615565/512478/515158
BP	GO:0051223	regulation of protein transport	6/253	80/3736	0.46008	0.950415	509123/317655/530430/528100/327682/615565	PDCD5/MYH10/INHBB/SERP1/RACK1/FIS1	6	1	327682	5	509123/317655/530430/528100/615565
BP	GO:0002221	pattern recognition receptor signaling pathway	3/253	37/3736	0.462734	0.950415	282691/530409/522917	HMGB1/PHB/RIOK3	3	2	530409/522917	1	282691
BP	GO:0031589	cell-substrate adhesion	3/253	37/3736	0.462734	0.950415	404122/404156/282466	ACTG1/CD63/S100A10	3	2	404122/282466	1	404156
BP	GO:0071559	response to transforming growth factor beta	3/253	37/3736	0.462734	0.950415	509123/515834/767874	PDCD5/TGFB1I1/HSP90AB1	3	2	515834/767874	1	509123
BP	GO:0071897	DNA biosynthetic process	3/253	37/3736	0.462734	0.950415	281103/530409/504735	CTGF/PHB/CCT3	3	3	281103/530409/504735	0
BP	GO:1901292	nucleoside phosphate catabolic process	3/253	37/3736	0.462734	0.950415	287019/404148/281181	PFKFB2/PGAM1/GAPDH	3	3	287019/404148/281181	0
BP	GO:0006357	regulation of transcription by RNA polymerase II	18/253	255/3736	0.463374	0.950415	282691/514246/614028/510008/614837/532936/530409/615289/504831/512993/504876/613987/514765/539124/286807/515299/528386/538238	HMGB1/JUNB/NPM1/FHL2/SSU72/TAF9/PHB/ABHD14B/CNBP/WDR77/RPL23/TMEM100/ZNF205/TRAF6/SUMO2/MED4/CAVIN4/PLK1	18	11	614028/510008/532936/530409/615289/504831/512993/613987/539124/286807/538238	7	282691/514246/614837/504876/514765/515299/528386
BP	GO:0043436	oxoacid metabolic process	18/253	255/3736	0.463374	0.950415	280924/281615/508918/506888/507197/512531/510620/281274/287019/404148/281748/506305/281181/521822/510075/281785/507290/327696	SCD/ALDH1A1/SCP2/DLST/SHMT2/MARS/ASAH1/LDHA/PFKFB2/PGAM1/ECHS1/RARS/GAPDH/FADS2/TARS/GLUD1/DEGS1/SDHC	18	13	506888/507197/512531/510620/281274/287019/404148/281748/506305/281181/281785/507290/327696	5	280924/281615/508918/521822/510075
BP	GO:0051240	positive regulation of multicellular organismal process	17/253	241/3736	0.467729	0.950415	281495/282691/281555/515834/507692/530409/530430/528100/327682/613987/522917/516090/281181/539124/281871/614292/519597	SOD1/HMGB1/TUBB2B/TGFB1I1/EMC10/PHB/INHBB/SERP1/RACK1/TMEM100/RIOK3/LAMTOR5/GAPDH/TRAF6/ISG15/AKIRIN2/SNX4	17	9	515834/530409/327682/613987/522917/281181/539124/281871/614292	8	281495/282691/281555/507692/530430/528100/516090/519597
BP	GO:0051301	cell division	12/253	168/3736	0.468042	0.950415	508900/317655/616275/540040/327682/281729/515118/506632/534811/515158/540457/538238	IST1/MYH10/ANAPC11/ARL3/RACK1/SMC3/RHOB/KLHL21/ZWILCH/SPDL1/RAN/PLK1	12	9	508900/616275/327682/281729/515118/506632/534811/540457/538238	3	317655/540040/515158
BP	GO:0002706	regulation of lymphocyte mediated immunity	2/253	23/3736	0.46817	0.950415	282691/539124	HMGB1/TRAF6	2	1	539124	1	282691
BP	GO:0019395	fatty acid oxidation	2/253	23/3736	0.46817	0.950415	508918/281748	SCP2/ECHS1	2	1	281748	1	508918
BP	GO:0034440	lipid oxidation	2/253	23/3736	0.46817	0.950415	508918/281748	SCP2/ECHS1	2	1	281748	1	508918
BP	GO:0048284	organelle fusion	2/253	23/3736	0.46817	0.950415	280730/615565	BAX/FIS1	2	0		2	280730/615565
BP	GO:2001252	positive regulation of chromosome organization	2/253	23/3736	0.46817	0.950415	509212/504735	PIH1D1/CCT3	2	1	504735	1	509212
BP	GO:0032787	monocarboxylic acid metabolic process	10/253	139/3736	0.469593	0.950415	280924/281615/508918/510620/287019/404148/281748/281181/521822/507290	SCD/ALDH1A1/SCP2/ASAH1/PFKFB2/PGAM1/ECHS1/GAPDH/FADS2/DEGS1	10	6	510620/287019/404148/281748/281181/507290	4	280924/281615/508918/521822
BP	GO:0006082	organic acid metabolic process	18/253	256/3736	0.470353	0.950415	280924/281615/508918/506888/507197/512531/510620/281274/287019/404148/281748/506305/281181/521822/510075/281785/507290/327696	SCD/ALDH1A1/SCP2/DLST/SHMT2/MARS/ASAH1/LDHA/PFKFB2/PGAM1/ECHS1/RARS/GAPDH/FADS2/TARS/GLUD1/DEGS1/SDHC	18	13	506888/507197/512531/510620/281274/287019/404148/281748/506305/281181/281785/507290/327696	5	280924/281615/508918/521822/510075
BP	GO:0031328	positive regulation of cellular biosynthetic process	21/253	300/3736	0.470833	0.950415	514246/515834/614028/614069/617943/281276/509212/532936/540191/530409/528100/280955/504735/615289/504831/514765/539124/286807/515299/515226/528386	JUNB/TGFB1I1/NPM1/ENY2/PCID2/LDLR/PIH1D1/TAF9/DDX39B/PHB/SERP1/VIM/CCT3/ABHD14B/CNBP/ZNF205/TRAF6/SUMO2/MED4/EIF3D/CAVIN4	21	13	515834/614028/617943/532936/540191/530409/280955/504735/615289/504831/539124/286807/515226	8	514246/614069/281276/509212/528100/514765/515299/528386
BP	GO:0010876	lipid localization	5/253	67/3736	0.479324	0.950415	508918/613773/281276/523609/281507	SCP2/PITPNB/LDLR/PRELID1/STAR	5	3	613773/523609/281507	2	508918/281276
BP	GO:0051259	protein complex oligomerization	5/253	67/3736	0.479324	0.950415	282355/507197/281528/327699/281871	SLC1A5/SHMT2/TGM2/ATP5IF1/ISG15	5	3	282355/507197/281871	2	281528/327699
BP	GO:0002758	innate immune response-activating signal transduction	3/253	38/3736	0.480604	0.950415	282691/530409/522917	HMGB1/PHB/RIOK3	3	2	530409/522917	1	282691
BP	GO:0008544	epidermis development	3/253	38/3736	0.480604	0.950415	281495/100125238/510620	SOD1/ERCC2/ASAH1	3	2	100125238/510620	1	281495
BP	GO:0016052	carbohydrate catabolic process	3/253	38/3736	0.480604	0.950415	287019/404148/281181	PFKFB2/PGAM1/GAPDH	3	3	287019/404148/281181	0
BP	GO:1901657	glycosyl compound metabolic process	3/253	38/3736	0.480604	0.950415	534611/404189/540457	NME7/NME1/RAN	3	2	534611/540457	1	404189
BP	GO:1901135	carbohydrate derivative metabolic process	17/253	243/3736	0.482055	0.950415	281615/327660/282690/534611/327688/507197/616120/287019/404189/404148/281181/338040/540457/768072/529282/510682/282710	ALDH1A1/NDUFB9/ATP5PF/NME7/COX7A2/SHMT2/PGLS/PFKFB2/NME1/PGAM1/GAPDH/ATP5ME/RAN/COA6/COQ9/DDOST/ATP5PD	17	9	534611/507197/616120/287019/404148/281181/540457/529282/510682	8	281615/327660/282690/327688/404189/338040/768072/282710
BP	GO:0045321	leukocyte activation	9/253	126/3736	0.485067	0.950415	282691/281276/523609/530409/618037/539124/282479/519597/540426	HMGB1/LDLR/PRELID1/PHB/CLPTM1/TRAF6/SLC25A5/SNX4/MSN	9	5	523609/530409/618037/539124/540426	4	282691/281276/282479/519597
BP	GO:0006399	tRNA metabolic process	4/253	53/3736	0.487686	0.950415	511197/512531/506305/510075	METTL1/MARS/RARS/TARS	4	3	511197/512531/506305	1	510075
BP	GO:0050678	regulation of epithelial cell proliferation	4/253	53/3736	0.487686	0.950415	507692/327699/512993/404189	EMC10/ATP5IF1/WDR77/NME1	4	1	512993	3	507692/327699/404189
BP	GO:0060249	anatomical structure homeostasis	4/253	53/3736	0.487686	0.950415	281495/281615/504735/539124	SOD1/ALDH1A1/CCT3/TRAF6	4	2	504735/539124	2	281495/281615
BP	GO:0001818	negative regulation of cytokine production	2/253	24/3736	0.490803	0.950415	530430/767874	INHBB/HSP90AB1	2	1	767874	1	530430
BP	GO:0006721	terpenoid metabolic process	2/253	24/3736	0.490803	0.950415	615906/281615	LSS/ALDH1A1	2	0		2	615906/281615
BP	GO:0006959	humoral immune response	2/253	24/3736	0.490803	0.950415	618530/530409	ROMO1/PHB	2	1	530409	1	618530
BP	GO:0007052	mitotic spindle organization	2/253	24/3736	0.490803	0.950415	505066/538238	TBCE/PLK1	2	2	505066/538238	0
BP	GO:0007098	centrosome cycle	2/253	24/3736	0.490803	0.950415	614028/538238	NPM1/PLK1	2	2	614028/538238	0
BP	GO:0010810	regulation of cell-substrate adhesion	2/253	24/3736	0.490803	0.950415	404122/282466	ACTG1/S100A10	2	2	404122/282466	0
BP	GO:0030308	negative regulation of cell growth	2/253	24/3736	0.490803	0.950415	530409/327682	PHB/RACK1	2	2	530409/327682	0
BP	GO:0031397	negative regulation of protein ubiquitination	2/253	24/3736	0.490803	0.950415	504876/281871	RPL23/ISG15	2	1	281871	1	504876
BP	GO:0038061	NIK/NF-kappaB signaling	2/253	24/3736	0.490803	0.950415	530409/539124	PHB/TRAF6	2	2	530409/539124	0
BP	GO:0070585	protein localization to mitochondrion	2/253	24/3736	0.490803	0.950415	509123/281871	PDCD5/ISG15	2	1	281871	1	509123
BP	GO:0072329	monocarboxylic acid catabolic process	2/253	24/3736	0.490803	0.950415	508918/281748	SCP2/ECHS1	2	1	281748	1	508918
BP	GO:1901222	regulation of NIK/NF-kappaB signaling	2/253	24/3736	0.490803	0.950415	530409/539124	PHB/TRAF6	2	2	530409/539124	0
BP	GO:1903046	meiotic cell cycle process	2/253	24/3736	0.490803	0.950415	512478/538238	SEPT1/PLK1	2	1	538238	1	512478
BP	GO:0009607	response to biotic stimulus	11/253	156/3736	0.490971	0.950415	282691/618250/614791/618530/530409/512913/280955/522917/539124/281871/614292	HMGB1/S100A14/CCDC130/ROMO1/PHB/IFI6/VIM/RIOK3/TRAF6/ISG15/AKIRIN2	11	8	614791/530409/512913/280955/522917/539124/281871/614292	3	282691/618250/618530
BP	GO:0048666	neuron development	8/253	112/3736	0.49188	0.950415	281495/281555/514541/505066/540040/280955/768070/287022	SOD1/TUBB2B/RAB13/TBCE/ARL3/VIM/TUBB3/YWHAZ	8	3	505066/280955/287022	5	281495/281555/514541/540040/768070
BP	GO:0007015	actin filament organization	5/253	68/3736	0.492618	0.950415	282385/404122/282646/338058/282466	TMSB10/ACTG1/HSP90B1/ARF1/S100A10	5	3	404122/338058/282466	2	282385/282646
BP	GO:0007610	behavior	5/253	68/3736	0.492618	0.950415	281495/505066/281276/536619/509977	SOD1/TBCE/LDLR/PAIP2/ARL6IP5	5	2	505066/509977	3	281495/281276/536619
BP	GO:0048598	embryonic morphogenesis	5/253	68/3736	0.492618	0.950415	281495/515834/615300/327682/539124	SOD1/TGFB1I1/RPL38/RACK1/TRAF6	5	3	515834/327682/539124	2	281495/615300
BP	GO:1902531	regulation of intracellular signal transduction	19/253	274/3736	0.493149	0.950415	326597/510833/510008/509212/507692/530409/280730/281528/768035/539640/504876/613987/522917/516090/281181/539124/287022/528386/509977	CALM/COL3A1/FHL2/PIH1D1/EMC10/PHB/BAX/TGM2/CYTH2/RCAN1/RPL23/TMEM100/RIOK3/LAMTOR5/GAPDH/TRAF6/YWHAZ/CAVIN4/ARL6IP5	19	9	510008/530409/539640/613987/522917/281181/539124/287022/509977	10	326597/510833/509212/507692/280730/281528/768035/504876/516090/528386
BP	GO:0015849	organic acid transport	3/253	39/3736	0.498192	0.950415	282355/511375/509977	SLC1A5/SFXN1/ARL6IP5	3	3	282355/511375/509977	0
BP	GO:0046942	carboxylic acid transport	3/253	39/3736	0.498192	0.950415	282355/511375/509977	SLC1A5/SFXN1/ARL6IP5	3	3	282355/511375/509977	0
BP	GO:0061564	axon development	3/253	39/3736	0.498192	0.950415	281555/505066/768070	TUBB2B/TBCE/TUBB3	3	1	505066	2	281555/768070
BP	GO:1901342	regulation of vasculature development	4/253	54/3736	0.502587	0.950415	507692/512876/613987/281576	EMC10/GPR4/TMEM100/WARS	4	2	613987/281576	2	507692/512876
BP	GO:1901652	response to peptide	4/253	54/3736	0.502587	0.950415	514541/530430/280955/504876	RAB13/INHBB/VIM/RPL23	4	1	280955	3	514541/530430/504876
BP	GO:0000245	spliceosomal complex assembly	1/253	10/3736	0.504452	0.950415	540191	DDX39B	1	1	540191	0
BP	GO:0000266	mitochondrial fission	1/253	10/3736	0.504452	0.950415	615565	FIS1	1	0		1	615565
BP	GO:0001541	ovarian follicle development	1/253	10/3736	0.504452	0.950415	281495	SOD1	1	0		1	281495
BP	GO:0001843	neural tube closure	1/253	10/3736	0.504452	0.950415	539124	TRAF6	1	1	539124	0
BP	GO:0002082	regulation of oxidative phosphorylation	1/253	10/3736	0.504452	0.950415	507197	SHMT2	1	1	507197	0
BP	GO:0002673	regulation of acute inflammatory response	1/253	10/3736	0.504452	0.950415	530409	PHB	1	1	530409	0
BP	GO:0006084	acetyl-CoA metabolic process	1/253	10/3736	0.504452	0.950415	506888	DLST	1	1	506888	0
BP	GO:0006278	RNA-dependent DNA biosynthetic process	1/253	10/3736	0.504452	0.950415	504735	CCT3	1	1	504735	0
BP	GO:0006487	protein N-linked glycosylation	1/253	10/3736	0.504452	0.950415	510682	DDOST	1	1	510682	0
BP	GO:0007004	telomere maintenance via telomerase	1/253	10/3736	0.504452	0.950415	504735	CCT3	1	1	504735	0
BP	GO:0007339	binding of sperm to zona pellucida	1/253	10/3736	0.504452	0.950415	504735	CCT3	1	1	504735	0
BP	GO:0007585	respiratory gaseous exchange	1/253	10/3736	0.504452	0.950415	287022	YWHAZ	1	1	287022	0
BP	GO:0008535	respiratory chain complex IV assembly	1/253	10/3736	0.504452	0.950415	768072	COA6	1	0		1	768072
BP	GO:0010866	regulation of triglyceride biosynthetic process	1/253	10/3736	0.504452	0.950415	281276	LDLR	1	0		1	281276
BP	GO:0014020	primary neural tube formation	1/253	10/3736	0.504452	0.950415	539124	TRAF6	1	1	539124	0
BP	GO:0016925	protein sumoylation	1/253	10/3736	0.504452	0.950415	286807	SUMO2	1	1	286807	0
BP	GO:0022406	membrane docking	1/253	10/3736	0.504452	0.950415	540426	MSN	1	1	540426	0
BP	GO:0030501	positive regulation of bone mineralization	1/253	10/3736	0.504452	0.950415	281871	ISG15	1	1	281871	0
BP	GO:0030509	BMP signaling pathway	1/253	10/3736	0.504452	0.950415	613987	TMEM100	1	1	613987	0
BP	GO:0030811	regulation of nucleotide catabolic process	1/253	10/3736	0.504452	0.950415	404148	PGAM1	1	1	404148	0
BP	GO:0031058	positive regulation of histone modification	1/253	10/3736	0.504452	0.950415	509212	PIH1D1	1	0		1	509212
BP	GO:0031112	positive regulation of microtubule polymerization or depolymerization	1/253	10/3736	0.504452	0.950415	540040	ARL3	1	0		1	540040
BP	GO:0031670	cellular response to nutrient	1/253	10/3736	0.504452	0.950415	282646	HSP90B1	1	0		1	282646
BP	GO:0032233	positive regulation of actin filament bundle assembly	1/253	10/3736	0.504452	0.950415	282466	S100A10	1	1	282466	0
BP	GO:0032371	regulation of sterol transport	1/253	10/3736	0.504452	0.950415	508918	SCP2	1	0		1	508918
BP	GO:0032374	regulation of cholesterol transport	1/253	10/3736	0.504452	0.950415	508918	SCP2	1	0		1	508918
BP	GO:0032413	negative regulation of ion transmembrane transporter activity	1/253	10/3736	0.504452	0.950415	326597	CALM	1	0		1	326597
BP	GO:0034123	positive regulation of toll-like receptor signaling pathway	1/253	10/3736	0.504452	0.950415	282691	HMGB1	1	0		1	282691
BP	GO:0035637	multicellular organismal signaling	1/253	10/3736	0.504452	0.950415	281495	SOD1	1	0		1	281495
BP	GO:0038034	signal transduction in absence of ligand	1/253	10/3736	0.504452	0.950415	512913	IFI6	1	1	512913	0
BP	GO:0040019	positive regulation of embryonic development	1/253	10/3736	0.504452	0.950415	327682	RACK1	1	1	327682	0
BP	GO:0042100	B cell proliferation	1/253	10/3736	0.504452	0.950415	282691	HMGB1	1	0		1	282691
BP	GO:0042461	photoreceptor cell development	1/253	10/3736	0.504452	0.950415	540040	ARL3	1	0		1	540040
BP	GO:0042472	inner ear morphogenesis	1/253	10/3736	0.504452	0.950415	281495	SOD1	1	0		1	281495
BP	GO:0042558	pteridine-containing compound metabolic process	1/253	10/3736	0.504452	0.950415	507197	SHMT2	1	1	507197	0
BP	GO:0045022	early endosome to late endosome transport	1/253	10/3736	0.504452	0.950415	540426	MSN	1	1	540426	0
BP	GO:0045646	regulation of erythrocyte differentiation	1/253	10/3736	0.504452	0.950415	281871	ISG15	1	1	281871	0
BP	GO:0045806	negative regulation of endocytosis	1/253	10/3736	0.504452	0.950415	327682	RACK1	1	1	327682	0
BP	GO:0045824	negative regulation of innate immune response	1/253	10/3736	0.504452	0.950415	281871	ISG15	1	1	281871	0
BP	GO:0050732	negative regulation of peptidyl-tyrosine phosphorylation	1/253	10/3736	0.504452	0.950415	327682	RACK1	1	1	327682	0
BP	GO:0050806	positive regulation of synaptic transmission	1/253	10/3736	0.504452	0.950415	536619	PAIP2	1	0		1	536619
BP	GO:0050830	defense response to Gram-positive bacterium	1/253	10/3736	0.504452	0.950415	618530	ROMO1	1	0		1	618530
BP	GO:0050886	endocrine process	1/253	10/3736	0.504452	0.950415	530430	INHBB	1	0		1	530430
BP	GO:0051196	regulation of coenzyme metabolic process	1/253	10/3736	0.504452	0.950415	404148	PGAM1	1	1	404148	0
BP	GO:0051279	regulation of release of sequestered calcium ion into cytosol	1/253	10/3736	0.504452	0.950415	326597	CALM	1	0		1	326597
BP	GO:0060193	positive regulation of lipase activity	1/253	10/3736	0.504452	0.950415	530409	PHB	1	1	530409	0
BP	GO:0060236	regulation of mitotic spindle organization	1/253	10/3736	0.504452	0.950415	538238	PLK1	1	1	538238	0
BP	GO:0060395	SMAD protein signal transduction	1/253	10/3736	0.504452	0.950415	280955	VIM	1	1	280955	0
BP	GO:0060606	tube closure	1/253	10/3736	0.504452	0.950415	539124	TRAF6	1	1	539124	0
BP	GO:0061005	cell differentiation involved in kidney development	1/253	10/3736	0.504452	0.950415	512876	GPR4	1	0		1	512876
BP	GO:0061028	establishment of endothelial barrier	1/253	10/3736	0.504452	0.950415	540426	MSN	1	1	540426	0
BP	GO:0061951	establishment of protein localization to plasma membrane	1/253	10/3736	0.504452	0.950415	327682	RACK1	1	1	327682	0
BP	GO:0070169	positive regulation of biomineral tissue development	1/253	10/3736	0.504452	0.950415	281871	ISG15	1	1	281871	0
BP	GO:0070536	protein K63-linked deubiquitination	1/253	10/3736	0.504452	0.950415	507197	SHMT2	1	1	507197	0
BP	GO:0090224	regulation of spindle organization	1/253	10/3736	0.504452	0.950415	538238	PLK1	1	1	538238	0
BP	GO:0090314	positive regulation of protein targeting to membrane	1/253	10/3736	0.504452	0.950415	615565	FIS1	1	0		1	615565
BP	GO:0097192	extrinsic apoptotic signaling pathway in absence of ligand	1/253	10/3736	0.504452	0.950415	512913	IFI6	1	1	512913	0
BP	GO:0098781	ncRNA transcription	1/253	10/3736	0.504452	0.950415	509212	PIH1D1	1	0		1	509212
BP	GO:1900744	regulation of p38MAPK cascade	1/253	10/3736	0.504452	0.950415	507692	EMC10	1	0		1	507692
BP	GO:1901019	regulation of calcium ion transmembrane transporter activity	1/253	10/3736	0.504452	0.950415	326597	CALM	1	0		1	326597
BP	GO:1902117	positive regulation of organelle assembly	1/253	10/3736	0.504452	0.950415	540426	MSN	1	1	540426	0
BP	GO:1902475	L-alpha-amino acid transmembrane transport	1/253	10/3736	0.504452	0.950415	509977	ARL6IP5	1	1	509977	0
BP	GO:1903901	negative regulation of viral life cycle	1/253	10/3736	0.504452	0.950415	281871	ISG15	1	1	281871	0
BP	GO:1904591	positive regulation of protein import	1/253	10/3736	0.504452	0.950415	509123	PDCD5	1	0		1	509123
BP	GO:0001933	negative regulation of protein phosphorylation	5/253	69/3736	0.505789	0.950415	614028/530409/327682/281576/538238	NPM1/PHB/RACK1/WARS/PLK1	5	5	614028/530409/327682/281576/538238	0
BP	GO:0002520	immune system development	10/253	143/3736	0.506638	0.950415	282691/514246/617943/523609/618037/327699/539124/767986/281871/282479	HMGB1/JUNB/PCID2/PRELID1/CLPTM1/ATP5IF1/TRAF6/C5H12orf29/ISG15/SLC25A5	10	5	617943/523609/618037/539124/281871	5	282691/514246/327699/767986/282479
BP	GO:0090087	regulation of peptide transport	6/253	84/3736	0.508362	0.950415	509123/317655/530430/528100/327682/615565	PDCD5/MYH10/INHBB/SERP1/RACK1/FIS1	6	1	327682	5	509123/317655/530430/528100/615565
BP	GO:0098542	defense response to other organism	6/253	84/3736	0.508362	0.950415	618250/618530/530409/512913/522917/281871	S100A14/ROMO1/PHB/IFI6/RIOK3/ISG15	6	4	530409/512913/522917/281871	2	618250/618530
BP	GO:0006812	cation transport	12/253	173/3736	0.5103	0.950415	326597/281562/282355/282690/281090/511375/338040/282484/327703/282479/519597/282710	CALM/UCP2/SLC1A5/ATP5PF/COX4I1/SFXN1/ATP5ME/SLC34A2/CACNB1/SLC25A5/SNX4/ATP5PD	12	3	281562/282355/511375	9	326597/282690/281090/338040/282484/327703/282479/519597/282710
BP	GO:0034220	ion transmembrane transport	12/253	173/3736	0.5103	0.950415	326597/281562/282690/281090/280730/338040/282484/327703/282479/281701/509977/282710	CALM/UCP2/ATP5PF/COX4I1/BAX/ATP5ME/SLC34A2/CACNB1/SLC25A5/CNGA3/ARL6IP5/ATP5PD	12	3	281562/281701/509977	9	326597/282690/281090/280730/338040/282484/327703/282479/282710
BP	GO:0042325	regulation of phosphorylation	17/253	247/3736	0.510531	0.950415	281495/614028/282220/507197/509212/507692/530409/327682/327680/515233/404148/539124/281576/287022/281440/509977/538238	SOD1/NPM1/EEF1A1/SHMT2/PIH1D1/EMC10/PHB/RACK1/NDUFS4/EEF1A2/PGAM1/TRAF6/WARS/YWHAZ/RAC1/ARL6IP5/PLK1	17	12	614028/282220/507197/530409/327682/404148/539124/281576/287022/281440/509977/538238	5	281495/509212/507692/327680/515233
BP	GO:0007399	nervous system development	18/253	262/3736	0.51198	0.950415	281495/281555/510833/514541/505066/281276/100125238/540040/280955/327680/768070/404189/523601/529762/539124/287022/281440/507290	SOD1/TUBB2B/COL3A1/RAB13/TBCE/LDLR/ERCC2/ARL3/VIM/NDUFS4/TUBB3/NME1/EMX2/TMEM126A/TRAF6/YWHAZ/RAC1/DEGS1	18	7	505066/100125238/280955/539124/287022/281440/507290	11	281495/281555/510833/514541/281276/540040/327680/768070/404189/523601/529762
BP	GO:0002822	regulation of adaptive immune response based on somatic recombination of immune receptors built from immunoglobulin superfamily domains	2/253	25/3736	0.512823	0.950415	282691/539124	HMGB1/TRAF6	2	1	539124	1	282691
BP	GO:0007626	locomotory behavior	2/253	25/3736	0.512823	0.950415	281495/505066	SOD1/TBCE	2	1	505066	1	281495
BP	GO:0019751	polyol metabolic process	2/253	25/3736	0.512823	0.950415	532797/510620	IMPAD1/ASAH1	2	1	510620	1	532797
BP	GO:0021537	telencephalon development	2/253	25/3736	0.512823	0.950415	510833/523601	COL3A1/EMX2	2	0		2	510833/523601
BP	GO:0030072	peptide hormone secretion	2/253	25/3736	0.512823	0.950415	530430/528100	INHBB/SERP1	2	0		2	530430/528100
BP	GO:0031623	receptor internalization	2/253	25/3736	0.512823	0.950415	338058/404156	ARF1/CD63	2	1	338058	1	404156
BP	GO:0043583	ear development	2/253	25/3736	0.512823	0.950415	281495/615300	SOD1/RPL38	2	0		2	281495/615300
BP	GO:0045931	positive regulation of mitotic cell cycle	2/253	25/3736	0.512823	0.950415	617943/509613	PCID2/EIF4EBP1	2	2	617943/509613	0
BP	GO:0051092	positive regulation of NF-kappaB transcription factor activity	2/253	25/3736	0.512823	0.950415	516090/539124	LAMTOR5/TRAF6	2	1	539124	1	516090
BP	GO:0060759	regulation of response to cytokine stimulus	2/253	25/3736	0.512823	0.950415	532936/281871	TAF9/ISG15	2	2	532936/281871	0
BP	GO:0000902	cell morphogenesis	9/253	129/3736	0.514205	0.950415	280794/281495/281555/317655/505066/281057/768070/282466/540426	FN1/SOD1/TUBB2B/MYH10/TBCE/CD44/TUBB3/S100A10/MSN	9	4	505066/281057/282466/540426	5	280794/281495/281555/317655/768070
BP	GO:0034097	response to cytokine	9/253	129/3736	0.514205	0.950415	507197/510620/532936/404122/281057/530409/280955/539124/281871	SHMT2/ASAH1/TAF9/ACTG1/CD44/PHB/VIM/TRAF6/ISG15	9	9	507197/510620/532936/404122/281057/530409/280955/539124/281871	0
BP	GO:0098660	inorganic ion transmembrane transport	9/253	129/3736	0.514205	0.950415	326597/281562/282690/281090/338040/282484/327703/282479/282710	CALM/UCP2/ATP5PF/COX4I1/ATP5ME/SLC34A2/CACNB1/SLC25A5/ATP5PD	9	1	281562	8	326597/282690/281090/338040/282484/327703/282479/282710
BP	GO:0002699	positive regulation of immune effector process	3/253	40/3736	0.515478	0.950415	530409/539124/519597	PHB/TRAF6/SNX4	3	2	530409/539124	1	519597
BP	GO:0043393	regulation of protein binding	3/253	40/3736	0.515478	0.950415	280730/280979/538238	BAX/ACTB/PLK1	3	2	280979/538238	1	280730
BP	GO:0043543	protein acylation	3/253	40/3736	0.515478	0.950415	506888/509212/615114	DLST/PIH1D1/SELENOK	3	1	506888	2	509212/615114
BP	GO:0090287	regulation of cellular response to growth factor stimulus	3/253	40/3736	0.515478	0.950415	515834/767874/404156	TGFB1I1/HSP90AB1/CD63	3	2	515834/767874	1	404156
BP	GO:1902105	regulation of leukocyte differentiation	3/253	40/3736	0.515478	0.950415	523609/618037/539124	PRELID1/CLPTM1/TRAF6	3	3	523609/618037/539124	0
BP	GO:0048608	reproductive structure development	4/253	55/3736	0.517297	0.950415	281495/514246/514541/512993	SOD1/JUNB/RAB13/WDR77	4	1	512993	3	281495/514246/514541
BP	GO:0061458	reproductive system development	4/253	55/3736	0.517297	0.950415	281495/514246/514541/512993	SOD1/JUNB/RAB13/WDR77	4	1	512993	3	281495/514246/514541
BP	GO:0055085	transmembrane transport	17/253	248/3736	0.517601	0.950415	326597/281562/282355/282690/282358/281090/511119/280730/338040/280979/281546/282484/327703/282479/281701/509977/282710	CALM/UCP2/SLC1A5/ATP5PF/SLC2A3/COX4I1/GJC1/BAX/ATP5ME/ACTB/TRAM1/SLC34A2/CACNB1/SLC25A5/CNGA3/ARL6IP5/ATP5PD	17	6	281562/282355/282358/280979/281701/509977	11	326597/282690/281090/511119/280730/338040/281546/282484/327703/282479/282710
BP	GO:0007600	sensory perception	5/253	70/3736	0.518824	0.950415	281495/615300/613987/535127/281701	SOD1/RPL38/TMEM100/MYO6/CNGA3	5	2	613987/281701	3	281495/615300/535127
BP	GO:0009792	embryo development ending in birth or egg hatching	6/253	85/3736	0.520197	0.950415	514246/512427/280955/613987/539124/614292	JUNB/NASP/VIM/TMEM100/TRAF6/AKIRIN2	6	4	280955/613987/539124/614292	2	514246/512427
BP	GO:0009891	positive regulation of biosynthetic process	21/253	308/3736	0.522361	0.950415	514246/515834/614028/614069/617943/281276/509212/532936/540191/530409/528100/280955/504735/615289/504831/514765/539124/286807/515299/515226/528386	JUNB/TGFB1I1/NPM1/ENY2/PCID2/LDLR/PIH1D1/TAF9/DDX39B/PHB/SERP1/VIM/CCT3/ABHD14B/CNBP/ZNF205/TRAF6/SUMO2/MED4/EIF3D/CAVIN4	21	13	515834/614028/617943/532936/540191/530409/280955/504735/615289/504831/539124/286807/515226	8	514246/614069/281276/509212/528100/514765/515299/528386
BP	GO:0030182	neuron differentiation	9/253	130/3736	0.523809	0.950415	281495/281555/514541/505066/100125238/540040/280955/768070/287022	SOD1/TUBB2B/RAB13/TBCE/ERCC2/ARL3/VIM/TUBB3/YWHAZ	9	4	505066/100125238/280955/287022	5	281495/281555/514541/540040/768070
BP	GO:0051276	chromosome organization	14/253	205/3736	0.52892	0.950415	613729/282691/617943/509212/513297/515594/504796/512427/530409/281729/504735/515158/540457/538238	HMGB3/HMGB1/PCID2/PIH1D1/L3MBTL2/PRMT5/ABRAXAS1/NASP/PHB/SMC3/CCT3/SPDL1/RAN/PLK1	14	8	617943/513297/515594/530409/281729/504735/540457/538238	6	613729/282691/509212/504796/512427/515158
BP	GO:0000280	nuclear division	5/253	71/3736	0.531714	0.950415	617943/512478/515158/540457/538238	PCID2/SEPT1/SPDL1/RAN/PLK1	5	3	617943/540457/538238	2	512478/515158
BP	GO:0009615	response to virus	5/253	71/3736	0.531714	0.950415	614791/530409/512913/522917/281871	CCDC130/PHB/IFI6/RIOK3/ISG15	5	5	614791/530409/512913/522917/281871	0
BP	GO:0009636	response to toxic substance	5/253	71/3736	0.531714	0.950415	281495/281615/280730/515118/280979	SOD1/ALDH1A1/BAX/RHOB/ACTB	5	2	515118/280979	3	281495/281615/280730
BP	GO:0042060	wound healing	5/253	71/3736	0.531714	0.950415	404122/281057/512876/281627/512581	ACTG1/CD44/GPR4/ANXA8L1/F2RL2	5	3	404122/281057/512581	2	512876/281627
BP	GO:0032956	regulation of actin cytoskeleton organization	4/253	56/3736	0.531803	0.950415	618691/404122/338058/282466	PHPT1/ACTG1/ARF1/S100A10	4	3	404122/338058/282466	1	618691
BP	GO:0045787	positive regulation of cell cycle	4/253	56/3736	0.531803	0.950415	614028/617943/540191/509613	NPM1/PCID2/DDX39B/EIF4EBP1	4	4	614028/617943/540191/509613	0
BP	GO:0002460	adaptive immune response based on somatic recombination of immune receptors built from immunoglobulin superfamily domains	3/253	41/3736	0.532442	0.950415	282691/530409/539124	HMGB1/PHB/TRAF6	3	2	530409/539124	1	282691
BP	GO:0002705	positive regulation of leukocyte mediated immunity	2/253	26/3736	0.53421	0.950415	539124/519597	TRAF6/SNX4	2	1	539124	1	519597
BP	GO:0006140	regulation of nucleotide metabolic process	2/253	26/3736	0.53421	0.950415	507197/404148	SHMT2/PGAM1	2	2	507197/404148	0
BP	GO:0031333	negative regulation of protein complex assembly	2/253	26/3736	0.53421	0.950415	282691/522917	HMGB1/RIOK3	2	1	522917	1	282691
BP	GO:0042133	neurotransmitter metabolic process	2/253	26/3736	0.53421	0.950415	281615/507197	ALDH1A1/SHMT2	2	1	507197	1	281615
BP	GO:0045619	regulation of lymphocyte differentiation	2/253	26/3736	0.53421	0.950415	523609/618037	PRELID1/CLPTM1	2	2	523609/618037	0
BP	GO:1900542	regulation of purine nucleotide metabolic process	2/253	26/3736	0.53421	0.950415	507197/404148	SHMT2/PGAM1	2	2	507197/404148	0
BP	GO:0000079	regulation of cyclin-dependent protein serine/threonine kinase activity	1/253	11/3736	0.538101	0.950415	538238	PLK1	1	1	538238	0
BP	GO:0001841	neural tube formation	1/253	11/3736	0.538101	0.950415	539124	TRAF6	1	1	539124	0
BP	GO:0002562	somatic diversification of immune receptors via germline recombination within a single locus	1/253	11/3736	0.538101	0.950415	282691	HMGB1	1	0		1	282691
BP	GO:0002639	positive regulation of immunoglobulin production	1/253	11/3736	0.538101	0.950415	530409	PHB	1	1	530409	0
BP	GO:0002720	positive regulation of cytokine production involved in immune response	1/253	11/3736	0.538101	0.950415	539124	TRAF6	1	1	539124	0
BP	GO:0006378	mRNA polyadenylation	1/253	11/3736	0.538101	0.950415	614837	SSU72	1	0		1	614837
BP	GO:0006779	porphyrin-containing compound biosynthetic process	1/253	11/3736	0.538101	0.950415	327699	ATP5IF1	1	0		1	327699
BP	GO:0006783	heme biosynthetic process	1/253	11/3736	0.538101	0.950415	327699	ATP5IF1	1	0		1	327699
BP	GO:0007080	mitotic metaphase plate congression	1/253	11/3736	0.538101	0.950415	515158	SPDL1	1	0		1	515158
BP	GO:0008625	extrinsic apoptotic signaling pathway via death domain receptors	1/253	11/3736	0.538101	0.950415	534721	DDX47	1	1	534721	0
BP	GO:0008645	hexose transmembrane transport	1/253	11/3736	0.538101	0.950415	282358	SLC2A3	1	1	282358	0
BP	GO:0009065	glutamine family amino acid catabolic process	1/253	11/3736	0.538101	0.950415	281785	GLUD1	1	1	281785	0
BP	GO:0009395	phospholipid catabolic process	1/253	11/3736	0.538101	0.950415	281276	LDLR	1	0		1	281276
BP	GO:0010824	regulation of centrosome duplication	1/253	11/3736	0.538101	0.950415	614028	NPM1	1	1	614028	0
BP	GO:0014013	regulation of gliogenesis	1/253	11/3736	0.538101	0.950415	281276	LDLR	1	0		1	281276
BP	GO:0015696	ammonium transport	1/253	11/3736	0.538101	0.950415	519597	SNX4	1	0		1	519597
BP	GO:0015749	monosaccharide transmembrane transport	1/253	11/3736	0.538101	0.950415	282358	SLC2A3	1	1	282358	0
BP	GO:0016444	somatic cell DNA recombination	1/253	11/3736	0.538101	0.950415	282691	HMGB1	1	0		1	282691
BP	GO:0019233	sensory perception of pain	1/253	11/3736	0.538101	0.950415	613987	TMEM100	1	1	613987	0
BP	GO:0021675	nerve development	1/253	11/3736	0.538101	0.950415	529762	TMEM126A	1	0		1	529762
BP	GO:0031113	regulation of microtubule polymerization	1/253	11/3736	0.538101	0.950415	540040	ARL3	1	0		1	540040
BP	GO:0031638	zymogen activation	1/253	11/3736	0.538101	0.950415	281407	PLAT	1	1	281407	0
BP	GO:0032204	regulation of telomere maintenance	1/253	11/3736	0.538101	0.950415	504735	CCT3	1	1	504735	0
BP	GO:0032410	negative regulation of transporter activity	1/253	11/3736	0.538101	0.950415	326597	CALM	1	0		1	326597
BP	GO:0032623	interleukin-2 production	1/253	11/3736	0.538101	0.950415	539124	TRAF6	1	1	539124	0
BP	GO:0032663	regulation of interleukin-2 production	1/253	11/3736	0.538101	0.950415	539124	TRAF6	1	1	539124	0
BP	GO:0032757	positive regulation of interleukin-8 production	1/253	11/3736	0.538101	0.950415	516090	LAMTOR5	1	0		1	516090
BP	GO:0032835	glomerulus development	1/253	11/3736	0.538101	0.950415	512876	GPR4	1	0		1	512876
BP	GO:0033014	tetrapyrrole biosynthetic process	1/253	11/3736	0.538101	0.950415	327699	ATP5IF1	1	0		1	327699
BP	GO:0033077	T cell differentiation in thymus	1/253	11/3736	0.538101	0.950415	618037	CLPTM1	1	1	618037	0
BP	GO:0035924	cellular response to vascular endothelial growth factor stimulus	1/253	11/3736	0.538101	0.950415	404156	CD63	1	0		1	404156
BP	GO:0038066	p38MAPK cascade	1/253	11/3736	0.538101	0.950415	507692	EMC10	1	0		1	507692
BP	GO:0042181	ketone biosynthetic process	1/253	11/3736	0.538101	0.950415	529282	COQ9	1	1	529282	0
BP	GO:0043470	regulation of carbohydrate catabolic process	1/253	11/3736	0.538101	0.950415	404148	PGAM1	1	1	404148	0
BP	GO:0043967	histone H4 acetylation	1/253	11/3736	0.538101	0.950415	509212	PIH1D1	1	0		1	509212
BP	GO:0044275	cellular carbohydrate catabolic process	1/253	11/3736	0.538101	0.950415	404148	PGAM1	1	1	404148	0
BP	GO:0046330	positive regulation of JNK cascade	1/253	11/3736	0.538101	0.950415	539124	TRAF6	1	1	539124	0
BP	GO:0046503	glycerolipid catabolic process	1/253	11/3736	0.538101	0.950415	281276	LDLR	1	0		1	281276
BP	GO:0046530	photoreceptor cell differentiation	1/253	11/3736	0.538101	0.950415	540040	ARL3	1	0		1	540040
BP	GO:0046620	regulation of organ growth	1/253	11/3736	0.538101	0.950415	528100	SERP1	1	0		1	528100
BP	GO:0048144	fibroblast proliferation	1/253	11/3736	0.538101	0.950415	327680	NDUFS4	1	0		1	327680
BP	GO:0048145	regulation of fibroblast proliferation	1/253	11/3736	0.538101	0.950415	327680	NDUFS4	1	0		1	327680
BP	GO:0048260	positive regulation of receptor-mediated endocytosis	1/253	11/3736	0.538101	0.950415	404156	CD63	1	0		1	404156
BP	GO:0050994	regulation of lipid catabolic process	1/253	11/3736	0.538101	0.950415	281276	LDLR	1	0		1	281276
BP	GO:0051899	membrane depolarization	1/253	11/3736	0.538101	0.950415	512913	IFI6	1	1	512913	0
BP	GO:0060041	retina development in camera-type eye	1/253	11/3736	0.538101	0.950415	282848	PFDN5	1	1	282848	0
BP	GO:0060191	regulation of lipase activity	1/253	11/3736	0.538101	0.950415	530409	PHB	1	1	530409	0
BP	GO:0060337	type I interferon signaling pathway	1/253	11/3736	0.538101	0.950415	281871	ISG15	1	1	281871	0
BP	GO:0060760	positive regulation of response to cytokine stimulus	1/253	11/3736	0.538101	0.950415	532936	TAF9	1	1	532936	0
BP	GO:0061097	regulation of protein tyrosine kinase activity	1/253	11/3736	0.538101	0.950415	327682	RACK1	1	1	327682	0
BP	GO:0071357	cellular response to type I interferon	1/253	11/3736	0.538101	0.950415	281871	ISG15	1	1	281871	0
BP	GO:0071772	response to BMP	1/253	11/3736	0.538101	0.950415	613987	TMEM100	1	1	613987	0
BP	GO:0071773	cellular response to BMP stimulus	1/253	11/3736	0.538101	0.950415	613987	TMEM100	1	1	613987	0
BP	GO:0072678	T cell migration	1/253	11/3736	0.538101	0.950415	540426	MSN	1	1	540426	0
BP	GO:0098693	regulation of synaptic vesicle cycle	1/253	11/3736	0.538101	0.950415	281181	GAPDH	1	1	281181	0
BP	GO:0098739	import across plasma membrane	1/253	11/3736	0.538101	0.950415	509977	ARL6IP5	1	1	509977	0
BP	GO:1901661	quinone metabolic process	1/253	11/3736	0.538101	0.950415	529282	COQ9	1	1	529282	0
BP	GO:1902743	regulation of lamellipodium organization	1/253	11/3736	0.538101	0.950415	281057	CD44	1	1	281057	0
BP	GO:1904659	glucose transmembrane transport	1/253	11/3736	0.538101	0.950415	282358	SLC2A3	1	1	282358	0
BP	GO:1905269	positive regulation of chromatin organization	1/253	11/3736	0.538101	0.950415	509212	PIH1D1	1	0		1	509212
BP	GO:2001169	regulation of ATP biosynthetic process	1/253	11/3736	0.538101	0.950415	404148	PGAM1	1	1	404148	0
BP	GO:0043207	response to external biotic stimulus	10/253	147/3736	0.542948	0.950415	618250/614791/618530/530409/512913/280955/522917/539124/281871/614292	S100A14/CCDC130/ROMO1/PHB/IFI6/VIM/RIOK3/TRAF6/ISG15/AKIRIN2	10	8	614791/530409/512913/280955/522917/539124/281871/614292	2	618250/618530
BP	GO:0051707	response to other organism	10/253	147/3736	0.542948	0.950415	618250/614791/618530/530409/512913/280955/522917/539124/281871/614292	S100A14/CCDC130/ROMO1/PHB/IFI6/VIM/RIOK3/TRAF6/ISG15/AKIRIN2	10	8	614791/530409/512913/280955/522917/539124/281871/614292	2	618250/618530
BP	GO:0002694	regulation of leukocyte activation	5/253	72/3736	0.544449	0.950415	281276/523609/618037/539124/519597	LDLR/PRELID1/CLPTM1/TRAF6/SNX4	5	3	523609/618037/539124	2	281276/519597
BP	GO:0048667	cell morphogenesis involved in neuron differentiation	4/253	57/3736	0.546094	0.950415	281495/281555/505066/768070	SOD1/TUBB2B/TBCE/TUBB3	4	1	505066	3	281495/281555/768070
BP	GO:0140014	mitotic nuclear division	4/253	57/3736	0.546094	0.950415	617943/515158/540457/538238	PCID2/SPDL1/RAN/PLK1	4	3	617943/540457/538238	1	515158
BP	GO:0001101	response to acid chemical	3/253	42/3736	0.549069	0.950415	280924/281276/516090	SCD/LDLR/LAMTOR5	3	0		3	280924/281276/516090
BP	GO:0030258	lipid modification	3/253	42/3736	0.549069	0.950415	532797/508918/281748	IMPAD1/SCP2/ECHS1	3	1	281748	2	532797/508918
BP	GO:0042063	gliogenesis	3/253	42/3736	0.549069	0.950415	281495/281276/280955	SOD1/LDLR/VIM	3	1	280955	2	281495/281276
BP	GO:1902905	positive regulation of supramolecular fiber organization	3/253	42/3736	0.549069	0.950415	540040/338058/282466	ARL3/ARF1/S100A10	3	2	338058/282466	1	540040
BP	GO:0032989	cellular component morphogenesis	10/253	148/3736	0.55188	0.950415	280794/281495/281555/317655/505066/404122/281057/768070/282466/540426	FN1/SOD1/TUBB2B/MYH10/TBCE/ACTG1/CD44/TUBB3/S100A10/MSN	10	5	505066/404122/281057/282466/540426	5	280794/281495/281555/317655/768070
BP	GO:1901575	organic substance catabolic process	29/253	432/3736	0.55228	0.950415	281495/281615/515834/532797/617943/508918/281276/506888/616275/510620/532936/530409/327682/287019/280955/510796/504876/404148/281748/767874/281181/505176/286807/505618/282646/539393/281785/538238/540426	SOD1/ALDH1A1/TGFB1I1/IMPAD1/PCID2/SCP2/LDLR/DLST/ANAPC11/ASAH1/TAF9/PHB/RACK1/PFKFB2/VIM/LONP1/RPL23/PGAM1/ECHS1/HSP90AB1/GAPDH/PSMA3/SUMO2/RNASEH2C/HSP90B1/RGP1/GLUD1/PLK1/MSN	29	19	515834/617943/506888/616275/510620/532936/530409/327682/287019/280955/404148/281748/767874/281181/286807/539393/281785/538238/540426	10	281495/281615/532797/508918/281276/510796/504876/505176/505618/282646
BP	GO:0010557	positive regulation of macromolecule biosynthetic process	19/253	283/3736	0.55323	0.950415	514246/515834/614028/614069/617943/509212/532936/540191/530409/528100/280955/504735/615289/504831/539124/286807/515299/515226/528386	JUNB/TGFB1I1/NPM1/ENY2/PCID2/PIH1D1/TAF9/DDX39B/PHB/SERP1/VIM/CCT3/ABHD14B/CNBP/TRAF6/SUMO2/MED4/EIF3D/CAVIN4	19	13	515834/614028/617943/532936/540191/530409/280955/504735/615289/504831/539124/286807/515226	6	514246/614069/509212/528100/515299/528386
BP	GO:0003018	vascular process in circulatory system	2/253	27/3736	0.554947	0.950415	281495/512876	SOD1/GPR4	2	0		2	281495/512876
BP	GO:0032392	DNA geometric change	2/253	27/3736	0.554947	0.950415	613729/282691	HMGB3/HMGB1	2	0		2	613729/282691
BP	GO:0051262	protein tetramerization	2/253	27/3736	0.554947	0.950415	507197/327699	SHMT2/ATP5IF1	2	1	507197	1	327699
BP	GO:0071248	cellular response to metal ion	2/253	27/3736	0.554947	0.950415	514246/404070	JUNB/MT2A	2	0		2	514246/404070
BP	GO:1903900	regulation of viral life cycle	2/253	27/3736	0.554947	0.950415	530409/281871	PHB/ISG15	2	2	530409/281871	0
BP	GO:0006631	fatty acid metabolic process	6/253	88/3736	0.555005	0.950415	280924/508918/510620/281748/521822/507290	SCD/SCP2/ASAH1/ECHS1/FADS2/DEGS1	6	3	510620/281748/507290	3	280924/508918/521822
BP	GO:0019216	regulation of lipid metabolic process	5/253	73/3736	0.55702	0.950415	281495/281276/510620/515233/614196	SOD1/LDLR/ASAH1/EEF1A2/LACTB	5	1	510620	4	281495/281276/515233/614196
BP	GO:0006839	mitochondrial transport	4/253	58/3736	0.560158	0.950415	509123/514765/282479/282710	PDCD5/ZNF205/SLC25A5/ATP5PD	4	0		4	509123/514765/282479/282710
BP	GO:0009108	coenzyme biosynthetic process	4/253	58/3736	0.560158	0.950415	287019/404148/281181/529282	PFKFB2/PGAM1/GAPDH/COQ9	4	4	287019/404148/281181/529282	0
BP	GO:0097237	cellular response to toxic substance	4/253	58/3736	0.560158	0.950415	281495/281615/515118/280979	SOD1/ALDH1A1/RHOB/ACTB	4	2	515118/280979	2	281495/281615
BP	GO:0098655	cation transmembrane transport	9/253	134/3736	0.561551	0.950415	326597/281562/282690/281090/338040/282484/327703/282479/282710	CALM/UCP2/ATP5PF/COX4I1/ATP5ME/SLC34A2/CACNB1/SLC25A5/ATP5PD	9	1	281562	8	326597/282690/281090/338040/282484/327703/282479/282710
BP	GO:0046649	lymphocyte activation	7/253	104/3736	0.564204	0.950415	282691/523609/530409/618037/539124/282479/540426	HMGB1/PRELID1/PHB/CLPTM1/TRAF6/SLC25A5/MSN	7	5	523609/530409/618037/539124/540426	2	282691/282479
BP	GO:0032496	response to lipopolysaccharide	3/253	43/3736	0.565347	0.950415	280955/539124/614292	VIM/TRAF6/AKIRIN2	3	3	280955/539124/614292	0
BP	GO:0002253	activation of immune response	5/253	74/3736	0.56942	0.950415	282691/618691/530409/522917/539124	HMGB1/PHPT1/PHB/RIOK3/TRAF6	5	3	530409/522917/539124	2	282691/618691
BP	GO:0002200	somatic diversification of immune receptors	1/253	12/3736	0.569473	0.950415	282691	HMGB1	1	0		1	282691
BP	GO:0002275	myeloid cell activation involved in immune response	1/253	12/3736	0.569473	0.950415	519597	SNX4	1	0		1	519597
BP	GO:0002711	positive regulation of T cell mediated immunity	1/253	12/3736	0.569473	0.950415	539124	TRAF6	1	1	539124	0
BP	GO:0002792	negative regulation of peptide secretion	1/253	12/3736	0.569473	0.950415	530430	INHBB	1	0		1	530430
BP	GO:0006835	dicarboxylic acid transport	1/253	12/3736	0.569473	0.950415	509977	ARL6IP5	1	1	509977	0
BP	GO:0006879	cellular iron ion homeostasis	1/253	12/3736	0.569473	0.950415	281495	SOD1	1	0		1	281495
BP	GO:0006956	complement activation	1/253	12/3736	0.569473	0.950415	530409	PHB	1	1	530409	0
BP	GO:0007189	adenylate cyclase-activating G-protein coupled receptor signaling pathway	1/253	12/3736	0.569473	0.950415	512876	GPR4	1	0		1	512876
BP	GO:0007589	body fluid secretion	1/253	12/3736	0.569473	0.950415	404189	NME1	1	0		1	404189
BP	GO:0008344	adult locomotory behavior	1/253	12/3736	0.569473	0.950415	505066	TBCE	1	1	505066	0
BP	GO:0010921	regulation of phosphatase activity	1/253	12/3736	0.569473	0.950415	282646	HSP90B1	1	0		1	282646
BP	GO:0030239	myofibril assembly	1/253	12/3736	0.569473	0.950415	404122	ACTG1	1	1	404122	0
BP	GO:0030500	regulation of bone mineralization	1/253	12/3736	0.569473	0.950415	281871	ISG15	1	1	281871	0
BP	GO:0031050	dsRNA fragmentation	1/253	12/3736	0.569473	0.950415	507564	HNRNPA2B1	1	0		1	507564
BP	GO:0032527	protein exit from endoplasmic reticulum	1/253	12/3736	0.569473	0.950415	282646	HSP90B1	1	0		1	282646
BP	GO:0032637	interleukin-8 production	1/253	12/3736	0.569473	0.950415	516090	LAMTOR5	1	0		1	516090
BP	GO:0032677	regulation of interleukin-8 production	1/253	12/3736	0.569473	0.950415	516090	LAMTOR5	1	0		1	516090
BP	GO:0033143	regulation of intracellular steroid hormone receptor signaling pathway	1/253	12/3736	0.569473	0.950415	530409	PHB	1	1	530409	0
BP	GO:0033627	cell adhesion mediated by integrin	1/253	12/3736	0.569473	0.950415	281873	ITGA5	1	0		1	281873
BP	GO:0034219	carbohydrate transmembrane transport	1/253	12/3736	0.569473	0.950415	282358	SLC2A3	1	1	282358	0
BP	GO:0035036	sperm-egg recognition	1/253	12/3736	0.569473	0.950415	504735	CCT3	1	1	504735	0
BP	GO:0035196	production of miRNAs involved in gene silencing by miRNA	1/253	12/3736	0.569473	0.950415	507564	HNRNPA2B1	1	0		1	507564
BP	GO:0035304	regulation of protein dephosphorylation	1/253	12/3736	0.569473	0.950415	282646	HSP90B1	1	0		1	282646
BP	GO:0036473	cell death in response to oxidative stress	1/253	12/3736	0.569473	0.950415	509977	ARL6IP5	1	1	509977	0
BP	GO:0043473	pigmentation	1/253	12/3736	0.569473	0.950415	404156	CD63	1	0		1	404156
BP	GO:0043631	RNA polyadenylation	1/253	12/3736	0.569473	0.950415	614837	SSU72	1	0		1	614837
BP	GO:0045453	bone resorption	1/253	12/3736	0.569473	0.950415	539124	TRAF6	1	1	539124	0
BP	GO:0048661	positive regulation of smooth muscle cell proliferation	1/253	12/3736	0.569473	0.950415	530409	PHB	1	1	530409	0
BP	GO:0050709	negative regulation of protein secretion	1/253	12/3736	0.569473	0.950415	530430	INHBB	1	0		1	530430
BP	GO:0065002	intracellular protein transmembrane transport	1/253	12/3736	0.569473	0.950415	281546	TRAM1	1	0		1	281546
BP	GO:0070613	regulation of protein processing	1/253	12/3736	0.569473	0.950415	530409	PHB	1	1	530409	0
BP	GO:0070918	production of small RNA involved in gene silencing by RNA	1/253	12/3736	0.569473	0.950415	507564	HNRNPA2B1	1	0		1	507564
BP	GO:0071479	cellular response to ionizing radiation	1/253	12/3736	0.569473	0.950415	515118	RHOB	1	1	515118	0
BP	GO:0090207	regulation of triglyceride metabolic process	1/253	12/3736	0.569473	0.950415	281276	LDLR	1	0		1	281276
BP	GO:0090313	regulation of protein targeting to membrane	1/253	12/3736	0.569473	0.950415	615565	FIS1	1	0		1	615565
BP	GO:0097006	regulation of plasma lipoprotein particle levels	1/253	12/3736	0.569473	0.950415	281276	LDLR	1	0		1	281276
BP	GO:0097061	dendritic spine organization	1/253	12/3736	0.569473	0.950415	338058	ARF1	1	1	338058	0
BP	GO:0098927	vesicle-mediated transport between endosomal compartments	1/253	12/3736	0.569473	0.950415	540426	MSN	1	1	540426	0
BP	GO:1903317	regulation of protein maturation	1/253	12/3736	0.569473	0.950415	530409	PHB	1	1	530409	0
BP	GO:1904029	regulation of cyclin-dependent protein kinase activity	1/253	12/3736	0.569473	0.950415	538238	PLK1	1	1	538238	0
BP	GO:1904063	negative regulation of cation transmembrane transport	1/253	12/3736	0.569473	0.950415	326597	CALM	1	0		1	326597
BP	GO:2000106	regulation of leukocyte apoptotic process	1/253	12/3736	0.569473	0.950415	523609	PRELID1	1	1	523609	0
BP	GO:2000401	regulation of lymphocyte migration	1/253	12/3736	0.569473	0.950415	540426	MSN	1	1	540426	0
BP	GO:2001021	negative regulation of response to DNA damage stimulus	1/253	12/3736	0.569473	0.950415	540191	DDX39B	1	1	540191	0
BP	GO:0048585	negative regulation of response to stimulus	17/253	256/3736	0.573141	0.950415	326597/515834/510008/509212/618691/540191/523609/530409/512913/327682/539640/282848/522917/281452/281871/282479/509977	CALM/TGFB1I1/FHL2/PIH1D1/PHPT1/DDX39B/PRELID1/PHB/IFI6/RACK1/RCAN1/PFDN5/RIOK3/RGS7/ISG15/SLC25A5/ARL6IP5	17	12	515834/510008/540191/523609/530409/512913/327682/539640/282848/522917/281871/509977	5	326597/509212/618691/281452/282479
BP	GO:0051607	defense response to virus	4/253	59/3736	0.573984	0.950415	530409/512913/522917/281871	PHB/IFI6/RIOK3/ISG15	4	4	530409/512913/522917/281871	0
BP	GO:0001935	endothelial cell proliferation	2/253	28/3736	0.575025	0.950415	507692/327699	EMC10/ATP5IF1	2	0		2	507692/327699
BP	GO:0002700	regulation of production of molecular mediator of immune response	2/253	28/3736	0.575025	0.950415	530409/539124	PHB/TRAF6	2	2	530409/539124	0
BP	GO:0002819	regulation of adaptive immune response	2/253	28/3736	0.575025	0.950415	282691/539124	HMGB1/TRAF6	2	1	539124	1	282691
BP	GO:0006986	response to unfolded protein	2/253	28/3736	0.575025	0.950415	280730/281546	BAX/TRAM1	2	0		2	280730/281546
BP	GO:0010769	regulation of cell morphogenesis involved in differentiation	2/253	28/3736	0.575025	0.950415	281555/282466	TUBB2B/S100A10	2	1	282466	1	281555
BP	GO:0032273	positive regulation of protein polymerization	2/253	28/3736	0.575025	0.950415	540040/338058	ARL3/ARF1	2	1	338058	1	540040
BP	GO:0032869	cellular response to insulin stimulus	2/253	28/3736	0.575025	0.950415	514541/530430	RAB13/INHBB	2	0		2	514541/530430
BP	GO:0043624	cellular protein complex disassembly	2/253	28/3736	0.575025	0.950415	281831/518407	HSPA8/NAPA	2	2	281831/518407	0
BP	GO:0048771	tissue remodeling	2/253	28/3736	0.575025	0.950415	282691/539124	HMGB1/TRAF6	2	1	539124	1	282691
BP	GO:1903321	negative regulation of protein modification by small protein conjugation or removal	2/253	28/3736	0.575025	0.950415	504876/281871	RPL23/ISG15	2	1	281871	1	504876
BP	GO:0008610	lipid biosynthetic process	10/253	151/3736	0.578267	0.950415	281495/615906/280924/281276/510620/514293/281824/281157/521822/507290	SOD1/LSS/SCD/LDLR/ASAH1/IDI1/HSD3B1/FDX1/FADS2/DEGS1	10	4	510620/281824/281157/507290	6	281495/615906/280924/281276/514293/521822
BP	GO:0048534	hematopoietic or lymphoid organ development	9/253	136/3736	0.57996	0.950415	514246/617943/523609/618037/327699/539124/767986/281871/282479	JUNB/PCID2/PRELID1/CLPTM1/ATP5IF1/TRAF6/C5H12orf29/ISG15/SLC25A5	9	5	617943/523609/618037/539124/281871	4	514246/327699/767986/282479
BP	GO:0006898	receptor-mediated endocytosis	3/253	44/3736	0.581263	0.950415	281276/338058/404156	LDLR/ARF1/CD63	3	1	338058	2	281276/404156
BP	GO:0023061	signal release	3/253	44/3736	0.581263	0.950415	530430/528100/519597	INHBB/SERP1/SNX4	3	0		3	530430/528100/519597
BP	GO:0070507	regulation of microtubule cytoskeleton organization	3/253	44/3736	0.581263	0.950415	614028/540040/538238	NPM1/ARL3/PLK1	3	2	614028/538238	1	540040
BP	GO:0072001	renal system development	3/253	44/3736	0.581263	0.950415	540040/512876/523601	ARL3/GPR4/EMX2	3	0		3	540040/512876/523601
BP	GO:0010817	regulation of hormone levels	5/253	75/3736	0.581641	0.950415	281615/530430/528100/281157/519597	ALDH1A1/INHBB/SERP1/FDX1/SNX4	5	1	281157	4	281615/530430/528100/519597
BP	GO:0009887	animal organ morphogenesis	8/253	121/3736	0.582121	0.950415	281495/615300/528100/510850/613987/523601/539124/540426	SOD1/RPL38/SERP1/SERPINH1/TMEM100/EMX2/TRAF6/MSN	8	4	510850/613987/539124/540426	4	281495/615300/528100/523601
BP	GO:0022008	neurogenesis	12/253	182/3736	0.583823	0.950415	281495/281555/510833/514541/505066/281276/100125238/540040/280955/768070/287022/281440	SOD1/TUBB2B/COL3A1/RAB13/TBCE/LDLR/ERCC2/ARL3/VIM/TUBB3/YWHAZ/RAC1	12	5	505066/100125238/280955/287022/281440	7	281495/281555/510833/514541/281276/540040/768070
BP	GO:0031175	neuron projection development	6/253	91/3736	0.588624	0.950415	281495/281555/514541/505066/280955/768070	SOD1/TUBB2B/RAB13/TBCE/VIM/TUBB3	6	2	505066/280955	4	281495/281555/514541/768070
BP	GO:0007155	cell adhesion	13/253	198/3736	0.590307	0.950415	281873/508490/317655/404122/281872/512876/338066/515118/281258/539124/404156/282466/540426	ITGA5/ITGA3/MYH10/ACTG1/ITGA2/GPR4/ADGRE5/RHOB/F11R/TRAF6/CD63/S100A10/MSN	13	7	404122/338066/515118/281258/539124/282466/540426	6	281873/508490/317655/281872/512876/404156
BP	GO:0016311	dephosphorylation	5/253	76/3736	0.593675	0.950415	532797/614837/618691/287019/282646	IMPAD1/SSU72/PHPT1/PFKFB2/HSP90B1	5	1	287019	4	532797/614837/618691/282646
BP	GO:0002573	myeloid leukocyte differentiation	2/253	29/3736	0.594436	0.950415	514246/539124	JUNB/TRAF6	2	1	539124	1	514246
BP	GO:0007179	transforming growth factor beta receptor signaling pathway	2/253	29/3736	0.594436	0.950415	515834/767874	TGFB1I1/HSP90AB1	2	2	515834/767874	0
BP	GO:0033559	unsaturated fatty acid metabolic process	2/253	29/3736	0.594436	0.950415	280924/521822	SCD/FADS2	2	0		2	280924/521822
BP	GO:0043484	regulation of RNA splicing	2/253	29/3736	0.594436	0.950415	535113/533643	SNRNP70/ZNF326	2	0		2	535113/533643
BP	GO:0045834	positive regulation of lipid metabolic process	2/253	29/3736	0.594436	0.950415	281276/515233	LDLR/EEF1A2	2	0		2	281276/515233
BP	GO:0071229	cellular response to acid chemical	2/253	29/3736	0.594436	0.950415	281276/516090	LDLR/LAMTOR5	2	0		2	281276/516090
BP	GO:1990542	mitochondrial transmembrane transport	2/253	29/3736	0.594436	0.950415	282479/282710	SLC25A5/ATP5PD	2	0		2	282479/282710
BP	GO:0002218	activation of innate immune response	3/253	45/3736	0.596807	0.950415	282691/530409/522917	HMGB1/PHB/RIOK3	3	2	530409/522917	1	282691
BP	GO:0006633	fatty acid biosynthetic process	3/253	45/3736	0.596807	0.950415	280924/521822/507290	SCD/FADS2/DEGS1	3	1	507290	2	280924/521822
BP	GO:0009306	protein secretion	3/253	45/3736	0.596807	0.950415	317655/530430/528100	MYH10/INHBB/SERP1	3	0		3	317655/530430/528100
BP	GO:0022610	biological adhesion	13/253	199/3736	0.597862	0.950415	281873/508490/317655/404122/281872/512876/338066/515118/281258/539124/404156/282466/540426	ITGA5/ITGA3/MYH10/ACTG1/ITGA2/GPR4/ADGRE5/RHOB/F11R/TRAF6/CD63/S100A10/MSN	13	7	404122/338066/515118/281258/539124/282466/540426	6	281873/508490/317655/281872/512876/404156
BP	GO:0000422	autophagy of mitochondrion	1/253	13/3736	0.598722	0.950415	282479	SLC25A5	1	0		1	282479
BP	GO:0001885	endothelial cell development	1/253	13/3736	0.598722	0.950415	540426	MSN	1	1	540426	0
BP	GO:0001892	embryonic placenta development	1/253	13/3736	0.598722	0.950415	514246	JUNB	1	0		1	514246
BP	GO:0002532	production of molecular mediator involved in inflammatory response	1/253	13/3736	0.598722	0.950415	519597	SNX4	1	0		1	519597
BP	GO:0003333	amino acid transmembrane transport	1/253	13/3736	0.598722	0.950415	509977	ARL6IP5	1	1	509977	0
BP	GO:0006476	protein deacetylation	1/253	13/3736	0.598722	0.950415	530409	PHB	1	1	530409	0
BP	GO:0006778	porphyrin-containing compound metabolic process	1/253	13/3736	0.598722	0.950415	327699	ATP5IF1	1	0		1	327699
BP	GO:0007127	meiosis I	1/253	13/3736	0.598722	0.950415	538238	PLK1	1	1	538238	0
BP	GO:0008584	male gonad development	1/253	13/3736	0.598722	0.950415	514541	RAB13	1	0		1	514541
BP	GO:0010977	negative regulation of neuron projection development	1/253	13/3736	0.598722	0.950415	280955	VIM	1	1	280955	0
BP	GO:0019432	triglyceride biosynthetic process	1/253	13/3736	0.598722	0.950415	281276	LDLR	1	0		1	281276
BP	GO:0030048	actin filament-based movement	1/253	13/3736	0.598722	0.950415	317655	MYH10	1	0		1	317655
BP	GO:0030216	keratinocyte differentiation	1/253	13/3736	0.598722	0.950415	510620	ASAH1	1	1	510620	0
BP	GO:0030512	negative regulation of transforming growth factor beta receptor signaling pathway	1/253	13/3736	0.598722	0.950415	515834	TGFB1I1	1	1	515834	0
BP	GO:0031532	actin cytoskeleton reorganization	1/253	13/3736	0.598722	0.950415	618691	PHPT1	1	0		1	618691
BP	GO:0032414	positive regulation of ion transmembrane transporter activity	1/253	13/3736	0.598722	0.950415	326597	CALM	1	0		1	326597
BP	GO:0042168	heme metabolic process	1/253	13/3736	0.598722	0.950415	327699	ATP5IF1	1	0		1	327699
BP	GO:0043406	positive regulation of MAP kinase activity	1/253	13/3736	0.598722	0.950415	539124	TRAF6	1	1	539124	0
BP	GO:0045921	positive regulation of exocytosis	1/253	13/3736	0.598722	0.950415	519597	SNX4	1	0		1	519597
BP	GO:0046470	phosphatidylcholine metabolic process	1/253	13/3736	0.598722	0.950415	281276	LDLR	1	0		1	281276
BP	GO:0046546	development of primary male sexual characteristics	1/253	13/3736	0.598722	0.950415	514541	RAB13	1	0		1	514541
BP	GO:0046605	regulation of centrosome cycle	1/253	13/3736	0.598722	0.950415	614028	NPM1	1	1	614028	0
BP	GO:0046785	microtubule polymerization	1/253	13/3736	0.598722	0.950415	540040	ARL3	1	0		1	540040
BP	GO:0048525	negative regulation of viral process	1/253	13/3736	0.598722	0.950415	281871	ISG15	1	1	281871	0
BP	GO:0050770	regulation of axonogenesis	1/253	13/3736	0.598722	0.950415	281555	TUBB2B	1	0		1	281555
BP	GO:0050918	positive chemotaxis	1/253	13/3736	0.598722	0.950415	282691	HMGB1	1	0		1	282691
BP	GO:0051298	centrosome duplication	1/253	13/3736	0.598722	0.950415	614028	NPM1	1	1	614028	0
BP	GO:0060359	response to ammonium ion	1/253	13/3736	0.598722	0.950415	281528	TGM2	1	0		1	281528
BP	GO:0061512	protein localization to cilium	1/253	13/3736	0.598722	0.950415	540040	ARL3	1	0		1	540040
BP	GO:0061726	mitochondrion disassembly	1/253	13/3736	0.598722	0.950415	282479	SLC25A5	1	0		1	282479
BP	GO:0061982	meiosis I cell cycle process	1/253	13/3736	0.598722	0.950415	538238	PLK1	1	1	538238	0
BP	GO:0070129	regulation of mitochondrial translation	1/253	13/3736	0.598722	0.950415	507197	SHMT2	1	1	507197	0
BP	GO:0070167	regulation of biomineral tissue development	1/253	13/3736	0.598722	0.950415	281871	ISG15	1	1	281871	0
BP	GO:0070301	cellular response to hydrogen peroxide	1/253	13/3736	0.598722	0.950415	515118	RHOB	1	1	515118	0
BP	GO:0070555	response to interleukin-1	1/253	13/3736	0.598722	0.950415	532936	TAF9	1	1	532936	0
BP	GO:0071230	cellular response to amino acid stimulus	1/253	13/3736	0.598722	0.950415	516090	LAMTOR5	1	0		1	516090
BP	GO:0072376	protein activation cascade	1/253	13/3736	0.598722	0.950415	530409	PHB	1	1	530409	0
BP	GO:0090101	negative regulation of transmembrane receptor protein serine/threonine kinase signaling pathway	1/253	13/3736	0.598722	0.950415	515834	TGFB1I1	1	1	515834	0
BP	GO:1901216	positive regulation of neuron death	1/253	13/3736	0.598722	0.950415	280730	BAX	1	0		1	280730
BP	GO:1901989	positive regulation of cell cycle phase transition	1/253	13/3736	0.598722	0.950415	614028	NPM1	1	1	614028	0
BP	GO:1903426	regulation of reactive oxygen species biosynthetic process	1/253	13/3736	0.598722	0.950415	514765	ZNF205	1	0		1	514765
BP	GO:0044262	cellular carbohydrate metabolic process	4/253	61/3736	0.600892	0.950415	532797/287019/532726/404148	IMPAD1/PFKFB2/PPP1R2/PGAM1	4	2	287019/404148	2	532797/532726
BP	GO:0006259	DNA metabolic process	14/253	215/3736	0.603699	0.950415	613729/281103/282691/614028/100125238/504796/512427/530409/281729/504735/504831/404189/521650/282099	HMGB3/CTGF/HMGB1/NPM1/ERCC2/ABRAXAS1/NASP/PHB/SMC3/CCT3/CNBP/NME1/ADPRHL2/TREX1	14	9	281103/614028/100125238/530409/281729/504735/504831/521650/282099	5	613729/282691/504796/512427/404189
BP	GO:0002521	leukocyte differentiation	5/253	77/3736	0.605518	0.950415	514246/523609/618037/539124/282479	JUNB/PRELID1/CLPTM1/TRAF6/SLC25A5	5	3	523609/618037/539124	2	514246/282479
BP	GO:0035556	intracellular signal transduction	26/253	397/3736	0.606515	0.950415	326597/510833/514541/510008/509212/507692/540040/530409/512876/280730/512913/281528/515118/768035/539640/504876/613987/522917/281452/516090/281181/509613/539124/287022/528386/509977	CALM/COL3A1/RAB13/FHL2/PIH1D1/EMC10/ARL3/PHB/GPR4/BAX/IFI6/TGM2/RHOB/CYTH2/RCAN1/RPL23/TMEM100/RIOK3/RGS7/LAMTOR5/GAPDH/EIF4EBP1/TRAF6/YWHAZ/CAVIN4/ARL6IP5	26	12	510008/530409/512913/515118/539640/613987/522917/281181/509613/539124/287022/509977	14	326597/510833/514541/509212/507692/540040/512876/280730/281528/768035/504876/281452/516090/528386
BP	GO:0045893	positive regulation of transcription, DNA-templated	15/253	231/3736	0.609271	0.950415	514246/515834/614028/614069/617943/509212/532936/540191/530409/615289/504831/539124/286807/515299/528386	JUNB/TGFB1I1/NPM1/ENY2/PCID2/PIH1D1/TAF9/DDX39B/PHB/ABHD14B/CNBP/TRAF6/SUMO2/MED4/CAVIN4	15	10	515834/614028/617943/532936/540191/530409/615289/504831/539124/286807	5	514246/614069/509212/515299/528386
BP	GO:1903508	positive regulation of nucleic acid-templated transcription	15/253	231/3736	0.609271	0.950415	514246/515834/614028/614069/617943/509212/532936/540191/530409/615289/504831/539124/286807/515299/528386	JUNB/TGFB1I1/NPM1/ENY2/PCID2/PIH1D1/TAF9/DDX39B/PHB/ABHD14B/CNBP/TRAF6/SUMO2/MED4/CAVIN4	15	10	515834/614028/617943/532936/540191/530409/615289/504831/539124/286807	5	514246/614069/509212/515299/528386
BP	GO:0034470	ncRNA processing	6/253	93/3736	0.610295	0.950415	507564/511197/506667/404137/530464/534721	HNRNPA2B1/METTL1/C1D/RPL27/RPS24/DDX47	6	4	511197/506667/404137/534721	2	507564/530464
BP	GO:0001505	regulation of neurotransmitter levels	3/253	46/3736	0.611973	0.950415	281615/507197/509977	ALDH1A1/SHMT2/ARL6IP5	3	2	507197/509977	1	281615
BP	GO:0032943	mononuclear cell proliferation	3/253	46/3736	0.611973	0.950415	282691/539124/540426	HMGB1/TRAF6/MSN	3	2	539124/540426	1	282691
BP	GO:0032984	protein-containing complex disassembly	3/253	46/3736	0.611973	0.950415	281831/504876/518407	HSPA8/RPL23/NAPA	3	2	281831/518407	1	504876
BP	GO:0045765	regulation of angiogenesis	3/253	46/3736	0.611973	0.950415	507692/512876/281576	EMC10/GPR4/WARS	3	1	281576	2	507692/512876
BP	GO:0046651	lymphocyte proliferation	3/253	46/3736	0.611973	0.950415	282691/539124/540426	HMGB1/TRAF6/MSN	3	2	539124/540426	1	282691
BP	GO:0110053	regulation of actin filament organization	3/253	46/3736	0.611973	0.950415	404122/338058/282466	ACTG1/ARF1/S100A10	3	3	404122/338058/282466	0
BP	GO:0007338	single fertilization	2/253	30/3736	0.61318	0.950415	504735/281407	CCT3/PLAT	2	2	504735/281407	0
BP	GO:0008406	gonad development	2/253	30/3736	0.61318	0.950415	281495/514541	SOD1/RAB13	2	0		2	281495/514541
BP	GO:0016571	histone methylation	2/253	30/3736	0.61318	0.950415	509212/515594	PIH1D1/PRMT5	2	1	515594	1	509212
BP	GO:0043523	regulation of neuron apoptotic process	2/253	30/3736	0.61318	0.950415	281495/280730	SOD1/BAX	2	0		2	281495/280730
BP	GO:0045137	development of primary sexual characteristics	2/253	30/3736	0.61318	0.950415	281495/514541	SOD1/RAB13	2	0		2	281495/514541
BP	GO:0071241	cellular response to inorganic substance	2/253	30/3736	0.61318	0.950415	514246/404070	JUNB/MT2A	2	0		2	514246/404070
BP	GO:0090316	positive regulation of intracellular protein transport	2/253	30/3736	0.61318	0.950415	509123/615565	PDCD5/FIS1	2	0		2	509123/615565
BP	GO:1901606	alpha-amino acid catabolic process	2/253	30/3736	0.61318	0.950415	506888/281785	DLST/GLUD1	2	2	506888/281785	0
BP	GO:1904018	positive regulation of vasculature development	2/253	30/3736	0.61318	0.950415	507692/613987	EMC10/TMEM100	2	1	613987	1	507692
BP	GO:0016032	viral process	4/253	62/3736	0.613959	0.950415	530409/789999/281871/515226	PHB/EIF3B/ISG15/EIF3D	4	4	530409/789999/281871/515226	0
BP	GO:0032970	regulation of actin filament-based process	4/253	62/3736	0.613959	0.950415	618691/404122/338058/282466	PHPT1/ACTG1/ARF1/S100A10	4	3	404122/338058/282466	1	618691
BP	GO:0045088	regulation of innate immune response	4/253	62/3736	0.613959	0.950415	282691/530409/522917/281871	HMGB1/PHB/RIOK3/ISG15	4	3	530409/522917/281871	1	282691
BP	GO:1901137	carbohydrate derivative biosynthetic process	9/253	140/3736	0.615706	0.950415	282690/534611/287019/404189/404148/281181/338040/510682/282710	ATP5PF/NME7/PFKFB2/NME1/PGAM1/GAPDH/ATP5ME/DDOST/ATP5PD	9	5	534611/287019/404148/281181/510682	4	282690/404189/338040/282710
BP	GO:1902680	positive regulation of RNA biosynthetic process	15/253	232/3736	0.616202	0.950415	514246/515834/614028/614069/617943/509212/532936/540191/530409/615289/504831/539124/286807/515299/528386	JUNB/TGFB1I1/NPM1/ENY2/PCID2/PIH1D1/TAF9/DDX39B/PHB/ABHD14B/CNBP/TRAF6/SUMO2/MED4/CAVIN4	15	10	515834/614028/617943/532936/540191/530409/615289/504831/539124/286807	5	514246/614069/509212/515299/528386
BP	GO:0042326	negative regulation of phosphorylation	5/253	78/3736	0.617163	0.950415	614028/530409/327682/281576/538238	NPM1/PHB/RACK1/WARS/PLK1	5	5	614028/530409/327682/281576/538238	0
BP	GO:0051052	regulation of DNA metabolic process	5/253	78/3736	0.617163	0.950415	282691/614028/504796/281729/504735	HMGB1/NPM1/ABRAXAS1/SMC3/CCT3	5	3	614028/281729/504735	2	282691/504796
BP	GO:0001838	embryonic epithelial tube formation	1/253	14/3736	0.625991	0.950415	539124	TRAF6	1	1	539124	0
BP	GO:0002088	lens development in camera-type eye	1/253	14/3736	0.625991	0.950415	280955	VIM	1	1	280955	0
BP	GO:0002312	B cell activation involved in immune response	1/253	14/3736	0.625991	0.950415	282691	HMGB1	1	0		1	282691
BP	GO:0002444	myeloid leukocyte mediated immunity	1/253	14/3736	0.625991	0.950415	519597	SNX4	1	0		1	519597
BP	GO:0002761	regulation of myeloid leukocyte differentiation	1/253	14/3736	0.625991	0.950415	539124	TRAF6	1	1	539124	0
BP	GO:0006672	ceramide metabolic process	1/253	14/3736	0.625991	0.950415	510620	ASAH1	1	1	510620	0
BP	GO:0006940	regulation of smooth muscle contraction	1/253	14/3736	0.625991	0.950415	281495	SOD1	1	0		1	281495
BP	GO:0008299	isoprenoid biosynthetic process	1/253	14/3736	0.625991	0.950415	615906	LSS	1	0		1	615906
BP	GO:0009069	serine family amino acid metabolic process	1/253	14/3736	0.625991	0.950415	507197	SHMT2	1	1	507197	0
BP	GO:0010522	regulation of calcium ion transport into cytosol	1/253	14/3736	0.625991	0.950415	326597	CALM	1	0		1	326597
BP	GO:0010833	telomere maintenance via telomere lengthening	1/253	14/3736	0.625991	0.950415	504735	CCT3	1	1	504735	0
BP	GO:0016239	positive regulation of macroautophagy	1/253	14/3736	0.625991	0.950415	282479	SLC25A5	1	0		1	282479
BP	GO:0018198	peptidyl-cysteine modification	1/253	14/3736	0.625991	0.950415	281181	GAPDH	1	1	281181	0
BP	GO:0022600	digestive system process	1/253	14/3736	0.625991	0.950415	281276	LDLR	1	0		1	281276
BP	GO:0032729	positive regulation of interferon-gamma production	1/253	14/3736	0.625991	0.950415	281871	ISG15	1	1	281871	0
BP	GO:0033013	tetrapyrrole metabolic process	1/253	14/3736	0.625991	0.950415	327699	ATP5IF1	1	0		1	327699
BP	GO:0034446	substrate adhesion-dependent cell spreading	1/253	14/3736	0.625991	0.950415	282466	S100A10	1	1	282466	0
BP	GO:0040014	regulation of multicellular organism growth	1/253	14/3736	0.625991	0.950415	281495	SOD1	1	0		1	281495
BP	GO:0042058	regulation of epidermal growth factor receptor signaling pathway	1/253	14/3736	0.625991	0.950415	512913	IFI6	1	1	512913	0
BP	GO:0042303	molting cycle	1/253	14/3736	0.625991	0.950415	531493	SNRPE	1	0		1	531493
BP	GO:0042633	hair cycle	1/253	14/3736	0.625991	0.950415	531493	SNRPE	1	0		1	531493
BP	GO:0045010	actin nucleation	1/253	14/3736	0.625991	0.950415	338058	ARF1	1	1	338058	0
BP	GO:0046164	alcohol catabolic process	1/253	14/3736	0.625991	0.950415	532797	IMPAD1	1	0		1	532797
BP	GO:0050688	regulation of defense response to virus	1/253	14/3736	0.625991	0.950415	522917	RIOK3	1	1	522917	0
BP	GO:0051928	positive regulation of calcium ion transport	1/253	14/3736	0.625991	0.950415	326597	CALM	1	0		1	326597
BP	GO:0060349	bone morphogenesis	1/253	14/3736	0.625991	0.950415	510850	SERPINH1	1	1	510850	0
BP	GO:0061351	neural precursor cell proliferation	1/253	14/3736	0.625991	0.950415	523601	EMX2	1	0		1	523601
BP	GO:0070373	negative regulation of ERK1 and ERK2 cascade	1/253	14/3736	0.625991	0.950415	530409	PHB	1	1	530409	0
BP	GO:0070979	protein K11-linked ubiquitination	1/253	14/3736	0.625991	0.950415	616275	ANAPC11	1	1	616275	0
BP	GO:0071277	cellular response to calcium ion	1/253	14/3736	0.625991	0.950415	514246	JUNB	1	0		1	514246
BP	GO:0071806	protein transmembrane transport	1/253	14/3736	0.625991	0.950415	281546	TRAM1	1	0		1	281546
BP	GO:0097305	response to alcohol	1/253	14/3736	0.625991	0.950415	281495	SOD1	1	0		1	281495
BP	GO:0106027	neuron projection organization	1/253	14/3736	0.625991	0.950415	338058	ARF1	1	1	338058	0
BP	GO:1903845	negative regulation of cellular response to transforming growth factor beta stimulus	1/253	14/3736	0.625991	0.950415	515834	TGFB1I1	1	1	515834	0
BP	GO:1904589	regulation of protein import	1/253	14/3736	0.625991	0.950415	509123	PDCD5	1	0		1	509123
BP	GO:2000243	positive regulation of reproductive process	1/253	14/3736	0.625991	0.950415	530430	INHBB	1	0		1	530430
BP	GO:0019318	hexose metabolic process	3/253	47/3736	0.626754	0.950415	528100/287019/281181	SERP1/PFKFB2/GAPDH	3	2	287019/281181	1	528100
BP	GO:0048732	gland development	3/253	47/3736	0.626754	0.950415	512993/404189/540426	WDR77/NME1/MSN	3	2	512993/540426	1	404189
BP	GO:0016054	organic acid catabolic process	4/253	63/3736	0.62676	0.950415	508918/506888/281748/281785	SCP2/DLST/ECHS1/GLUD1	4	3	506888/281748/281785	1	508918
BP	GO:0033674	positive regulation of kinase activity	4/253	63/3736	0.62676	0.950415	509212/530409/515233/539124	PIH1D1/PHB/EEF1A2/TRAF6	4	2	530409/539124	2	509212/515233
BP	GO:0046395	carboxylic acid catabolic process	4/253	63/3736	0.62676	0.950415	508918/506888/281748/281785	SCP2/DLST/ECHS1/GLUD1	4	3	506888/281748/281785	1	508918
BP	GO:0050727	regulation of inflammatory response	4/253	63/3736	0.62676	0.950415	281276/530409/512876/519597	LDLR/PHB/GPR4/SNX4	4	1	530409	3	281276/512876/519597
BP	GO:0050767	regulation of neurogenesis	4/253	63/3736	0.62676	0.950415	281555/510833/281276/280955	TUBB2B/COL3A1/LDLR/VIM	4	1	280955	3	281555/510833/281276
BP	GO:0062012	regulation of small molecule metabolic process	4/253	63/3736	0.62676	0.950415	281495/281276/507197/404148	SOD1/LDLR/SHMT2/PGAM1	4	2	507197/404148	2	281495/281276
BP	GO:0051347	positive regulation of transferase activity	5/253	79/3736	0.628605	0.950415	509212/530409/515233/539124/538238	PIH1D1/PHB/EEF1A2/TRAF6/PLK1	5	3	530409/539124/538238	2	509212/515233
BP	GO:0042157	lipoprotein metabolic process	2/253	31/3736	0.631257	0.950415	281276/615114	LDLR/SELENOK	2	0		2	281276/615114
BP	GO:0045637	regulation of myeloid cell differentiation	2/253	31/3736	0.631257	0.950415	539124/281871	TRAF6/ISG15	2	2	539124/281871	0
BP	GO:0050679	positive regulation of epithelial cell proliferation	2/253	31/3736	0.631257	0.950415	507692/404189	EMC10/NME1	2	0		2	507692/404189
BP	GO:0090092	regulation of transmembrane receptor protein serine/threonine kinase signaling pathway	2/253	31/3736	0.631257	0.950415	515834/767874	TGFB1I1/HSP90AB1	2	2	515834/767874	0
BP	GO:1903706	regulation of hemopoiesis	4/253	64/3736	0.63929	0.950415	523609/618037/539124/281871	PRELID1/CLPTM1/TRAF6/ISG15	4	4	523609/618037/539124/281871	0
BP	GO:0000904	cell morphogenesis involved in differentiation	5/253	80/3736	0.63984	0.950415	281495/281555/505066/768070/282466	SOD1/TUBB2B/TBCE/TUBB3/S100A10	5	2	505066/282466	3	281495/281555/768070
BP	GO:0050865	regulation of cell activation	5/253	80/3736	0.63984	0.950415	281276/523609/618037/539124/519597	LDLR/PRELID1/CLPTM1/TRAF6/SNX4	5	3	523609/618037/539124	2	281276/519597
BP	GO:0002237	response to molecule of bacterial origin	3/253	48/3736	0.641145	0.950415	280955/539124/614292	VIM/TRAF6/AKIRIN2	3	3	280955/539124/614292	0
BP	GO:0007265	Ras protein signal transduction	3/253	48/3736	0.641145	0.950415	510833/768035/528386	COL3A1/CYTH2/CAVIN4	3	0		3	510833/768035/528386
BP	GO:0071103	DNA conformation change	3/253	48/3736	0.641145	0.950415	613729/282691/512427	HMGB3/HMGB1/NASP	3	0		3	613729/282691/512427
BP	GO:0048646	anatomical structure formation involved in morphogenesis	10/253	159/3736	0.645088	0.950415	280794/514246/507692/404122/512876/515118/613987/539124/281576/287022	FN1/JUNB/EMC10/ACTG1/GPR4/RHOB/TMEM100/TRAF6/WARS/YWHAZ	10	6	404122/515118/613987/539124/281576/287022	4	280794/514246/507692/512876
BP	GO:0002440	production of molecular mediator of immune response	2/253	32/3736	0.64867	0.950415	530409/539124	PHB/TRAF6	2	2	530409/539124	0
BP	GO:0006720	isoprenoid metabolic process	2/253	32/3736	0.64867	0.950415	615906/281615	LSS/ALDH1A1	2	0		2	615906/281615
BP	GO:0010212	response to ionizing radiation	2/253	32/3736	0.64867	0.950415	504796/515118	ABRAXAS1/RHOB	2	1	515118	1	504796
BP	GO:0017038	protein import	2/253	32/3736	0.64867	0.950415	509123/540457	PDCD5/RAN	2	1	540457	1	509123
BP	GO:0030111	regulation of Wnt signaling pathway	2/253	32/3736	0.64867	0.950415	327682/282848	RACK1/PFDN5	2	2	327682/282848	0
BP	GO:0031669	cellular response to nutrient levels	2/253	32/3736	0.64867	0.950415	530430/282646	INHBB/HSP90B1	2	0		2	530430/282646
BP	GO:0032868	response to insulin	2/253	32/3736	0.64867	0.950415	514541/530430	RAB13/INHBB	2	0		2	514541/530430
BP	GO:0043112	receptor metabolic process	2/253	32/3736	0.64867	0.950415	338058/404156	ARF1/CD63	2	1	338058	1	404156
BP	GO:0043491	protein kinase B signaling	2/253	32/3736	0.64867	0.950415	530409/613987	PHB/TMEM100	2	2	530409/613987	0
BP	GO:0051701	interaction with host	2/253	32/3736	0.64867	0.950415	540191/530409	DDX39B/PHB	2	2	540191/530409	0
BP	GO:0097191	extrinsic apoptotic signaling pathway	2/253	32/3736	0.64867	0.950415	512913/534721	IFI6/DDX47	2	2	512913/534721	0
BP	GO:0022411	cellular component disassembly	5/253	81/3736	0.650864	0.950415	281831/504876/518407/282479/538238	HSPA8/RPL23/NAPA/SLC25A5/PLK1	5	3	281831/518407/538238	2	504876/282479
BP	GO:0001938	positive regulation of endothelial cell proliferation	1/253	15/3736	0.651414	0.950415	507692	EMC10	1	0		1	507692
BP	GO:0002695	negative regulation of leukocyte activation	1/253	15/3736	0.651414	0.950415	281276	LDLR	1	0		1	281276
BP	GO:0006637	acyl-CoA metabolic process	1/253	15/3736	0.651414	0.950415	506888	DLST	1	1	506888	0
BP	GO:0006900	vesicle budding from membrane	1/253	15/3736	0.651414	0.950415	282466	S100A10	1	1	282466	0
BP	GO:0007030	Golgi organization	1/253	15/3736	0.651414	0.950415	515594	PRMT5	1	1	515594	0
BP	GO:0007586	digestion	1/253	15/3736	0.651414	0.950415	281276	LDLR	1	0		1	281276
BP	GO:0010976	positive regulation of neuron projection development	1/253	15/3736	0.651414	0.950415	281555	TUBB2B	1	0		1	281555
BP	GO:0016525	negative regulation of angiogenesis	1/253	15/3736	0.651414	0.950415	512876	GPR4	1	0		1	512876
BP	GO:0017004	cytochrome complex assembly	1/253	15/3736	0.651414	0.950415	768072	COA6	1	0		1	768072
BP	GO:0019748	secondary metabolic process	1/253	15/3736	0.651414	0.950415	404148	PGAM1	1	1	404148	0
BP	GO:0022612	gland morphogenesis	1/253	15/3736	0.651414	0.950415	540426	MSN	1	1	540426	0
BP	GO:0030183	B cell differentiation	1/253	15/3736	0.651414	0.950415	282479	SLC25A5	1	0		1	282479
BP	GO:0030488	tRNA methylation	1/253	15/3736	0.651414	0.950415	511197	METTL1	1	1	511197	0
BP	GO:0030808	regulation of nucleotide biosynthetic process	1/253	15/3736	0.651414	0.950415	404148	PGAM1	1	1	404148	0
BP	GO:0030879	mammary gland development	1/253	15/3736	0.651414	0.950415	404189	NME1	1	0		1	404189
BP	GO:0030968	endoplasmic reticulum unfolded protein response	1/253	15/3736	0.651414	0.950415	280730	BAX	1	0		1	280730
BP	GO:0031124	mRNA 3'-end processing	1/253	15/3736	0.651414	0.950415	614837	SSU72	1	0		1	614837
BP	GO:0032387	negative regulation of intracellular transport	1/253	15/3736	0.651414	0.950415	281719	CRYAB	1	1	281719	0
BP	GO:0032411	positive regulation of transporter activity	1/253	15/3736	0.651414	0.950415	326597	CALM	1	0		1	326597
BP	GO:0032760	positive regulation of tumor necrosis factor production	1/253	15/3736	0.651414	0.950415	282691	HMGB1	1	0		1	282691
BP	GO:0035383	thioester metabolic process	1/253	15/3736	0.651414	0.950415	506888	DLST	1	1	506888	0
BP	GO:0043550	regulation of lipid kinase activity	1/253	15/3736	0.651414	0.950415	515233	EEF1A2	1	0		1	515233
BP	GO:0045665	negative regulation of neuron differentiation	1/253	15/3736	0.651414	0.950415	280955	VIM	1	1	280955	0
BP	GO:0045833	negative regulation of lipid metabolic process	1/253	15/3736	0.651414	0.950415	281495	SOD1	1	0		1	281495
BP	GO:0046328	regulation of JNK cascade	1/253	15/3736	0.651414	0.950415	539124	TRAF6	1	1	539124	0
BP	GO:0090307	mitotic spindle assembly	1/253	15/3736	0.651414	0.950415	538238	PLK1	1	1	538238	0
BP	GO:1900371	regulation of purine nucleotide biosynthetic process	1/253	15/3736	0.651414	0.950415	404148	PGAM1	1	1	404148	0
BP	GO:1901184	regulation of ERBB signaling pathway	1/253	15/3736	0.651414	0.950415	512913	IFI6	1	1	512913	0
BP	GO:1903557	positive regulation of tumor necrosis factor superfamily cytokine production	1/253	15/3736	0.651414	0.950415	282691	HMGB1	1	0		1	282691
BP	GO:2000045	regulation of G1/S transition of mitotic cell cycle	1/253	15/3736	0.651414	0.950415	511869	TM4SF5	1	0		1	511869
BP	GO:2000181	negative regulation of blood vessel morphogenesis	1/253	15/3736	0.651414	0.950415	512876	GPR4	1	0		1	512876
BP	GO:2000573	positive regulation of DNA biosynthetic process	1/253	15/3736	0.651414	0.950415	504735	CCT3	1	1	504735	0
BP	GO:0044248	cellular catabolic process	29/253	451/3736	0.65152	0.950415	281495/282691/616066/515834/617943/508918/281276/506888/616275/510620/532936/327682/287019/280955/510796/504876/404148/281748/767874/281181/505176/286807/505618/282646/539393/282479/281785/538238/540426	SOD1/HMGB1/DAP/TGFB1I1/PCID2/SCP2/LDLR/DLST/ANAPC11/ASAH1/TAF9/RACK1/PFKFB2/VIM/LONP1/RPL23/PGAM1/ECHS1/HSP90AB1/GAPDH/PSMA3/SUMO2/RNASEH2C/HSP90B1/RGP1/SLC25A5/GLUD1/PLK1/MSN	29	19	616066/515834/617943/506888/616275/510620/532936/327682/287019/280955/404148/281748/767874/281181/286807/539393/281785/538238/540426	10	281495/282691/508918/281276/510796/504876/505176/505618/282646/282479
BP	GO:0002683	negative regulation of immune system process	4/253	65/3736	0.651544	0.950415	281276/618691/522917/281871	LDLR/PHPT1/RIOK3/ISG15	4	2	522917/281871	2	281276/618691
BP	GO:0007423	sensory organ development	4/253	65/3736	0.651544	0.950415	281495/615300/280955/282848	SOD1/RPL38/VIM/PFDN5	4	2	280955/282848	2	281495/615300
BP	GO:0048858	cell projection morphogenesis	4/253	65/3736	0.651544	0.950415	281555/505066/281057/768070	TUBB2B/TBCE/CD44/TUBB3	4	2	505066/281057	2	281555/768070
BP	GO:0120039	plasma membrane bounded cell projection morphogenesis	4/253	65/3736	0.651544	0.950415	281555/505066/281057/768070	TUBB2B/TBCE/CD44/TUBB3	4	2	505066/281057	2	281555/768070
BP	GO:0048468	cell development	16/253	253/3736	0.653929	0.950415	281495/281555/510833/514541/505066/281276/540040/404122/512876/510850/280955/768070/539124/287022/282466/540426	SOD1/TUBB2B/COL3A1/RAB13/TBCE/LDLR/ARL3/ACTG1/GPR4/SERPINH1/VIM/TUBB3/TRAF6/YWHAZ/S100A10/MSN	16	8	505066/404122/510850/280955/539124/287022/282466/540426	8	281495/281555/510833/514541/281276/540040/512876/768070
BP	GO:0006470	protein dephosphorylation	3/253	49/3736	0.655145	0.950415	614837/618691/282646	SSU72/PHPT1/HSP90B1	3	0		3	614837/618691/282646
BP	GO:0051094	positive regulation of developmental process	11/253	176/3736	0.656282	0.950415	514246/281555/515834/507692/528100/327682/615565/613987/539124/281871/282466	JUNB/TUBB2B/TGFB1I1/EMC10/SERP1/RACK1/FIS1/TMEM100/TRAF6/ISG15/S100A10	11	6	515834/327682/613987/539124/281871/282466	5	514246/281555/507692/528100/615565
BP	GO:0008285	negative regulation of cell proliferation	5/253	82/3736	0.661674	0.950415	509123/530409/327699/512993/281173	PDCD5/PHB/ATP5IF1/WDR77/FTH1	5	2	530409/512993	3	509123/327699/281173
BP	GO:0043009	chordate embryonic development	5/253	82/3736	0.661674	0.950415	514246/512427/280955/613987/539124	JUNB/NASP/VIM/TMEM100/TRAF6	5	3	280955/613987/539124	2	514246/512427
BP	GO:0007167	enzyme linked receptor protein signaling pathway	7/253	114/3736	0.6626	0.950415	515834/530430/512913/280955/613987/767874/404156	TGFB1I1/INHBB/IFI6/VIM/TMEM100/HSP90AB1/CD63	7	5	515834/512913/280955/613987/767874	2	530430/404156
BP	GO:0046394	carboxylic acid biosynthetic process	7/253	114/3736	0.6626	0.950415	280924/281615/287019/404148/281181/521822/507290	SCD/ALDH1A1/PFKFB2/PGAM1/GAPDH/FADS2/DEGS1	7	4	287019/404148/281181/507290	3	280924/281615/521822
BP	GO:0010035	response to inorganic substance	4/253	66/3736	0.66352	0.950415	281495/514246/404070/515118	SOD1/JUNB/MT2A/RHOB	4	1	515118	3	281495/514246/404070
BP	GO:0030097	hemopoiesis	8/253	130/3736	0.664232	0.950415	514246/523609/618037/327699/539124/767986/281871/282479	JUNB/PRELID1/CLPTM1/ATP5IF1/TRAF6/C5H12orf29/ISG15/SLC25A5	8	4	523609/618037/539124/281871	4	514246/327699/767986/282479
BP	GO:0009566	fertilization	2/253	33/3736	0.665428	0.950415	504735/281407	CCT3/PLAT	2	2	504735/281407	0
BP	GO:0030900	forebrain development	2/253	33/3736	0.665428	0.950415	510833/523601	COL3A1/EMX2	2	0		2	510833/523601
BP	GO:0035966	response to topologically incorrect protein	2/253	33/3736	0.665428	0.950415	280730/281546	BAX/TRAM1	2	0		2	280730/281546
BP	GO:0043902	positive regulation of multi-organism process	2/253	33/3736	0.665428	0.950415	530430/539124	INHBB/TRAF6	2	1	539124	1	530430
BP	GO:0048562	embryonic organ morphogenesis	2/253	33/3736	0.665428	0.950415	281495/615300	SOD1/RPL38	2	0		2	281495/615300
BP	GO:0048762	mesenchymal cell differentiation	2/253	33/3736	0.665428	0.950415	515834/613987	TGFB1I1/TMEM100	2	2	515834/613987	0
BP	GO:0050792	regulation of viral process	2/253	33/3736	0.665428	0.950415	530409/281871	PHB/ISG15	2	2	530409/281871	0
BP	GO:0071222	cellular response to lipopolysaccharide	2/253	33/3736	0.665428	0.950415	280955/539124	VIM/TRAF6	2	2	280955/539124	0
BP	GO:0002443	leukocyte mediated immunity	3/253	50/3736	0.66875	0.950415	282691/539124/519597	HMGB1/TRAF6/SNX4	3	1	539124	2	282691/519597
BP	GO:0005996	monosaccharide metabolic process	3/253	50/3736	0.66875	0.950415	528100/287019/281181	SERP1/PFKFB2/GAPDH	3	2	287019/281181	1	528100
BP	GO:0032886	regulation of microtubule-based process	3/253	50/3736	0.66875	0.950415	614028/540040/538238	NPM1/ARL3/PLK1	3	2	614028/538238	1	540040
BP	GO:0050863	regulation of T cell activation	3/253	50/3736	0.66875	0.950415	523609/618037/539124	PRELID1/CLPTM1/TRAF6	3	3	523609/618037/539124	0
BP	GO:0051054	positive regulation of DNA metabolic process	3/253	50/3736	0.66875	0.950415	282691/504796/504735	HMGB1/ABRAXAS1/CCT3	3	1	504735	2	282691/504796
BP	GO:2000026	regulation of multicellular organismal development	15/253	240/3736	0.669511	0.950415	281555/510833/515834/281276/507692/523609/618037/512876/327682/280955/512993/613987/539124/281576/281871	TUBB2B/COL3A1/TGFB1I1/LDLR/EMC10/PRELID1/CLPTM1/GPR4/RACK1/VIM/WDR77/TMEM100/TRAF6/WARS/ISG15	15	10	515834/523609/618037/327682/280955/512993/613987/539124/281576/281871	5	281555/510833/281276/507692/512876
BP	GO:0040008	regulation of growth	6/253	99/3736	0.671362	0.950415	281495/445425/404070/530409/528100/327682	SOD1/TKT/MT2A/PHB/SERP1/RACK1	6	3	445425/530409/327682	3	281495/404070/528100
BP	GO:0016053	organic acid biosynthetic process	7/253	115/3736	0.671669	0.950415	280924/281615/287019/404148/281181/521822/507290	SCD/ALDH1A1/PFKFB2/PGAM1/GAPDH/FADS2/DEGS1	7	4	287019/404148/281181/507290	3	280924/281615/521822
BP	GO:0045597	positive regulation of cell differentiation	7/253	115/3736	0.671669	0.950415	514246/281555/515834/613987/539124/281871/282466	JUNB/TUBB2B/TGFB1I1/TMEM100/TRAF6/ISG15/S100A10	7	5	515834/613987/539124/281871/282466	2	514246/281555
BP	GO:0002062	chondrocyte differentiation	1/253	16/3736	0.675115	0.950415	510850	SERPINH1	1	1	510850	0
BP	GO:0007043	cell-cell junction assembly	1/253	16/3736	0.675115	0.950415	514541	RAB13	1	0		1	514541
BP	GO:0007188	adenylate cyclase-modulating G-protein coupled receptor signaling pathway	1/253	16/3736	0.675115	0.950415	512876	GPR4	1	0		1	512876
BP	GO:0009066	aspartate family amino acid metabolic process	1/253	16/3736	0.675115	0.950415	506888	DLST	1	1	506888	0
BP	GO:0009952	anterior/posterior pattern specification	1/253	16/3736	0.675115	0.950415	523601	EMX2	1	0		1	523601
BP	GO:0010811	positive regulation of cell-substrate adhesion	1/253	16/3736	0.675115	0.950415	282466	S100A10	1	1	282466	0
BP	GO:0019933	cAMP-mediated signaling	1/253	16/3736	0.675115	0.950415	512876	GPR4	1	0		1	512876
BP	GO:0031663	lipopolysaccharide-mediated signaling pathway	1/253	16/3736	0.675115	0.950415	539124	TRAF6	1	1	539124	0
BP	GO:0032418	lysosome localization	1/253	16/3736	0.675115	0.950415	519597	SNX4	1	0		1	519597
BP	GO:0032922	circadian regulation of gene expression	1/253	16/3736	0.675115	0.950415	515594	PRMT5	1	1	515594	0
BP	GO:0035601	protein deacylation	1/253	16/3736	0.675115	0.950415	530409	PHB	1	1	530409	0
BP	GO:0042572	retinol metabolic process	1/253	16/3736	0.675115	0.950415	281615	ALDH1A1	1	0		1	281615
BP	GO:0043200	response to amino acid	1/253	16/3736	0.675115	0.950415	516090	LAMTOR5	1	0		1	516090
BP	GO:0046661	male sex differentiation	1/253	16/3736	0.675115	0.950415	514541	RAB13	1	0		1	514541
BP	GO:0046849	bone remodeling	1/253	16/3736	0.675115	0.950415	539124	TRAF6	1	1	539124	0
BP	GO:0048839	inner ear development	1/253	16/3736	0.675115	0.950415	281495	SOD1	1	0		1	281495
BP	GO:0051209	release of sequestered calcium ion into cytosol	1/253	16/3736	0.675115	0.950415	326597	CALM	1	0		1	326597
BP	GO:0055072	iron ion homeostasis	1/253	16/3736	0.675115	0.950415	281495	SOD1	1	0		1	281495
BP	GO:0071322	cellular response to carbohydrate stimulus	1/253	16/3736	0.675115	0.950415	509212	PIH1D1	1	0		1	509212
BP	GO:0071326	cellular response to monosaccharide stimulus	1/253	16/3736	0.675115	0.950415	509212	PIH1D1	1	0		1	509212
BP	GO:0071331	cellular response to hexose stimulus	1/253	16/3736	0.675115	0.950415	509212	PIH1D1	1	0		1	509212
BP	GO:0071333	cellular response to glucose stimulus	1/253	16/3736	0.675115	0.950415	509212	PIH1D1	1	0		1	509212
BP	GO:0072175	epithelial tube formation	1/253	16/3736	0.675115	0.950415	539124	TRAF6	1	1	539124	0
BP	GO:0072676	lymphocyte migration	1/253	16/3736	0.675115	0.950415	540426	MSN	1	1	540426	0
BP	GO:0090303	positive regulation of wound healing	1/253	16/3736	0.675115	0.950415	404122	ACTG1	1	1	404122	0
BP	GO:1901616	organic hydroxy compound catabolic process	1/253	16/3736	0.675115	0.950415	532797	IMPAD1	1	0		1	532797
BP	GO:1904064	positive regulation of cation transmembrane transport	1/253	16/3736	0.675115	0.950415	326597	CALM	1	0		1	326597
BP	GO:2001237	negative regulation of extrinsic apoptotic signaling pathway	1/253	16/3736	0.675115	0.950415	512913	IFI6	1	1	512913	0
BP	GO:2001244	positive regulation of intrinsic apoptotic signaling pathway	1/253	16/3736	0.675115	0.950415	280730	BAX	1	0		1	280730
BP	GO:0001501	skeletal system development	4/253	67/3736	0.675215	0.950415	615300/528100/510850/281528	RPL38/SERP1/SERPINH1/TGM2	4	1	510850	3	615300/528100/281528
BP	GO:0001503	ossification	4/253	67/3736	0.675215	0.950415	514246/615300/539124/281871	JUNB/RPL38/TRAF6/ISG15	4	2	539124/281871	2	514246/615300
BP	GO:0007548	sex differentiation	2/253	34/3736	0.681538	0.950415	281495/514541	SOD1/RAB13	2	0		2	281495/514541
BP	GO:0009063	cellular amino acid catabolic process	2/253	34/3736	0.681538	0.950415	506888/281785	DLST/GLUD1	2	2	506888/281785	0
BP	GO:0043010	camera-type eye development	2/253	34/3736	0.681538	0.950415	280955/282848	VIM/PFDN5	2	2	280955/282848	0
BP	GO:0060348	bone development	2/253	34/3736	0.681538	0.950415	510850/281528	SERPINH1/TGM2	2	1	510850	1	281528
BP	GO:0071902	positive regulation of protein serine/threonine kinase activity	2/253	34/3736	0.681538	0.950415	509212/539124	PIH1D1/TRAF6	2	1	539124	1	509212
BP	GO:0002790	peptide secretion	3/253	51/3736	0.681961	0.950415	317655/530430/528100	MYH10/INHBB/SERP1	3	0		3	317655/530430/528100
BP	GO:0007517	muscle organ development	3/253	51/3736	0.681961	0.950415	514106/528100/528386	MYLPF/SERP1/CAVIN4	3	1	514106	2	528100/528386
BP	GO:0031396	regulation of protein ubiquitination	3/253	51/3736	0.681961	0.950415	504876/281871/538238	RPL23/ISG15/PLK1	3	2	281871/538238	1	504876
BP	GO:0070661	leukocyte proliferation	3/253	51/3736	0.681961	0.950415	282691/539124/540426	HMGB1/TRAF6/MSN	3	2	539124/540426	1	282691
BP	GO:0042327	positive regulation of phosphorylation	9/253	148/3736	0.682256	0.950415	509212/507692/530409/327682/515233/539124/281440/509977/538238	PIH1D1/EMC10/PHB/RACK1/EEF1A2/TRAF6/RAC1/ARL6IP5/PLK1	9	6	530409/327682/539124/281440/509977/538238	3	509212/507692/515233
BP	GO:0045944	positive regulation of transcription by RNA polymerase II	9/253	149/3736	0.690067	0.950415	514246/614028/532936/615289/504831/539124/286807/515299/528386	JUNB/NPM1/TAF9/ABHD14B/CNBP/TRAF6/SUMO2/MED4/CAVIN4	9	6	614028/532936/615289/504831/539124/286807	3	514246/515299/528386
BP	GO:0034655	nucleobase-containing compound catabolic process	6/253	101/3736	0.690317	0.950415	617943/287019/280955/404148/281181/505618	PCID2/PFKFB2/VIM/PGAM1/GAPDH/RNASEH2C	6	5	617943/287019/280955/404148/281181	1	505618
BP	GO:0060284	regulation of cell development	5/253	85/3736	0.692793	0.950415	281555/510833/281276/280955/282466	TUBB2B/COL3A1/LDLR/VIM/S100A10	5	2	280955/282466	3	281555/510833/281276
BP	GO:0045089	positive regulation of innate immune response	3/253	52/3736	0.694779	0.950415	282691/530409/522917	HMGB1/PHB/RIOK3	3	2	530409/522917	1	282691
BP	GO:0016482	cytosolic transport	2/253	35/3736	0.69701	0.950415	539393/540426	RGP1/MSN	2	2	539393/540426	0
BP	GO:0043903	regulation of symbiosis, encompassing mutualism through parasitism	2/253	35/3736	0.69701	0.950415	530409/281871	PHB/ISG15	2	2	530409/281871	0
BP	GO:0071478	cellular response to radiation	2/253	35/3736	0.69701	0.950415	617407/515118	COPS9/RHOB	2	1	515118	1	617407
BP	GO:1903708	positive regulation of hemopoiesis	2/253	35/3736	0.69701	0.950415	539124/281871	TRAF6/ISG15	2	2	539124/281871	0
BP	GO:0002367	cytokine production involved in immune response	1/253	17/3736	0.697211	0.950415	539124	TRAF6	1	1	539124	0
BP	GO:0002718	regulation of cytokine production involved in immune response	1/253	17/3736	0.697211	0.950415	539124	TRAF6	1	1	539124	0
BP	GO:0005977	glycogen metabolic process	1/253	17/3736	0.697211	0.950415	532726	PPP1R2	1	0		1	532726
BP	GO:0006073	cellular glucan metabolic process	1/253	17/3736	0.697211	0.950415	532726	PPP1R2	1	0		1	532726
BP	GO:0007173	epidermal growth factor receptor signaling pathway	1/253	17/3736	0.697211	0.950415	512913	IFI6	1	1	512913	0
BP	GO:0007187	G-protein coupled receptor signaling pathway, coupled to cyclic nucleotide second messenger	1/253	17/3736	0.697211	0.950415	512876	GPR4	1	0		1	512876
BP	GO:0007254	JNK cascade	1/253	17/3736	0.697211	0.950415	539124	TRAF6	1	1	539124	0
BP	GO:0007498	mesoderm development	1/253	17/3736	0.697211	0.950415	615300	RPL38	1	0		1	615300
BP	GO:0007584	response to nutrient	1/253	17/3736	0.697211	0.950415	282646	HSP90B1	1	0		1	282646
BP	GO:0010717	regulation of epithelial to mesenchymal transition	1/253	17/3736	0.697211	0.950415	515834	TGFB1I1	1	1	515834	0
BP	GO:0019935	cyclic-nucleotide-mediated signaling	1/253	17/3736	0.697211	0.950415	512876	GPR4	1	0		1	512876
BP	GO:0021915	neural tube development	1/253	17/3736	0.697211	0.950415	539124	TRAF6	1	1	539124	0
BP	GO:0030433	ubiquitin-dependent ERAD pathway	1/253	17/3736	0.697211	0.950415	282646	HSP90B1	1	0		1	282646
BP	GO:0030518	intracellular steroid hormone receptor signaling pathway	1/253	17/3736	0.697211	0.950415	530409	PHB	1	1	530409	0
BP	GO:0032088	negative regulation of NF-kappaB transcription factor activity	1/253	17/3736	0.697211	0.950415	616066	DAP	1	1	616066	0
BP	GO:0034121	regulation of toll-like receptor signaling pathway	1/253	17/3736	0.697211	0.950415	282691	HMGB1	1	0		1	282691
BP	GO:0034620	cellular response to unfolded protein	1/253	17/3736	0.697211	0.950415	280730	BAX	1	0		1	280730
BP	GO:0042136	neurotransmitter biosynthetic process	1/253	17/3736	0.697211	0.950415	281615	ALDH1A1	1	0		1	281615
BP	GO:0042476	odontogenesis	1/253	17/3736	0.697211	0.950415	539124	TRAF6	1	1	539124	0
BP	GO:0042632	cholesterol homeostasis	1/253	17/3736	0.697211	0.950415	281276	LDLR	1	0		1	281276
BP	GO:0044042	glucan metabolic process	1/253	17/3736	0.697211	0.950415	532726	PPP1R2	1	0		1	532726
BP	GO:0048659	smooth muscle cell proliferation	1/253	17/3736	0.697211	0.950415	530409	PHB	1	1	530409	0
BP	GO:0048660	regulation of smooth muscle cell proliferation	1/253	17/3736	0.697211	0.950415	530409	PHB	1	1	530409	0
BP	GO:0055092	sterol homeostasis	1/253	17/3736	0.697211	0.950415	281276	LDLR	1	0		1	281276
BP	GO:0070534	protein K63-linked ubiquitination	1/253	17/3736	0.697211	0.950415	539124	TRAF6	1	1	539124	0
BP	GO:0071901	negative regulation of protein serine/threonine kinase activity	1/253	17/3736	0.697211	0.950415	538238	PLK1	1	1	538238	0
BP	GO:0097553	calcium ion transmembrane import into cytosol	1/253	17/3736	0.697211	0.950415	326597	CALM	1	0		1	326597
BP	GO:0097581	lamellipodium organization	1/253	17/3736	0.697211	0.950415	281057	CD44	1	1	281057	0
BP	GO:1900182	positive regulation of protein localization to nucleus	1/253	17/3736	0.697211	0.950415	516090	LAMTOR5	1	0		1	516090
BP	GO:1901343	negative regulation of vasculature development	1/253	17/3736	0.697211	0.950415	512876	GPR4	1	0		1	512876
BP	GO:1901796	regulation of signal transduction by p53 class mediator	1/253	17/3736	0.697211	0.950415	504876	RPL23	1	0		1	504876
BP	GO:0005975	carbohydrate metabolic process	8/253	134/3736	0.697492	0.950415	532797/281274/616120/528100/287019/532726/404148/281181	IMPAD1/LDHA/PGLS/SERP1/PFKFB2/PPP1R2/PGAM1/GAPDH	8	5	281274/616120/287019/404148/281181	3	532797/528100/532726
BP	GO:0032990	cell part morphogenesis	4/253	69/3736	0.697756	0.950415	281555/505066/281057/768070	TUBB2B/TBCE/CD44/TUBB3	4	2	505066/281057	2	281555/768070
BP	GO:1903530	regulation of secretion by cell	4/253	69/3736	0.697756	0.950415	317655/530430/528100/519597	MYH10/INHBB/SERP1/SNX4	4	0		4	317655/530430/528100/519597
BP	GO:0071345	cellular response to cytokine stimulus	7/253	118/3736	0.697966	0.950415	510620/404122/281057/530409/280955/539124/281871	ASAH1/ACTG1/CD44/PHB/VIM/TRAF6/ISG15	7	7	510620/404122/281057/530409/280955/539124/281871	0
BP	GO:0072359	circulatory system development	10/253	166/3736	0.698557	0.950415	280794/514246/281276/507692/404122/512876/515118/613987/281576/287022	FN1/JUNB/LDLR/EMC10/ACTG1/GPR4/RHOB/TMEM100/WARS/YWHAZ	10	5	404122/515118/613987/281576/287022	5	280794/514246/281276/507692/512876
BP	GO:0051704	multi-organism process	21/253	338/3736	0.69949	0.950415	281495/514246/618250/614791/540191/618530/530409/530430/512913/280955/789999/504735/512478/281407/522917/539124/281871/515226/536619/614292/538238	SOD1/JUNB/S100A14/CCDC130/DDX39B/ROMO1/PHB/INHBB/IFI6/VIM/EIF3B/CCT3/SEPT1/PLAT/RIOK3/TRAF6/ISG15/EIF3D/PAIP2/AKIRIN2/PLK1	21	14	614791/540191/530409/512913/280955/789999/504735/281407/522917/539124/281871/515226/614292/538238	7	281495/514246/618250/618530/530430/512478/536619
BP	GO:0030098	lymphocyte differentiation	3/253	53/3736	0.707204	0.950415	523609/618037/282479	PRELID1/CLPTM1/SLC25A5	3	2	523609/618037	1	282479
BP	GO:0031667	response to nutrient levels	3/253	53/3736	0.707204	0.950415	281276/530430/282646	LDLR/INHBB/HSP90B1	3	0		3	281276/530430/282646
BP	GO:0034504	protein localization to nucleus	3/253	53/3736	0.707204	0.950415	516090/540457/538238	LAMTOR5/RAN/PLK1	3	2	540457/538238	1	516090
BP	GO:0045860	positive regulation of protein kinase activity	3/253	53/3736	0.707204	0.950415	509212/530409/539124	PIH1D1/PHB/TRAF6	3	2	530409/539124	1	509212
BP	GO:0048568	embryonic organ development	3/253	53/3736	0.707204	0.950415	281495/514246/615300	SOD1/JUNB/RPL38	3	0		3	281495/514246/615300
BP	GO:0051604	protein maturation	3/253	53/3736	0.707204	0.950415	530409/510850/281407	PHB/SERPINH1/PLAT	3	3	530409/510850/281407	0
BP	GO:0050778	positive regulation of immune response	6/253	103/3736	0.708543	0.950415	282691/618691/530409/522917/539124/519597	HMGB1/PHPT1/PHB/RIOK3/TRAF6/SNX4	6	3	530409/522917/539124	3	282691/618691/519597
BP	GO:0016042	lipid catabolic process	4/253	70/3736	0.7086	0.950415	508918/281276/510620/281748	SCP2/LDLR/ASAH1/ECHS1	4	2	510620/281748	2	508918/281276
BP	GO:0010975	regulation of neuron projection development	2/253	36/3736	0.711858	0.950415	281555/280955	TUBB2B/VIM	2	1	280955	1	281555
BP	GO:0022898	regulation of transmembrane transporter activity	2/253	36/3736	0.711858	0.950415	326597/280979	CALM/ACTB	2	1	280979	1	326597
BP	GO:0031668	cellular response to extracellular stimulus	2/253	36/3736	0.711858	0.950415	530430/282646	INHBB/HSP90B1	2	0		2	530430/282646
BP	GO:0031347	regulation of defense response	7/253	120/3736	0.714722	0.950415	282691/281276/530409/512876/522917/281871/519597	HMGB1/LDLR/PHB/GPR4/RIOK3/ISG15/SNX4	7	3	530409/522917/281871	4	282691/281276/512876/519597
BP	GO:0001906	cell killing	1/253	18/3736	0.717809	0.950415	618530	ROMO1	1	0		1	618530
BP	GO:0006112	energy reserve metabolic process	1/253	18/3736	0.717809	0.950415	532726	PPP1R2	1	0		1	532726
BP	GO:0006626	protein targeting to mitochondrion	1/253	18/3736	0.717809	0.950415	509123	PDCD5	1	0		1	509123
BP	GO:0006939	smooth muscle contraction	1/253	18/3736	0.717809	0.950415	281495	SOD1	1	0		1	281495
BP	GO:0008585	female gonad development	1/253	18/3736	0.717809	0.950415	281495	SOD1	1	0		1	281495
BP	GO:0010927	cellular component assembly involved in morphogenesis	1/253	18/3736	0.717809	0.950415	404122	ACTG1	1	1	404122	0
BP	GO:0018107	peptidyl-threonine phosphorylation	1/253	18/3736	0.717809	0.950415	538238	PLK1	1	1	538238	0
BP	GO:0030838	positive regulation of actin filament polymerization	1/253	18/3736	0.717809	0.950415	338058	ARF1	1	1	338058	0
BP	GO:0032609	interferon-gamma production	1/253	18/3736	0.717809	0.950415	281871	ISG15	1	1	281871	0
BP	GO:0032640	tumor necrosis factor production	1/253	18/3736	0.717809	0.950415	282691	HMGB1	1	0		1	282691
BP	GO:0032649	regulation of interferon-gamma production	1/253	18/3736	0.717809	0.950415	281871	ISG15	1	1	281871	0
BP	GO:0032680	regulation of tumor necrosis factor production	1/253	18/3736	0.717809	0.950415	282691	HMGB1	1	0		1	282691
BP	GO:0034767	positive regulation of ion transmembrane transport	1/253	18/3736	0.717809	0.950415	326597	CALM	1	0		1	326597
BP	GO:0035725	sodium ion transmembrane transport	1/253	18/3736	0.717809	0.950415	282484	SLC34A2	1	0		1	282484
BP	GO:0042147	retrograde transport, endosome to Golgi	1/253	18/3736	0.717809	0.950415	539393	RGP1	1	1	539393	0
BP	GO:0045807	positive regulation of endocytosis	1/253	18/3736	0.717809	0.950415	404156	CD63	1	0		1	404156
BP	GO:0046460	neutral lipid biosynthetic process	1/253	18/3736	0.717809	0.950415	281276	LDLR	1	0		1	281276
BP	GO:0046463	acylglycerol biosynthetic process	1/253	18/3736	0.717809	0.950415	281276	LDLR	1	0		1	281276
BP	GO:0046467	membrane lipid biosynthetic process	1/253	18/3736	0.717809	0.950415	510620	ASAH1	1	1	510620	0
BP	GO:0046545	development of primary female sexual characteristics	1/253	18/3736	0.717809	0.950415	281495	SOD1	1	0		1	281495
BP	GO:0046660	female sex differentiation	1/253	18/3736	0.717809	0.950415	281495	SOD1	1	0		1	281495
BP	GO:0046889	positive regulation of lipid biosynthetic process	1/253	18/3736	0.717809	0.950415	281276	LDLR	1	0		1	281276
BP	GO:0046916	cellular transition metal ion homeostasis	1/253	18/3736	0.717809	0.950415	281495	SOD1	1	0		1	281495
BP	GO:0048639	positive regulation of developmental growth	1/253	18/3736	0.717809	0.950415	528100	SERP1	1	0		1	528100
BP	GO:0050803	regulation of synapse structure or activity	1/253	18/3736	0.717809	0.950415	615087	TUBB	1	1	615087	0
BP	GO:0050807	regulation of synapse organization	1/253	18/3736	0.717809	0.950415	615087	TUBB	1	1	615087	0
BP	GO:0050866	negative regulation of cell activation	1/253	18/3736	0.717809	0.950415	281276	LDLR	1	0		1	281276
BP	GO:0051282	regulation of sequestering of calcium ion	1/253	18/3736	0.717809	0.950415	326597	CALM	1	0		1	326597
BP	GO:0051283	negative regulation of sequestering of calcium ion	1/253	18/3736	0.717809	0.950415	326597	CALM	1	0		1	326597
BP	GO:0071706	tumor necrosis factor superfamily cytokine production	1/253	18/3736	0.717809	0.950415	282691	HMGB1	1	0		1	282691
BP	GO:0090288	negative regulation of cellular response to growth factor stimulus	1/253	18/3736	0.717809	0.950415	515834	TGFB1I1	1	1	515834	0
BP	GO:1903036	positive regulation of response to wounding	1/253	18/3736	0.717809	0.950415	404122	ACTG1	1	1	404122	0
BP	GO:1903555	regulation of tumor necrosis factor superfamily cytokine production	1/253	18/3736	0.717809	0.950415	282691	HMGB1	1	0		1	282691
BP	GO:0040011	locomotion	15/253	248/3736	0.718574	0.950415	282691/281555/510833/514541/507692/618691/404122/281057/327682/768070/523601/515158/281440/404156/540426	HMGB1/TUBB2B/COL3A1/RAB13/EMC10/PHPT1/ACTG1/CD44/RACK1/TUBB3/EMX2/SPDL1/RAC1/CD63/MSN	15	5	404122/281057/327682/281440/540426	10	282691/281555/510833/514541/507692/618691/768070/523601/515158/404156
BP	GO:0006790	sulfur compound metabolic process	4/253	71/3736	0.71916	0.950415	281495/326581/506888/509977	SOD1/EEF1G/DLST/ARL6IP5	4	3	326581/506888/509977	1	281495
BP	GO:0006935	chemotaxis	4/253	71/3736	0.71916	0.950415	282691/281555/514541/768070	HMGB1/TUBB2B/RAB13/TUBB3	4	0		4	282691/281555/514541/768070
BP	GO:0042330	taxis	4/253	71/3736	0.71916	0.950415	282691/281555/514541/768070	HMGB1/TUBB2B/RAB13/TUBB3	4	0		4	282691/281555/514541/768070
BP	GO:0000209	protein polyubiquitination	3/253	54/3736	0.719241	0.950415	281495/616275/539124	SOD1/ANAPC11/TRAF6	3	2	616275/539124	1	281495
BP	GO:0048871	multicellular organismal homeostasis	3/253	54/3736	0.719241	0.950415	281495/281615/539124	SOD1/ALDH1A1/TRAF6	3	1	539124	2	281495/281615
BP	GO:0001932	regulation of protein phosphorylation	13/253	217/3736	0.721797	0.950415	281495/614028/509212/507692/530409/327682/327680/539124/281576/287022/281440/509977/538238	SOD1/NPM1/PIH1D1/EMC10/PHB/RACK1/NDUFS4/TRAF6/WARS/YWHAZ/RAC1/ARL6IP5/PLK1	13	9	614028/530409/327682/539124/281576/287022/281440/509977/538238	4	281495/509212/507692/327680
BP	GO:0051272	positive regulation of cellular component movement	5/253	88/3736	0.721914	0.950415	281555/507692/618691/404122/327682	TUBB2B/EMC10/PHPT1/ACTG1/RACK1	5	2	404122/327682	3	281555/507692/618691
BP	GO:0007596	blood coagulation	2/253	37/3736	0.726093	0.950415	281627/512581	ANXA8L1/F2RL2	2	1	512581	1	281627
BP	GO:0007599	hemostasis	2/253	37/3736	0.726093	0.950415	281627/512581	ANXA8L1/F2RL2	2	1	512581	1	281627
BP	GO:0031348	negative regulation of defense response	2/253	37/3736	0.726093	0.950415	522917/281871	RIOK3/ISG15	2	2	522917/281871	0
BP	GO:0032409	regulation of transporter activity	2/253	37/3736	0.726093	0.950415	326597/280979	CALM/ACTB	2	1	280979	1	326597
BP	GO:0042098	T cell proliferation	2/253	37/3736	0.726093	0.950415	539124/540426	TRAF6/MSN	2	2	539124/540426	0
BP	GO:0071219	cellular response to molecule of bacterial origin	2/253	37/3736	0.726093	0.950415	280955/539124	VIM/TRAF6	2	2	280955/539124	0
BP	GO:0090068	positive regulation of cell cycle process	2/253	37/3736	0.726093	0.950415	614028/617943	NPM1/PCID2	2	2	614028/617943	0
BP	GO:0090596	sensory organ morphogenesis	2/253	37/3736	0.726093	0.950415	281495/615300	SOD1/RPL38	2	0		2	281495/615300
BP	GO:0080135	regulation of cellular response to stress	7/253	122/3736	0.730848	0.950415	614028/507692/504796/540191/280730/539124/509977	NPM1/EMC10/ABRAXAS1/DDX39B/BAX/TRAF6/ARL6IP5	7	4	614028/540191/539124/509977	3	507692/504796/280730
BP	GO:0010563	negative regulation of phosphorus metabolic process	5/253	89/3736	0.731174	0.950415	614028/530409/327682/281576/538238	NPM1/PHB/RACK1/WARS/PLK1	5	5	614028/530409/327682/281576/538238	0
BP	GO:0045936	negative regulation of phosphate metabolic process	5/253	89/3736	0.731174	0.950415	614028/530409/327682/281576/538238	NPM1/PHB/RACK1/WARS/PLK1	5	5	614028/530409/327682/281576/538238	0
BP	GO:0044270	cellular nitrogen compound catabolic process	6/253	106/3736	0.734499	0.950415	617943/287019/280955/404148/281181/505618	PCID2/PFKFB2/VIM/PGAM1/GAPDH/RNASEH2C	6	5	617943/287019/280955/404148/281181	1	505618
BP	GO:0002698	negative regulation of immune effector process	1/253	19/3736	0.737012	0.950415	522917	RIOK3	1	1	522917	0
BP	GO:0006275	regulation of DNA replication	1/253	19/3736	0.737012	0.950415	281729	SMC3	1	1	281729	0
BP	GO:0006997	nucleus organization	1/253	19/3736	0.737012	0.950415	538238	PLK1	1	1	538238	0
BP	GO:0009743	response to carbohydrate	1/253	19/3736	0.737012	0.950415	509212	PIH1D1	1	0		1	509212
BP	GO:0009746	response to hexose	1/253	19/3736	0.737012	0.950415	509212	PIH1D1	1	0		1	509212
BP	GO:0009749	response to glucose	1/253	19/3736	0.737012	0.950415	509212	PIH1D1	1	0		1	509212
BP	GO:0010675	regulation of cellular carbohydrate metabolic process	1/253	19/3736	0.737012	0.950415	404148	PGAM1	1	1	404148	0
BP	GO:0018210	peptidyl-threonine modification	1/253	19/3736	0.737012	0.950415	538238	PLK1	1	1	538238	0
BP	GO:0031110	regulation of microtubule polymerization or depolymerization	1/253	19/3736	0.737012	0.950415	540040	ARL3	1	0		1	540040
BP	GO:0034284	response to monosaccharide	1/253	19/3736	0.737012	0.950415	509212	PIH1D1	1	0		1	509212
BP	GO:0038127	ERBB signaling pathway	1/253	19/3736	0.737012	0.950415	512913	IFI6	1	1	512913	0
BP	GO:0043500	muscle adaptation	1/253	19/3736	0.737012	0.950415	505066	TBCE	1	1	505066	0
BP	GO:0043524	negative regulation of neuron apoptotic process	1/253	19/3736	0.737012	0.950415	281495	SOD1	1	0		1	281495
BP	GO:0044264	cellular polysaccharide metabolic process	1/253	19/3736	0.737012	0.950415	532726	PPP1R2	1	0		1	532726
BP	GO:0045666	positive regulation of neuron differentiation	1/253	19/3736	0.737012	0.950415	281555	TUBB2B	1	0		1	281555
BP	GO:0045739	positive regulation of DNA repair	1/253	19/3736	0.737012	0.950415	504796	ABRAXAS1	1	0		1	504796
BP	GO:0045778	positive regulation of ossification	1/253	19/3736	0.737012	0.950415	281871	ISG15	1	1	281871	0
BP	GO:0046148	pigment biosynthetic process	1/253	19/3736	0.737012	0.950415	327699	ATP5IF1	1	0		1	327699
BP	GO:0051208	sequestering of calcium ion	1/253	19/3736	0.737012	0.950415	326597	CALM	1	0		1	326597
BP	GO:0051592	response to calcium ion	1/253	19/3736	0.737012	0.950415	514246	JUNB	1	0		1	514246
BP	GO:0051897	positive regulation of protein kinase B signaling	1/253	19/3736	0.737012	0.950415	530409	PHB	1	1	530409	0
BP	GO:0070059	intrinsic apoptotic signaling pathway in response to endoplasmic reticulum stress	1/253	19/3736	0.737012	0.950415	280730	BAX	1	0		1	280730
BP	GO:1903305	regulation of regulated secretory pathway	1/253	19/3736	0.737012	0.950415	519597	SNX4	1	0		1	519597
BP	GO:2001257	regulation of cation channel activity	1/253	19/3736	0.737012	0.950415	326597	CALM	1	0		1	326597
BP	GO:0050673	epithelial cell proliferation	4/253	73/3736	0.739433	0.950415	507692/327699/512993/404189	EMC10/ATP5IF1/WDR77/NME1	4	1	512993	3	507692/327699/404189
BP	GO:0001666	response to hypoxia	2/253	38/3736	0.739732	0.950415	281562/282646	UCP2/HSP90B1	2	1	281562	1	282646
BP	GO:0002449	lymphocyte mediated immunity	2/253	38/3736	0.739732	0.950415	282691/539124	HMGB1/TRAF6	2	1	539124	1	282691
BP	GO:0050817	coagulation	2/253	38/3736	0.739732	0.950415	281627/512581	ANXA8L1/F2RL2	2	1	512581	1	281627
BP	GO:0060485	mesenchyme development	2/253	38/3736	0.739732	0.950415	515834/613987	TGFB1I1/TMEM100	2	2	515834/613987	0
BP	GO:0061025	membrane fusion	2/253	38/3736	0.739732	0.950415	280730/615565	BAX/FIS1	2	0		2	280730/615565
BP	GO:0071375	cellular response to peptide hormone stimulus	2/253	38/3736	0.739732	0.950415	514541/530430	RAB13/INHBB	2	0		2	514541/530430
BP	GO:0032535	regulation of cellular component size	3/253	56/3736	0.74216	0.950415	516090/338058/540426	LAMTOR5/ARF1/MSN	3	2	338058/540426	1	516090
BP	GO:0046700	heterocycle catabolic process	6/253	107/3736	0.74278	0.950415	617943/287019/280955/404148/281181/505618	PCID2/PFKFB2/VIM/PGAM1/GAPDH/RNASEH2C	6	5	617943/287019/280955/404148/281181	1	505618
BP	GO:0045935	positive regulation of nucleobase-containing compound metabolic process	18/253	300/3736	0.744911	0.950415	282691/514246/515834/614028/614069/617943/509212/504796/532936/540191/530409/504735/615289/504831/539124/286807/515299/528386	HMGB1/JUNB/TGFB1I1/NPM1/ENY2/PCID2/PIH1D1/ABRAXAS1/TAF9/DDX39B/PHB/CCT3/ABHD14B/CNBP/TRAF6/SUMO2/MED4/CAVIN4	18	11	515834/614028/617943/532936/540191/530409/504735/615289/504831/539124/286807	7	282691/514246/614069/509212/504796/515299/528386
BP	GO:0016477	cell migration	12/253	205/3736	0.745712	0.950415	282691/510833/514541/507692/404122/281057/327682/523601/515158/281440/404156/540426	HMGB1/COL3A1/RAB13/EMC10/ACTG1/CD44/RACK1/EMX2/SPDL1/RAC1/CD63/MSN	12	5	404122/281057/327682/281440/540426	7	282691/510833/514541/507692/523601/515158/404156
BP	GO:0051254	positive regulation of RNA metabolic process	15/253	253/3736	0.746878	0.950415	514246/515834/614028/614069/617943/509212/532936/540191/530409/615289/504831/539124/286807/515299/528386	JUNB/TGFB1I1/NPM1/ENY2/PCID2/PIH1D1/TAF9/DDX39B/PHB/ABHD14B/CNBP/TRAF6/SUMO2/MED4/CAVIN4	15	10	515834/614028/617943/532936/540191/530409/615289/504831/539124/286807	5	514246/614069/509212/515299/528386
BP	GO:0051239	regulation of multicellular organismal process	26/253	426/3736	0.749747	0.950415	281495/282691/281555/510833/515834/281276/507692/523609/530409/530430/618037/512876/528100/327682/280955/512993/613987/522917/516090/767874/281181/539124/281576/281871/614292/519597	SOD1/HMGB1/TUBB2B/COL3A1/TGFB1I1/LDLR/EMC10/PRELID1/PHB/INHBB/CLPTM1/GPR4/SERP1/RACK1/VIM/WDR77/TMEM100/RIOK3/LAMTOR5/HSP90AB1/GAPDH/TRAF6/WARS/ISG15/AKIRIN2/SNX4	26	15	515834/523609/530409/618037/327682/280955/512993/613987/522917/767874/281181/539124/281576/281871/614292	11	281495/282691/281555/510833/281276/507692/530430/512876/528100/516090/519597
BP	GO:0006006	glucose metabolic process	2/253	39/3736	0.752788	0.950415	528100/281181	SERP1/GAPDH	2	1	281181	1	528100
BP	GO:0036293	response to decreased oxygen levels	2/253	39/3736	0.752788	0.950415	281562/282646	UCP2/HSP90B1	2	1	281562	1	282646
BP	GO:0048638	regulation of developmental growth	2/253	39/3736	0.752788	0.950415	281495/528100	SOD1/SERP1	2	0		2	281495/528100
BP	GO:0050804	modulation of chemical synaptic transmission	2/253	39/3736	0.752788	0.950415	338058/536619	ARF1/PAIP2	2	1	338058	1	536619
BP	GO:0097164	ammonium ion metabolic process	2/253	39/3736	0.752788	0.950415	281276/510620	LDLR/ASAH1	2	1	510620	1	281276
BP	GO:0098754	detoxification	2/253	39/3736	0.752788	0.950415	281495/281615	SOD1/ALDH1A1	2	0		2	281495/281615
BP	GO:0099177	regulation of trans-synaptic signaling	2/253	39/3736	0.752788	0.950415	338058/536619	ARF1/PAIP2	2	1	338058	1	536619
BP	GO:1990748	cellular detoxification	2/253	39/3736	0.752788	0.950415	281495/281615	SOD1/ALDH1A1	2	0		2	281495/281615
BP	GO:0006401	RNA catabolic process	3/253	57/3736	0.753053	0.950415	617943/280955/505618	PCID2/VIM/RNASEH2C	3	2	617943/280955	1	505618
BP	GO:0001678	cellular glucose homeostasis	1/253	20/3736	0.754912	0.950415	509212	PIH1D1	1	0		1	509212
BP	GO:0001890	placenta development	1/253	20/3736	0.754912	0.950415	514246	JUNB	1	0		1	514246
BP	GO:0002708	positive regulation of lymphocyte mediated immunity	1/253	20/3736	0.754912	0.950415	539124	TRAF6	1	1	539124	0
BP	GO:0006606	protein import into nucleus	1/253	20/3736	0.754912	0.950415	540457	RAN	1	1	540457	0
BP	GO:0016573	histone acetylation	1/253	20/3736	0.754912	0.950415	509212	PIH1D1	1	0		1	509212
BP	GO:0030856	regulation of epithelial cell differentiation	1/253	20/3736	0.754912	0.950415	613987	TMEM100	1	1	613987	0
BP	GO:0032465	regulation of cytokinesis	1/253	20/3736	0.754912	0.950415	506632	KLHL21	1	1	506632	0
BP	GO:0034968	histone lysine methylation	1/253	20/3736	0.754912	0.950415	509212	PIH1D1	1	0		1	509212
BP	GO:0035303	regulation of dephosphorylation	1/253	20/3736	0.754912	0.950415	282646	HSP90B1	1	0		1	282646
BP	GO:0043401	steroid hormone mediated signaling pathway	1/253	20/3736	0.754912	0.950415	530409	PHB	1	1	530409	0
BP	GO:0051170	import into nucleus	1/253	20/3736	0.754912	0.950415	540457	RAN	1	1	540457	0
BP	GO:0060402	calcium ion transport into cytosol	1/253	20/3736	0.754912	0.950415	326597	CALM	1	0		1	326597
BP	GO:0072655	establishment of protein localization to mitochondrion	1/253	20/3736	0.754912	0.950415	509123	PDCD5	1	0		1	509123
BP	GO:0098732	macromolecule deacylation	1/253	20/3736	0.754912	0.950415	530409	PHB	1	1	530409	0
BP	GO:1903169	regulation of calcium ion transmembrane transport	1/253	20/3736	0.754912	0.950415	326597	CALM	1	0		1	326597
BP	GO:1903531	negative regulation of secretion by cell	1/253	20/3736	0.754912	0.950415	530430	INHBB	1	0		1	530430
BP	GO:1903825	organic acid transmembrane transport	1/253	20/3736	0.754912	0.950415	509977	ARL6IP5	1	1	509977	0
BP	GO:1905039	carboxylic acid transmembrane transport	1/253	20/3736	0.754912	0.950415	509977	ARL6IP5	1	1	509977	0
BP	GO:2000278	regulation of DNA biosynthetic process	1/253	20/3736	0.754912	0.950415	504735	CCT3	1	1	504735	0
BP	GO:0001934	positive regulation of protein phosphorylation	8/253	142/3736	0.757483	0.950415	509212/507692/530409/327682/539124/281440/509977/538238	PIH1D1/EMC10/PHB/RACK1/TRAF6/RAC1/ARL6IP5/PLK1	8	6	530409/327682/539124/281440/509977/538238	2	509212/507692
BP	GO:0007417	central nervous system development	5/253	92/3736	0.757614	0.950415	510833/281276/280955/327680/523601	COL3A1/LDLR/VIM/NDUFS4/EMX2	5	1	280955	4	510833/281276/327680/523601
BP	GO:0006928	movement of cell or subcellular component	16/253	271/3736	0.758235	0.950415	282691/281555/510833/514541/317655/507692/618691/404122/281057/327682/768070/523601/515158/281440/404156/540426	HMGB1/TUBB2B/COL3A1/RAB13/MYH10/EMC10/PHPT1/ACTG1/CD44/RACK1/TUBB3/EMX2/SPDL1/RAC1/CD63/MSN	16	5	404122/281057/327682/281440/540426	11	282691/281555/510833/514541/317655/507692/618691/768070/523601/515158/404156
BP	GO:0043410	positive regulation of MAPK cascade	4/253	75/3736	0.758585	0.950415	507692/530409/539124/509977	EMC10/PHB/TRAF6/ARL6IP5	4	3	530409/539124/509977	1	507692
BP	GO:0051960	regulation of nervous system development	4/253	75/3736	0.758585	0.950415	281555/510833/281276/280955	TUBB2B/COL3A1/LDLR/VIM	4	1	280955	3	281555/510833/281276
BP	GO:0007166	cell surface receptor signaling pathway	21/253	350/3736	0.75882	0.950415	281873/515834/508490/618691/281057/281872/530409/530430/512913/327682/280955/338066/768070/613987/282848/767874/539124/534721/281871/281440/404156	ITGA5/TGFB1I1/ITGA3/PHPT1/CD44/ITGA2/PHB/INHBB/IFI6/RACK1/VIM/ADGRE5/TUBB3/TMEM100/PFDN5/HSP90AB1/TRAF6/DDX47/ISG15/RAC1/CD63	21	14	515834/281057/530409/512913/327682/280955/338066/613987/282848/767874/539124/534721/281871/281440	7	281873/508490/618691/281872/530430/768070/404156
BP	GO:0045595	regulation of cell differentiation	12/253	208/3736	0.763388	0.950415	514246/281555/510833/515834/281276/523609/618037/280955/613987/539124/281871/282466	JUNB/TUBB2B/COL3A1/TGFB1I1/LDLR/PRELID1/CLPTM1/VIM/TMEM100/TRAF6/ISG15/S100A10	12	8	515834/523609/618037/280955/613987/539124/281871/282466	4	514246/281555/510833/281276
BP	GO:0009991	response to extracellular stimulus	3/253	58/3736	0.763575	0.950415	281276/530430/282646	LDLR/INHBB/HSP90B1	3	0		3	281276/530430/282646
BP	GO:0071900	regulation of protein serine/threonine kinase activity	3/253	58/3736	0.763575	0.950415	509212/539124/538238	PIH1D1/TRAF6/PLK1	3	2	539124/538238	1	509212
BP	GO:0009410	response to xenobiotic stimulus	2/253	40/3736	0.765278	0.950415	281495/523601	SOD1/EMX2	2	0		2	281495/523601
BP	GO:0010038	response to metal ion	2/253	40/3736	0.765278	0.950415	514246/404070	JUNB/MT2A	2	0		2	514246/404070
BP	GO:0051091	positive regulation of DNA binding transcription factor activity	2/253	40/3736	0.765278	0.950415	516090/539124	LAMTOR5/TRAF6	2	1	539124	1	516090
BP	GO:0061448	connective tissue development	2/253	40/3736	0.765278	0.950415	512876/510850	GPR4/SERPINH1	2	1	510850	1	512876
BP	GO:0040017	positive regulation of locomotion	5/253	93/3736	0.765985	0.950415	281555/507692/618691/404122/327682	TUBB2B/EMC10/PHPT1/ACTG1/RACK1	5	2	404122/327682	3	281555/507692/618691
BP	GO:0051656	establishment of organelle localization	4/253	76/3736	0.767746	0.950415	512478/515158/519597/538238	SEPT1/SPDL1/SNX4/PLK1	4	1	538238	3	512478/515158/519597
BP	GO:0090066	regulation of anatomical structure size	4/253	76/3736	0.767746	0.950415	281495/516090/338058/540426	SOD1/LAMTOR5/ARF1/MSN	4	2	338058/540426	2	281495/516090
BP	GO:0080134	regulation of response to stress	15/253	257/3736	0.768161	0.950415	282691/614028/281276/507692/504796/404122/540191/530409/512876/280730/522917/539124/281871/509977/519597	HMGB1/NPM1/LDLR/EMC10/ABRAXAS1/ACTG1/DDX39B/PHB/GPR4/BAX/RIOK3/TRAF6/ISG15/ARL6IP5/SNX4	15	8	614028/404122/540191/530409/522917/539124/281871/509977	7	282691/281276/507692/504796/512876/280730/519597
BP	GO:0006325	chromatin organization	7/253	127/3736	0.768387	0.950415	282691/509212/513297/515594/504796/512427/530409	HMGB1/PIH1D1/L3MBTL2/PRMT5/ABRAXAS1/NASP/PHB	7	3	513297/515594/530409	4	282691/509212/504796/512427
BP	GO:0001523	retinoid metabolic process	1/253	21/3736	0.771599	0.950415	281615	ALDH1A1	1	0		1	281615
BP	GO:0002821	positive regulation of adaptive immune response	1/253	21/3736	0.771599	0.950415	539124	TRAF6	1	1	539124	0
BP	GO:0002824	positive regulation of adaptive immune response based on somatic recombination of immune receptors built from immunoglobulin superfamily domains	1/253	21/3736	0.771599	0.950415	539124	TRAF6	1	1	539124	0
BP	GO:0005976	polysaccharide metabolic process	1/253	21/3736	0.771599	0.950415	532726	PPP1R2	1	0		1	532726
BP	GO:0006475	internal protein amino acid acetylation	1/253	21/3736	0.771599	0.950415	509212	PIH1D1	1	0		1	509212
BP	GO:0006641	triglyceride metabolic process	1/253	21/3736	0.771599	0.950415	281276	LDLR	1	0		1	281276
BP	GO:0009267	cellular response to starvation	1/253	21/3736	0.771599	0.950415	530430	INHBB	1	0		1	530430
BP	GO:0009755	hormone-mediated signaling pathway	1/253	21/3736	0.771599	0.950415	530409	PHB	1	1	530409	0
BP	GO:0010508	positive regulation of autophagy	1/253	21/3736	0.771599	0.950415	282479	SLC25A5	1	0		1	282479
BP	GO:0010595	positive regulation of endothelial cell migration	1/253	21/3736	0.771599	0.950415	507692	EMC10	1	0		1	507692
BP	GO:0016101	diterpenoid metabolic process	1/253	21/3736	0.771599	0.950415	281615	ALDH1A1	1	0		1	281615
BP	GO:0016241	regulation of macroautophagy	1/253	21/3736	0.771599	0.950415	282479	SLC25A5	1	0		1	282479
BP	GO:0018393	internal peptidyl-lysine acetylation	1/253	21/3736	0.771599	0.950415	509212	PIH1D1	1	0		1	509212
BP	GO:0031056	regulation of histone modification	1/253	21/3736	0.771599	0.950415	509212	PIH1D1	1	0		1	509212
BP	GO:0031109	microtubule polymerization or depolymerization	1/253	21/3736	0.771599	0.950415	540040	ARL3	1	0		1	540040
BP	GO:0031345	negative regulation of cell projection organization	1/253	21/3736	0.771599	0.950415	280955	VIM	1	1	280955	0
BP	GO:0034308	primary alcohol metabolic process	1/253	21/3736	0.771599	0.950415	281615	ALDH1A1	1	0		1	281615
BP	GO:0035150	regulation of tube size	1/253	21/3736	0.771599	0.950415	281495	SOD1	1	0		1	281495
BP	GO:0035265	organ growth	1/253	21/3736	0.771599	0.950415	528100	SERP1	1	0		1	528100
BP	GO:0035296	regulation of tube diameter	1/253	21/3736	0.771599	0.950415	281495	SOD1	1	0		1	281495
BP	GO:0035967	cellular response to topologically incorrect protein	1/253	21/3736	0.771599	0.950415	280730	BAX	1	0		1	280730
BP	GO:0042440	pigment metabolic process	1/253	21/3736	0.771599	0.950415	327699	ATP5IF1	1	0		1	327699
BP	GO:0050880	regulation of blood vessel size	1/253	21/3736	0.771599	0.950415	281495	SOD1	1	0		1	281495
BP	GO:0051048	negative regulation of secretion	1/253	21/3736	0.771599	0.950415	530430	INHBB	1	0		1	530430
BP	GO:0055002	striated muscle cell development	1/253	21/3736	0.771599	0.950415	404122	ACTG1	1	1	404122	0
BP	GO:0097746	regulation of blood vessel diameter	1/253	21/3736	0.771599	0.950415	281495	SOD1	1	0		1	281495
BP	GO:1902806	regulation of cell cycle G1/S phase transition	1/253	21/3736	0.771599	0.950415	511869	TM4SF5	1	0		1	511869
BP	GO:0007420	brain development	3/253	59/3736	0.773731	0.950415	510833/327680/523601	COL3A1/NDUFS4/EMX2	3	0		3	510833/327680/523601
BP	GO:0048812	neuron projection morphogenesis	3/253	59/3736	0.773731	0.950415	281555/505066/768070	TUBB2B/TBCE/TUBB3	3	1	505066	2	281555/768070
BP	GO:0019439	aromatic compound catabolic process	6/253	111/3736	0.774057	0.950415	617943/287019/280955/404148/281181/505618	PCID2/PFKFB2/VIM/PGAM1/GAPDH/RNASEH2C	6	5	617943/287019/280955/404148/281181	1	505618
BP	GO:0044282	small molecule catabolic process	5/253	94/3736	0.774136	0.950415	532797/508918/506888/281748/281785	IMPAD1/SCP2/DLST/ECHS1/GLUD1	5	3	506888/281748/281785	2	532797/508918
BP	GO:1902532	negative regulation of intracellular signal transduction	5/253	94/3736	0.774136	0.950415	326597/510008/530409/539640/522917	CALM/FHL2/PHB/RCAN1/RIOK3	5	4	510008/530409/539640/522917	1	326597
BP	GO:0042110	T cell activation	4/253	77/3736	0.776635	0.950415	523609/618037/539124/540426	PRELID1/CLPTM1/TRAF6/MSN	4	4	523609/618037/539124/540426	0
BP	GO:0048870	cell motility	13/253	227/3736	0.779217	0.950415	282691/510833/514541/507692/618691/404122/281057/327682/523601/515158/281440/404156/540426	HMGB1/COL3A1/RAB13/EMC10/PHPT1/ACTG1/CD44/RACK1/EMX2/SPDL1/RAC1/CD63/MSN	13	5	404122/281057/327682/281440/540426	8	282691/510833/514541/507692/618691/523601/515158/404156
BP	GO:0051674	localization of cell	13/253	227/3736	0.779217	0.950415	282691/510833/514541/507692/618691/404122/281057/327682/523601/515158/281440/404156/540426	HMGB1/COL3A1/RAB13/EMC10/PHPT1/ACTG1/CD44/RACK1/EMX2/SPDL1/RAC1/CD63/MSN	13	5	404122/281057/327682/281440/540426	8	282691/510833/514541/507692/618691/523601/515158/404156
BP	GO:0019221	cytokine-mediated signaling pathway	3/253	60/3736	0.783529	0.950415	281057/539124/281871	CD44/TRAF6/ISG15	3	3	281057/539124/281871	0
BP	GO:0050878	regulation of body fluid levels	3/253	60/3736	0.783529	0.950415	404189/281627/512581	NME1/ANXA8L1/F2RL2	3	1	512581	2	404189/281627
BP	GO:1903320	regulation of protein modification by small protein conjugation or removal	3/253	60/3736	0.783529	0.950415	504876/281871/538238	RPL23/ISG15/PLK1	3	2	281871/538238	1	504876
BP	GO:0044703	multi-organism reproductive process	8/253	146/3736	0.784148	0.950415	281495/514246/530430/504735/512478/281407/536619/538238	SOD1/JUNB/INHBB/CCT3/SEPT1/PLAT/PAIP2/PLK1	8	3	504735/281407/538238	5	281495/514246/530430/512478/536619
BP	GO:0003008	system process	12/253	212/3736	0.785636	0.950415	281495/505066/281276/615300/530430/512876/613987/535127/287022/281701/536619/509977	SOD1/TBCE/LDLR/RPL38/INHBB/GPR4/TMEM100/MYO6/YWHAZ/CNGA3/PAIP2/ARL6IP5	12	5	505066/613987/287022/281701/509977	7	281495/281276/615300/530430/512876/535127/536619
BP	GO:0000723	telomere maintenance	1/253	22/3736	0.787153	0.950415	504735	CCT3	1	1	504735	0
BP	GO:0001959	regulation of cytokine-mediated signaling pathway	1/253	22/3736	0.787153	0.950415	281871	ISG15	1	1	281871	0
BP	GO:0008217	regulation of blood pressure	1/253	22/3736	0.787153	0.950415	281495	SOD1	1	0		1	281495
BP	GO:0031123	RNA 3'-end processing	1/253	22/3736	0.787153	0.950415	614837	SSU72	1	0		1	614837
BP	GO:0034764	positive regulation of transmembrane transport	1/253	22/3736	0.787153	0.950415	326597	CALM	1	0		1	326597
BP	GO:0035195	gene silencing by miRNA	1/253	22/3736	0.787153	0.950415	507564	HNRNPA2B1	1	0		1	507564
BP	GO:0042102	positive regulation of T cell proliferation	1/253	22/3736	0.787153	0.950415	539124	TRAF6	1	1	539124	0
BP	GO:0045995	regulation of embryonic development	1/253	22/3736	0.787153	0.950415	327682	RACK1	1	1	327682	0
BP	GO:0046718	viral entry into host cell	1/253	22/3736	0.787153	0.950415	530409	PHB	1	1	530409	0
BP	GO:0051261	protein depolymerization	1/253	22/3736	0.787153	0.950415	281831	HSPA8	1	1	281831	0
BP	GO:0051865	protein autoubiquitination	1/253	22/3736	0.787153	0.950415	539124	TRAF6	1	1	539124	0
BP	GO:0072006	nephron development	1/253	22/3736	0.787153	0.950415	512876	GPR4	1	0		1	512876
BP	GO:1902275	regulation of chromatin organization	1/253	22/3736	0.787153	0.950415	509212	PIH1D1	1	0		1	509212
BP	GO:0000003	reproduction	11/253	196/3736	0.787292	0.950415	281495/514246/514541/530430/281729/504735/512478/281407/512993/536619/538238	SOD1/JUNB/RAB13/INHBB/SMC3/CCT3/SEPT1/PLAT/WDR77/PAIP2/PLK1	11	5	281729/504735/281407/512993/538238	6	281495/514246/514541/530430/512478/536619
BP	GO:0022414	reproductive process	11/253	196/3736	0.787292	0.950415	281495/514246/514541/530430/281729/504735/512478/281407/512993/536619/538238	SOD1/JUNB/RAB13/INHBB/SMC3/CCT3/SEPT1/PLAT/WDR77/PAIP2/PLK1	11	5	281729/504735/281407/512993/538238	6	281495/514246/514541/530430/512478/536619
BP	GO:0001822	kidney development	2/253	42/3736	0.788626	0.950415	540040/512876	ARL3/GPR4	2	0		2	540040/512876
BP	GO:0006479	protein methylation	2/253	42/3736	0.788626	0.950415	509212/515594	PIH1D1/PRMT5	2	1	515594	1	509212
BP	GO:0008213	protein alkylation	2/253	42/3736	0.788626	0.950415	509212/515594	PIH1D1/PRMT5	2	1	515594	1	509212
BP	GO:0030217	T cell differentiation	2/253	42/3736	0.788626	0.950415	523609/618037	PRELID1/CLPTM1	2	2	523609/618037	0
BP	GO:0032271	regulation of protein polymerization	2/253	42/3736	0.788626	0.950415	540040/338058	ARL3/ARF1	2	1	338058	1	540040
BP	GO:0033157	regulation of intracellular protein transport	2/253	42/3736	0.788626	0.950415	509123/615565	PDCD5/FIS1	2	0		2	509123/615565
BP	GO:0060326	cell chemotaxis	2/253	42/3736	0.788626	0.950415	282691/514541	HMGB1/RAB13	2	0		2	282691/514541
BP	GO:0070372	regulation of ERK1 and ERK2 cascade	2/253	42/3736	0.788626	0.950415	530409/287022	PHB/YWHAZ	2	2	530409/287022	0
BP	GO:0098656	anion transmembrane transport	2/253	42/3736	0.788626	0.950415	282479/509977	SLC25A5/ARL6IP5	2	1	509977	1	282479
BP	GO:0019953	sexual reproduction	7/253	130/3736	0.789015	0.950415	281495/530430/504735/512478/281407/536619/538238	SOD1/INHBB/CCT3/SEPT1/PLAT/PAIP2/PLK1	7	3	504735/281407/538238	4	281495/530430/512478/536619
BP	GO:0009725	response to hormone	5/253	96/3736	0.789788	0.950415	514541/510008/530409/530430/540426	RAB13/FHL2/PHB/INHBB/MSN	5	3	510008/530409/540426	2	514541/530430
BP	GO:0010562	positive regulation of phosphorus metabolic process	9/253	164/3736	0.792613	0.950415	509212/507692/530409/327682/515233/539124/281440/509977/538238	PIH1D1/EMC10/PHB/RACK1/EEF1A2/TRAF6/RAC1/ARL6IP5/PLK1	9	6	530409/327682/539124/281440/509977/538238	3	509212/507692/515233
BP	GO:0045937	positive regulation of phosphate metabolic process	9/253	164/3736	0.792613	0.950415	509212/507692/530409/327682/515233/539124/281440/509977/538238	PIH1D1/EMC10/PHB/RACK1/EEF1A2/TRAF6/RAC1/ARL6IP5/PLK1	9	6	530409/327682/539124/281440/509977/538238	3	509212/507692/515233
BP	GO:0097193	intrinsic apoptotic signaling pathway	3/253	61/3736	0.792976	0.950415	280730/512913/509977	BAX/IFI6/ARL6IP5	3	2	512913/509977	1	280730
BP	GO:0051046	regulation of secretion	4/253	79/3736	0.79361	0.950415	317655/530430/528100/519597	MYH10/INHBB/SERP1/SNX4	4	0		4	317655/530430/528100/519597
BP	GO:0050776	regulation of immune response	7/253	131/3736	0.795578	0.950415	282691/618691/530409/522917/539124/281871/519597	HMGB1/PHPT1/PHB/RIOK3/TRAF6/ISG15/SNX4	7	4	530409/522917/539124/281871	3	282691/618691/519597
BP	GO:0048609	multicellular organismal reproductive process	6/253	114/3736	0.795597	0.950415	281495/514246/530430/512478/536619/538238	SOD1/JUNB/INHBB/SEPT1/PAIP2/PLK1	6	1	538238	5	281495/514246/530430/512478/536619
BP	GO:0051241	negative regulation of multicellular organismal process	8/253	148/3736	0.796652	0.950415	281495/510833/281276/530430/512876/280955/512993/767874	SOD1/COL3A1/LDLR/INHBB/GPR4/VIM/WDR77/HSP90AB1	8	3	280955/512993/767874	5	281495/510833/281276/530430/512876
BP	GO:0031399	regulation of protein modification process	16/253	279/3736	0.797293	0.950415	281495/614028/509212/507692/530409/327682/327680/504876/539124/281576/281871/282646/287022/281440/509977/538238	SOD1/NPM1/PIH1D1/EMC10/PHB/RACK1/NDUFS4/RPL23/TRAF6/WARS/ISG15/HSP90B1/YWHAZ/RAC1/ARL6IP5/PLK1	16	10	614028/530409/327682/539124/281576/281871/287022/281440/509977/538238	6	281495/509212/507692/327680/504876/282646
BP	GO:0009605	response to external stimulus	20/253	343/3736	0.797581	0.950415	282691/281555/514541/281276/618250/614791/618530/530409/530430/512876/512913/280955/768070/522917/539124/281871/282646/404156/614292/519597	HMGB1/TUBB2B/RAB13/LDLR/S100A14/CCDC130/ROMO1/PHB/INHBB/GPR4/IFI6/VIM/TUBB3/RIOK3/TRAF6/ISG15/HSP90B1/CD63/AKIRIN2/SNX4	20	8	614791/530409/512913/280955/522917/539124/281871/614292	12	282691/281555/514541/281276/618250/618530/530430/512876/768070/282646/404156/519597
BP	GO:0001654	eye development	2/253	43/3736	0.799517	0.950415	280955/282848	VIM/PFDN5	2	2	280955/282848	0
BP	GO:0010720	positive regulation of cell development	2/253	43/3736	0.799517	0.950415	281555/282466	TUBB2B/S100A10	2	1	282466	1	281555
BP	GO:0016485	protein processing	2/253	43/3736	0.799517	0.950415	530409/281407	PHB/PLAT	2	2	530409/281407	0
BP	GO:0045664	regulation of neuron differentiation	2/253	43/3736	0.799517	0.950415	281555/280955	TUBB2B/VIM	2	1	280955	1	281555
BP	GO:1901214	regulation of neuron death	2/253	43/3736	0.799517	0.950415	281495/280730	SOD1/BAX	2	0		2	281495/280730
BP	GO:0000413	protein peptidyl-prolyl isomerization	1/253	23/3736	0.801653	0.950415	538998	FKBP2	1	0		1	538998
BP	GO:0001510	RNA methylation	1/253	23/3736	0.801653	0.950415	511197	METTL1	1	1	511197	0
BP	GO:0001578	microtubule bundle formation	1/253	23/3736	0.801653	0.950415	538238	PLK1	1	1	538238	0
BP	GO:0009408	response to heat	1/253	23/3736	0.801653	0.950415	281495	SOD1	1	0		1	281495
BP	GO:0018394	peptidyl-lysine acetylation	1/253	23/3736	0.801653	0.950415	509212	PIH1D1	1	0		1	509212
BP	GO:0030260	entry into host cell	1/253	23/3736	0.801653	0.950415	530409	PHB	1	1	530409	0
BP	GO:0030282	bone mineralization	1/253	23/3736	0.801653	0.950415	281871	ISG15	1	1	281871	0
BP	GO:0030534	adult behavior	1/253	23/3736	0.801653	0.950415	505066	TBCE	1	1	505066	0
BP	GO:0032200	telomere organization	1/253	23/3736	0.801653	0.950415	504735	CCT3	1	1	504735	0
BP	GO:0035194	posttranscriptional gene silencing by RNA	1/253	23/3736	0.801653	0.950415	507564	HNRNPA2B1	1	0		1	507564
BP	GO:0044409	entry into host	1/253	23/3736	0.801653	0.950415	530409	PHB	1	1	530409	0
BP	GO:0045165	cell fate commitment	1/253	23/3736	0.801653	0.950415	515834	TGFB1I1	1	1	515834	0
BP	GO:0050921	positive regulation of chemotaxis	1/253	23/3736	0.801653	0.950415	281555	TUBB2B	1	0		1	281555
BP	GO:0051806	entry into cell of other organism involved in symbiotic interaction	1/253	23/3736	0.801653	0.950415	530409	PHB	1	1	530409	0
BP	GO:0051828	entry into other organism involved in symbiotic interaction	1/253	23/3736	0.801653	0.950415	530409	PHB	1	1	530409	0
BP	GO:0055076	transition metal ion homeostasis	1/253	23/3736	0.801653	0.950415	281495	SOD1	1	0		1	281495
BP	GO:0061912	selective autophagy	1/253	23/3736	0.801653	0.950415	282479	SLC25A5	1	0		1	282479
BP	GO:0062014	negative regulation of small molecule metabolic process	1/253	23/3736	0.801653	0.950415	281495	SOD1	1	0		1	281495
BP	GO:1902107	positive regulation of leukocyte differentiation	1/253	23/3736	0.801653	0.950415	539124	TRAF6	1	1	539124	0
BP	GO:1903725	regulation of phospholipid metabolic process	1/253	23/3736	0.801653	0.950415	281276	LDLR	1	0		1	281276
BP	GO:2001236	regulation of extrinsic apoptotic signaling pathway	1/253	23/3736	0.801653	0.950415	512913	IFI6	1	1	512913	0
BP	GO:0032870	cellular response to hormone stimulus	4/253	80/3736	0.801704	0.950415	514541/530409/530430/540426	RAB13/PHB/INHBB/MSN	4	2	530409/540426	2	514541/530430
BP	GO:0002250	adaptive immune response	3/253	62/3736	0.802079	0.950415	282691/530409/539124	HMGB1/PHB/TRAF6	3	2	530409/539124	1	282691
BP	GO:0007267	cell-cell signaling	8/253	150/3736	0.808612	0.951216	515834/530430/528100/327682/282848/338058/536619/519597	TGFB1I1/INHBB/SERP1/RACK1/PFDN5/ARF1/PAIP2/SNX4	8	4	515834/327682/282848/338058	4	530430/528100/536619/519597
BP	GO:0051270	regulation of cellular component movement	8/253	150/3736	0.808612	0.951216	281555/510833/507692/618691/404122/327682/281440/540426	TUBB2B/COL3A1/EMC10/PHPT1/ACTG1/RACK1/RAC1/MSN	8	4	404122/327682/281440/540426	4	281555/510833/507692/618691
BP	GO:0032504	multicellular organism reproduction	6/253	116/3736	0.809064	0.951216	281495/514246/530430/512478/536619/538238	SOD1/JUNB/INHBB/SEPT1/PAIP2/PLK1	6	1	538238	5	281495/514246/530430/512478/536619
BP	GO:1901361	organic cyclic compound catabolic process	6/253	116/3736	0.809064	0.951216	617943/287019/280955/404148/281181/505618	PCID2/PFKFB2/VIM/PGAM1/GAPDH/RNASEH2C	6	5	617943/287019/280955/404148/281181	1	505618
BP	GO:0043269	regulation of ion transport	4/253	81/3736	0.809539	0.951216	326597/523609/509977/519597	CALM/PRELID1/ARL6IP5/SNX4	4	2	523609/509977	2	326597/519597
BP	GO:0042445	hormone metabolic process	2/253	44/3736	0.80991	0.951216	281615/281157	ALDH1A1/FDX1	2	1	281157	1	281615
BP	GO:0045444	fat cell differentiation	2/253	44/3736	0.80991	0.951216	515834/530430	TGFB1I1/INHBB	2	1	515834	1	530430
BP	GO:0070371	ERK1 and ERK2 cascade	2/253	44/3736	0.80991	0.951216	530409/287022	PHB/YWHAZ	2	2	530409/287022	0
BP	GO:0071216	cellular response to biotic stimulus	2/253	44/3736	0.80991	0.951216	280955/539124	VIM/TRAF6	2	2	280955/539124	0
BP	GO:0071496	cellular response to external stimulus	2/253	44/3736	0.80991	0.951216	530430/282646	INHBB/HSP90B1	2	0		2	530430/282646
BP	GO:0007186	G-protein coupled receptor signaling pathway	5/253	99/3736	0.811674	0.951216	530409/512876/281528/281452/512581	PHB/GPR4/TGM2/RGS7/F2RL2	5	2	530409/512581	3	512876/281528/281452
BP	GO:0006665	sphingolipid metabolic process	1/253	24/3736	0.815168	0.951216	510620	ASAH1	1	1	510620	0
BP	GO:0007369	gastrulation	1/253	24/3736	0.815168	0.951216	327682	RACK1	1	1	327682	0
BP	GO:0009064	glutamine family amino acid metabolic process	1/253	24/3736	0.815168	0.951216	281785	GLUD1	1	1	281785	0
BP	GO:0016441	posttranscriptional gene silencing	1/253	24/3736	0.815168	0.951216	507564	HNRNPA2B1	1	0		1	507564
BP	GO:0030323	respiratory tube development	1/253	24/3736	0.815168	0.951216	287022	YWHAZ	1	1	287022	0
BP	GO:0030324	lung development	1/253	24/3736	0.815168	0.951216	287022	YWHAZ	1	1	287022	0
BP	GO:0031398	positive regulation of protein ubiquitination	1/253	24/3736	0.815168	0.951216	538238	PLK1	1	1	538238	0
BP	GO:0033002	muscle cell proliferation	1/253	24/3736	0.815168	0.951216	530409	PHB	1	1	530409	0
BP	GO:0036503	ERAD pathway	1/253	24/3736	0.815168	0.951216	282646	HSP90B1	1	0		1	282646
BP	GO:0042594	response to starvation	1/253	24/3736	0.815168	0.951216	530430	INHBB	1	0		1	530430
BP	GO:0050777	negative regulation of immune response	1/253	24/3736	0.815168	0.951216	281871	ISG15	1	1	281871	0
BP	GO:0060541	respiratory system development	1/253	24/3736	0.815168	0.951216	287022	YWHAZ	1	1	287022	0
BP	GO:0060828	regulation of canonical Wnt signaling pathway	1/253	24/3736	0.815168	0.951216	282848	PFDN5	1	1	282848	0
BP	GO:1901264	carbohydrate derivative transport	1/253	24/3736	0.815168	0.951216	282479	SLC25A5	1	0		1	282479
BP	GO:0060322	head development	3/253	64/3736	0.819282	0.951216	510833/327680/523601	COL3A1/NDUFS4/EMX2	3	0		3	510833/327680/523601
BP	GO:0002366	leukocyte activation involved in immune response	2/253	45/3736	0.819822	0.951216	282691/519597	HMGB1/SNX4	2	0		2	282691/519597
BP	GO:0043434	response to peptide hormone	2/253	45/3736	0.819822	0.951216	514541/530430	RAB13/INHBB	2	0		2	514541/530430
BP	GO:0051302	regulation of cell division	2/253	45/3736	0.819822	0.951216	327682/506632	RACK1/KLHL21	2	2	327682/506632	0
BP	GO:0045596	negative regulation of cell differentiation	4/253	83/3736	0.824457	0.951216	510833/515834/281276/280955	COL3A1/TGFB1I1/LDLR/VIM	4	2	515834/280955	2	510833/281276
BP	GO:0007276	gamete generation	5/253	101/3736	0.825235	0.951216	281495/530430/512478/536619/538238	SOD1/INHBB/SEPT1/PAIP2/PLK1	5	1	538238	4	281495/530430/512478/536619
BP	GO:0040007	growth	7/253	136/3736	0.826108	0.951216	281495/445425/505066/404070/530409/528100/327682	SOD1/TKT/TBCE/MT2A/PHB/SERP1/RACK1	7	4	445425/505066/530409/327682	3	281495/404070/528100
BP	GO:0051249	regulation of lymphocyte activation	3/253	65/3736	0.827398	0.951216	523609/618037/539124	PRELID1/CLPTM1/TRAF6	3	3	523609/618037/539124	0
BP	GO:1901605	alpha-amino acid metabolic process	3/253	65/3736	0.827398	0.951216	506888/507197/281785	DLST/SHMT2/GLUD1	3	3	506888/507197/281785	0
BP	GO:0002244	hematopoietic progenitor cell differentiation	1/253	25/3736	0.827765	0.951216	767986	C5H12orf29	1	0		1	767986
BP	GO:0006400	tRNA modification	1/253	25/3736	0.827765	0.951216	511197	METTL1	1	1	511197	0
BP	GO:0006473	protein acetylation	1/253	25/3736	0.827765	0.951216	509212	PIH1D1	1	0		1	509212
BP	GO:0006497	protein lipidation	1/253	25/3736	0.827765	0.951216	615114	SELENOK	1	0		1	615114
BP	GO:0018208	peptidyl-proline modification	1/253	25/3736	0.827765	0.951216	538998	FKBP2	1	0		1	538998
BP	GO:0035264	multicellular organism growth	1/253	25/3736	0.827765	0.951216	281495	SOD1	1	0		1	281495
BP	GO:0042737	drug catabolic process	1/253	25/3736	0.827765	0.951216	506888	DLST	1	1	506888	0
BP	GO:0043405	regulation of MAP kinase activity	1/253	25/3736	0.827765	0.951216	539124	TRAF6	1	1	539124	0
BP	GO:0048705	skeletal system morphogenesis	1/253	25/3736	0.827765	0.951216	510850	SERPINH1	1	1	510850	0
BP	GO:0051896	regulation of protein kinase B signaling	1/253	25/3736	0.827765	0.951216	530409	PHB	1	1	530409	0
BP	GO:0055001	muscle cell development	1/253	25/3736	0.827765	0.951216	404122	ACTG1	1	1	404122	0
BP	GO:0060401	cytosolic calcium ion transport	1/253	25/3736	0.827765	0.951216	326597	CALM	1	0		1	326597
BP	GO:1905897	regulation of response to endoplasmic reticulum stress	1/253	25/3736	0.827765	0.951216	280730	BAX	1	0		1	280730
BP	GO:2001022	positive regulation of response to DNA damage stimulus	1/253	25/3736	0.827765	0.951216	504796	ABRAXAS1	1	0		1	504796
BP	GO:0006954	inflammatory response	6/253	119/3736	0.827961	0.951216	280794/282691/281276/530409/512876/519597	FN1/HMGB1/LDLR/PHB/GPR4/SNX4	6	1	530409	5	280794/282691/281276/512876/519597
BP	GO:0002263	cell activation involved in immune response	2/253	46/3736	0.82927	0.951216	282691/519597	HMGB1/SNX4	2	0		2	282691/519597
BP	GO:0006402	mRNA catabolic process	2/253	46/3736	0.82927	0.951216	617943/280955	PCID2/VIM	2	2	617943/280955	0
BP	GO:0030522	intracellular receptor signaling pathway	2/253	46/3736	0.82927	0.951216	530409/522917	PHB/RIOK3	2	2	530409/522917	0
BP	GO:0043542	endothelial cell migration	2/253	46/3736	0.82927	0.951216	514541/507692	RAB13/EMC10	2	0		2	514541/507692
BP	GO:0070588	calcium ion transmembrane transport	2/253	46/3736	0.82927	0.951216	326597/327703	CALM/CACNB1	2	0		2	326597/327703
BP	GO:0040012	regulation of locomotion	8/253	154/3736	0.830929	0.951216	281555/510833/507692/618691/404122/327682/281440/540426	TUBB2B/COL3A1/EMC10/PHPT1/ACTG1/RACK1/RAC1/MSN	8	4	404122/327682/281440/540426	4	281555/510833/507692/618691
BP	GO:0032101	regulation of response to external stimulus	7/253	137/3736	0.831766	0.951216	281555/281276/530409/512876/522917/539124/519597	TUBB2B/LDLR/PHB/GPR4/RIOK3/TRAF6/SNX4	7	3	530409/522917/539124	4	281555/281276/512876/519597
BP	GO:0051093	negative regulation of developmental process	6/253	120/3736	0.833921	0.951216	510833/515834/281276/512876/280955/512993	COL3A1/TGFB1I1/LDLR/GPR4/VIM/WDR77	6	3	515834/280955/512993	3	510833/281276/512876
BP	GO:0016055	Wnt signaling pathway	3/253	66/3736	0.835202	0.951216	515834/327682/282848	TGFB1I1/RACK1/PFDN5	3	3	515834/327682/282848	0
BP	GO:0051090	regulation of DNA binding transcription factor activity	3/253	66/3736	0.835202	0.951216	616066/516090/539124	DAP/LAMTOR5/TRAF6	3	2	616066/539124	1	516090
BP	GO:0198738	cell-cell signaling by wnt	3/253	66/3736	0.835202	0.951216	515834/327682/282848	TGFB1I1/RACK1/PFDN5	3	3	515834/327682/282848	0
BP	GO:0032543	mitochondrial translation	2/253	47/3736	0.83827	0.951216	507197/509502	SHMT2/PTCD3	2	2	507197/509502	0
BP	GO:0070482	response to oxygen levels	2/253	47/3736	0.83827	0.951216	281562/282646	UCP2/HSP90B1	2	1	281562	1	282646
BP	GO:0006109	regulation of carbohydrate metabolic process	1/253	26/3736	0.839508	0.951216	404148	PGAM1	1	1	404148	0
BP	GO:0008643	carbohydrate transport	1/253	26/3736	0.839508	0.951216	282358	SLC2A3	1	1	282358	0
BP	GO:0018022	peptidyl-lysine methylation	1/253	26/3736	0.839508	0.951216	509212	PIH1D1	1	0		1	509212
BP	GO:0032946	positive regulation of mononuclear cell proliferation	1/253	26/3736	0.839508	0.951216	539124	TRAF6	1	1	539124	0
BP	GO:0034644	cellular response to UV	1/253	26/3736	0.839508	0.951216	617407	COPS9	1	0		1	617407
BP	GO:0045598	regulation of fat cell differentiation	1/253	26/3736	0.839508	0.951216	515834	TGFB1I1	1	1	515834	0
BP	GO:0045766	positive regulation of angiogenesis	1/253	26/3736	0.839508	0.951216	507692	EMC10	1	0		1	507692
BP	GO:0050671	positive regulation of lymphocyte proliferation	1/253	26/3736	0.839508	0.951216	539124	TRAF6	1	1	539124	0
BP	GO:0051224	negative regulation of protein transport	1/253	26/3736	0.839508	0.951216	530430	INHBB	1	0		1	530430
BP	GO:0055088	lipid homeostasis	1/253	26/3736	0.839508	0.951216	281276	LDLR	1	0		1	281276
BP	GO:0071356	cellular response to tumor necrosis factor	1/253	26/3736	0.839508	0.951216	510620	ASAH1	1	1	510620	0
BP	GO:0071482	cellular response to light stimulus	1/253	26/3736	0.839508	0.951216	617407	COPS9	1	0		1	617407
BP	GO:1901215	negative regulation of neuron death	1/253	26/3736	0.839508	0.951216	281495	SOD1	1	0		1	281495
BP	GO:1904950	negative regulation of establishment of protein localization	1/253	26/3736	0.839508	0.951216	530430	INHBB	1	0		1	530430
BP	GO:0034762	regulation of transmembrane transport	3/253	67/3736	0.842701	0.954285	326597/280979/509977	CALM/ACTB/ARL6IP5	3	2	280979/509977	1	326597
BP	GO:0003006	developmental process involved in reproduction	4/253	86/3736	0.845018	0.956358	281495/514246/514541/512993	SOD1/JUNB/RAB13/WDR77	4	1	512993	3	281495/514246/514541
BP	GO:0019058	viral life cycle	2/253	48/3736	0.846841	0.95787	530409/281871	PHB/ISG15	2	2	530409/281871	0
BP	GO:0002252	immune effector process	7/253	140/3736	0.847877	0.958098	282691/530409/512913/522917/539124/281871/519597	HMGB1/PHB/IFI6/RIOK3/TRAF6/ISG15/SNX4	7	5	530409/512913/522917/539124/281871	2	282691/519597
BP	GO:0007519	skeletal muscle tissue development	1/253	27/3736	0.850452	0.958098	514106	MYLPF	1	1	514106	0
BP	GO:0042158	lipoprotein biosynthetic process	1/253	27/3736	0.850452	0.958098	615114	SELENOK	1	0		1	615114
BP	GO:0060538	skeletal muscle organ development	1/253	27/3736	0.850452	0.958098	514106	MYLPF	1	1	514106	0
BP	GO:0070374	positive regulation of ERK1 and ERK2 cascade	1/253	27/3736	0.850452	0.958098	530409	PHB	1	1	530409	0
BP	GO:0071383	cellular response to steroid hormone stimulus	1/253	27/3736	0.850452	0.958098	530409	PHB	1	1	530409	0
BP	GO:1900180	regulation of protein localization to nucleus	1/253	27/3736	0.850452	0.958098	516090	LAMTOR5	1	0		1	516090
BP	GO:2000147	positive regulation of cell motility	4/253	87/3736	0.851408	0.958625	507692/618691/404122/327682	EMC10/PHPT1/ACTG1/RACK1	4	2	404122/327682	2	507692/618691
BP	GO:0002696	positive regulation of leukocyte activation	2/253	49/3736	0.854998	0.960786	539124/519597	TRAF6/SNX4	2	1	539124	1	519597
BP	GO:0006629	lipid metabolic process	17/253	311/3736	0.860181	0.960786	281495/615906/280924/281615/532797/508918/281276/510620/514293/281824/515233/281748/281157/281507/614196/521822/507290	SOD1/LSS/SCD/ALDH1A1/IMPAD1/SCP2/LDLR/ASAH1/IDI1/HSD3B1/EEF1A2/ECHS1/FDX1/STAR/LACTB/FADS2/DEGS1	17	6	510620/281824/281748/281157/281507/507290	11	281495/615906/280924/281615/532797/508918/281276/514293/515233/614196/521822
BP	GO:0001649	osteoblast differentiation	1/253	28/3736	0.860653	0.960786	514246	JUNB	1	0		1	514246
BP	GO:0003007	heart morphogenesis	1/253	28/3736	0.860653	0.960786	613987	TMEM100	1	1	613987	0
BP	GO:0007204	positive regulation of cytosolic calcium ion concentration	1/253	28/3736	0.860653	0.960786	326597	CALM	1	0		1	326597
BP	GO:0008277	regulation of G-protein coupled receptor protein signaling pathway	1/253	28/3736	0.860653	0.960786	530409	PHB	1	1	530409	0
BP	GO:0015698	inorganic anion transport	1/253	28/3736	0.860653	0.960786	282484	SLC34A2	1	0		1	282484
BP	GO:0017157	regulation of exocytosis	1/253	28/3736	0.860653	0.960786	519597	SNX4	1	0		1	519597
BP	GO:0031047	gene silencing by RNA	1/253	28/3736	0.860653	0.960786	507564	HNRNPA2B1	1	0		1	507564
BP	GO:0043433	negative regulation of DNA binding transcription factor activity	1/253	28/3736	0.860653	0.960786	616066	DAP	1	1	616066	0
BP	GO:0051216	cartilage development	1/253	28/3736	0.860653	0.960786	510850	SERPINH1	1	1	510850	0
BP	GO:0060070	canonical Wnt signaling pathway	1/253	28/3736	0.860653	0.960786	282848	PFDN5	1	1	282848	0
BP	GO:0070665	positive regulation of leukocyte proliferation	1/253	28/3736	0.860653	0.960786	539124	TRAF6	1	1	539124	0
BP	GO:0072331	signal transduction by p53 class mediator	1/253	28/3736	0.860653	0.960786	504876	RPL23	1	0		1	504876
BP	GO:1903008	organelle disassembly	1/253	28/3736	0.860653	0.960786	282479	SLC25A5	1	0		1	282479
BP	GO:0046903	secretion	6/253	125/3736	0.861286	0.960947	317655/530430/528100/404189/519597/510125	MYH10/INHBB/SERP1/NME1/SNX4/LIN7C	6	1	510125	5	317655/530430/528100/404189/519597
BP	GO:1903311	regulation of mRNA metabolic process	2/253	50/3736	0.862759	0.961499	617943/280955	PCID2/VIM	2	2	617943/280955	0
BP	GO:2001020	regulation of response to DNA damage stimulus	2/253	50/3736	0.862759	0.961499	504796/540191	ABRAXAS1/DDX39B	2	1	540191	1	504796
BP	GO:0043414	macromolecule methylation	3/253	70/3736	0.863457	0.961733	511197/509212/515594	METTL1/PIH1D1/PRMT5	3	2	511197/515594	1	509212
BP	GO:0006281	DNA repair	6/253	126/3736	0.86629	0.962658	282691/614028/100125238/504796/281729/521650	HMGB1/NPM1/ERCC2/ABRAXAS1/SMC3/ADPRHL2	6	4	614028/100125238/281729/521650	2	282691/504796
BP	GO:0032940	secretion by cell	5/253	108/3736	0.866605	0.962658	317655/530430/528100/519597/510125	MYH10/INHBB/SERP1/SNX4/LIN7C	5	1	510125	4	317655/530430/528100/519597
BP	GO:0043408	regulation of MAPK cascade	5/253	108/3736	0.866605	0.962658	507692/530409/539124/287022/509977	EMC10/PHB/TRAF6/YWHAZ/ARL6IP5	5	4	530409/539124/287022/509977	1	507692
BP	GO:2000145	regulation of cell motility	7/253	144/3736	0.867414	0.962658	510833/507692/618691/404122/327682/281440/540426	COL3A1/EMC10/PHPT1/ACTG1/RACK1/RAC1/MSN	7	4	404122/327682/281440/540426	3	510833/507692/618691
BP	GO:0061061	muscle structure development	4/253	90/3736	0.869258	0.962658	514106/404122/528100/528386	MYLPF/ACTG1/SERP1/CAVIN4	4	2	514106/404122	2	528100/528386
BP	GO:0006814	sodium ion transport	1/253	29/3736	0.870161	0.962658	282484	SLC34A2	1	0		1	282484
BP	GO:0008652	cellular amino acid biosynthetic process	1/253	29/3736	0.870161	0.962658	281615	ALDH1A1	1	0		1	281615
BP	GO:0010634	positive regulation of epithelial cell migration	1/253	29/3736	0.870161	0.962658	507692	EMC10	1	0		1	507692
BP	GO:0034612	response to tumor necrosis factor	1/253	29/3736	0.870161	0.962658	510620	ASAH1	1	1	510620	0
BP	GO:0034754	cellular hormone metabolic process	1/253	29/3736	0.870161	0.962658	281615	ALDH1A1	1	0		1	281615
BP	GO:0050769	positive regulation of neurogenesis	1/253	29/3736	0.870161	0.962658	281555	TUBB2B	1	0		1	281555
BP	GO:1903322	positive regulation of protein modification by small protein conjugation or removal	1/253	29/3736	0.870161	0.962658	538238	PLK1	1	1	538238	0
BP	GO:0044057	regulation of system process	3/253	72/3736	0.875927	0.963252	281495/530430/613987	SOD1/INHBB/TMEM100	3	1	613987	2	281495/530430
BP	GO:0050867	positive regulation of cell activation	2/253	52/3736	0.877153	0.963252	539124/519597	TRAF6/SNX4	2	1	539124	1	519597
BP	GO:0071214	cellular response to abiotic stimulus	2/253	52/3736	0.877153	0.963252	617407/515118	COPS9/RHOB	2	1	515118	1	617407
BP	GO:0104004	cellular response to environmental stimulus	2/253	52/3736	0.877153	0.963252	617407/515118	COPS9/RHOB	2	1	515118	1	617407
BP	GO:0002224	toll-like receptor signaling pathway	1/253	30/3736	0.879022	0.963252	282691	HMGB1	1	0		1	282691
BP	GO:0003002	regionalization	1/253	30/3736	0.879022	0.963252	523601	EMX2	1	0		1	523601
BP	GO:0006638	neutral lipid metabolic process	1/253	30/3736	0.879022	0.963252	281276	LDLR	1	0		1	281276
BP	GO:0006639	acylglycerol metabolic process	1/253	30/3736	0.879022	0.963252	281276	LDLR	1	0		1	281276
BP	GO:0007219	Notch signaling pathway	1/253	30/3736	0.879022	0.963252	613987	TMEM100	1	1	613987	0
BP	GO:0009266	response to temperature stimulus	1/253	30/3736	0.879022	0.963252	281495	SOD1	1	0		1	281495
BP	GO:0016458	gene silencing	1/253	30/3736	0.879022	0.963252	507564	HNRNPA2B1	1	0		1	507564
BP	GO:0030833	regulation of actin filament polymerization	1/253	30/3736	0.879022	0.963252	338058	ARF1	1	1	338058	0
BP	GO:0031346	positive regulation of cell projection organization	1/253	30/3736	0.879022	0.963252	281555	TUBB2B	1	0		1	281555
BP	GO:0040029	regulation of gene expression, epigenetic	1/253	30/3736	0.879022	0.963252	507564	HNRNPA2B1	1	0		1	507564
BP	GO:0042129	regulation of T cell proliferation	1/253	30/3736	0.879022	0.963252	539124	TRAF6	1	1	539124	0
BP	GO:0043409	negative regulation of MAPK cascade	1/253	30/3736	0.879022	0.963252	530409	PHB	1	1	530409	0
BP	GO:0051480	regulation of cytosolic calcium ion concentration	1/253	30/3736	0.879022	0.963252	326597	CALM	1	0		1	326597
BP	GO:0048511	rhythmic process	2/253	53/3736	0.883817	0.966825	515594/327682	PRMT5/RACK1	2	2	515594/327682	0
BP	GO:0002682	regulation of immune system process	11/253	218/3736	0.885464	0.966825	282691/281276/618691/523609/530409/618037/522917/539124/281871/519597/540426	HMGB1/LDLR/PHPT1/PRELID1/PHB/CLPTM1/RIOK3/TRAF6/ISG15/SNX4/MSN	11	7	523609/530409/618037/522917/539124/281871/540426	4	282691/281276/618691/519597
BP	GO:0002685	regulation of leukocyte migration	1/253	31/3736	0.887281	0.966825	540426	MSN	1	1	540426	0
BP	GO:0006937	regulation of muscle contraction	1/253	31/3736	0.887281	0.966825	281495	SOD1	1	0		1	281495
BP	GO:0050730	regulation of peptidyl-tyrosine phosphorylation	1/253	31/3736	0.887281	0.966825	327682	RACK1	1	1	327682	0
BP	GO:0051924	regulation of calcium ion transport	1/253	31/3736	0.887281	0.966825	326597	CALM	1	0		1	326597
BP	GO:0061041	regulation of wound healing	1/253	31/3736	0.887281	0.966825	404122	ACTG1	1	1	404122	0
BP	GO:0006974	cellular response to DNA damage stimulus	9/253	184/3736	0.887568	0.966825	282691/614028/100125238/504796/540191/281729/521650/539124/538238	HMGB1/NPM1/ERCC2/ABRAXAS1/DDX39B/SMC3/ADPRHL2/TRAF6/PLK1	9	7	614028/100125238/540191/281729/521650/539124/538238	2	282691/504796
BP	GO:0006310	DNA recombination	2/253	54/3736	0.890147	0.966825	613729/282691	HMGB3/HMGB1	2	0		2	613729/282691
BP	GO:0007159	leukocyte cell-cell adhesion	2/253	54/3736	0.890147	0.966825	539124/540426	TRAF6/MSN	2	2	539124/540426	0
BP	GO:0007268	chemical synaptic transmission	2/253	54/3736	0.890147	0.966825	338058/536619	ARF1/PAIP2	2	1	338058	1	536619
BP	GO:0050900	leukocyte migration	2/253	54/3736	0.890147	0.966825	282691/540426	HMGB1/MSN	2	1	540426	1	282691
BP	GO:0098916	anterograde trans-synaptic signaling	2/253	54/3736	0.890147	0.966825	338058/536619	ARF1/PAIP2	2	1	338058	1	536619
BP	GO:0099536	synaptic signaling	2/253	54/3736	0.890147	0.966825	338058/536619	ARF1/PAIP2	2	1	338058	1	536619
BP	GO:0099537	trans-synaptic signaling	2/253	54/3736	0.890147	0.966825	338058/536619	ARF1/PAIP2	2	1	338058	1	536619
BP	GO:0140053	mitochondrial gene expression	2/253	54/3736	0.890147	0.966825	507197/509502	SHMT2/PTCD3	2	2	507197/509502	0
BP	GO:0006282	regulation of DNA repair	1/253	32/3736	0.894978	0.968329	504796	ABRAXAS1	1	0		1	504796
BP	GO:0016579	protein deubiquitination	1/253	32/3736	0.894978	0.968329	507197	SHMT2	1	1	507197	0
BP	GO:0030595	leukocyte chemotaxis	1/253	32/3736	0.894978	0.968329	282691	HMGB1	1	0		1	282691
BP	GO:0031214	biomineral tissue development	1/253	32/3736	0.894978	0.968329	281871	ISG15	1	1	281871	0
BP	GO:0032412	regulation of ion transmembrane transporter activity	1/253	32/3736	0.894978	0.968329	326597	CALM	1	0		1	326597
BP	GO:0043588	skin development	1/253	32/3736	0.894978	0.968329	510620	ASAH1	1	1	510620	0
BP	GO:0050920	regulation of chemotaxis	1/253	32/3736	0.894978	0.968329	281555	TUBB2B	1	0		1	281555
BP	GO:0006887	exocytosis	2/253	55/3736	0.896157	0.968903	519597/510125	SNX4/LIN7C	2	1	510125	1	519597
BP	GO:0032446	protein modification by small protein conjugation	10/253	204/3736	0.896494	0.968903	281495/613343/616275/327682/504876/506632/539124/286807/281871/538238	SOD1/UBE2M/ANAPC11/RACK1/RPL23/KLHL21/TRAF6/SUMO2/ISG15/PLK1	10	7	616275/327682/506632/539124/286807/281871/538238	3	281495/613343/504876
BP	GO:0016567	protein ubiquitination	9/253	187/3736	0.898141	0.97015	281495/613343/616275/327682/504876/506632/539124/281871/538238	SOD1/UBE2M/ANAPC11/RACK1/RPL23/KLHL21/TRAF6/ISG15/PLK1	9	6	616275/327682/506632/539124/281871/538238	3	281495/613343/504876
BP	GO:0001558	regulation of cell growth	2/253	56/3736	0.90186	0.970751	530409/327682	PHB/RACK1	2	2	530409/327682	0
BP	GO:0022412	cellular process involved in reproduction in multicellular organism	2/253	56/3736	0.90186	0.970751	512478/538238	SEPT1/PLK1	2	1	538238	1	512478
BP	GO:0002285	lymphocyte activation involved in immune response	1/253	33/3736	0.902152	0.970751	282691	HMGB1	1	0		1	282691
BP	GO:0030278	regulation of ossification	1/253	33/3736	0.902152	0.970751	281871	ISG15	1	1	281871	0
BP	GO:0098869	cellular oxidant detoxification	1/253	33/3736	0.902152	0.970751	281495	SOD1	1	0		1	281495
BP	GO:1901136	carbohydrate derivative catabolic process	1/253	33/3736	0.902152	0.970751	281615	ALDH1A1	1	0		1	281615
BP	GO:1903034	regulation of response to wounding	1/253	33/3736	0.902152	0.970751	404122	ACTG1	1	1	404122	0
BP	GO:1905114	cell surface receptor signaling pathway involved in cell-cell signaling	3/253	78/3736	0.907502	0.971758	515834/327682/282848	TGFB1I1/RACK1/PFDN5	3	3	515834/327682/282848	0
BP	GO:0007601	visual perception	1/253	34/3736	0.908837	0.971758	281701	CNGA3	1	1	281701	0
BP	GO:0008064	regulation of actin polymerization or depolymerization	1/253	34/3736	0.908837	0.971758	338058	ARF1	1	1	338058	0
BP	GO:0030832	regulation of actin filament length	1/253	34/3736	0.908837	0.971758	338058	ARF1	1	1	338058	0
BP	GO:0046488	phosphatidylinositol metabolic process	1/253	34/3736	0.908837	0.971758	532797	IMPAD1	1	0		1	532797
BP	GO:0048545	response to steroid hormone	1/253	34/3736	0.908837	0.971758	530409	PHB	1	1	530409	0
BP	GO:0050953	sensory perception of light stimulus	1/253	34/3736	0.908837	0.971758	281701	CNGA3	1	1	281701	0
BP	GO:0120036	plasma membrane bounded cell projection organization	9/253	191/3736	0.910944	0.971758	281495/281555/514541/505066/540040/281057/280955/768070/338058	SOD1/TUBB2B/RAB13/TBCE/ARL3/CD44/VIM/TUBB3/ARF1	9	4	505066/281057/280955/338058	5	281495/281555/514541/540040/768070
BP	GO:0030334	regulation of cell migration	6/253	137/3736	0.912096	0.971758	510833/507692/404122/327682/281440/540426	COL3A1/EMC10/ACTG1/RACK1/RAC1/MSN	6	4	404122/327682/281440/540426	2	510833/507692
BP	GO:0051258	protein polymerization	2/253	58/3736	0.912404	0.971758	540040/338058	ARL3/ARF1	2	1	338058	1	540040
BP	GO:0042592	homeostatic process	13/253	262/3736	0.914278	0.971758	281495/282691/326597/281615/281276/509212/512913/327699/504735/530464/539124/281871/282479	SOD1/HMGB1/CALM/ALDH1A1/LDLR/PIH1D1/IFI6/ATP5IF1/CCT3/RPS24/TRAF6/ISG15/SLC25A5	13	4	512913/504735/539124/281871	9	281495/282691/326597/281615/281276/509212/327699/530464/282479
BP	GO:0007623	circadian rhythm	1/253	35/3736	0.915067	0.971758	515594	PRMT5	1	1	515594	0
BP	GO:0030041	actin filament polymerization	1/253	35/3736	0.915067	0.971758	338058	ARF1	1	1	338058	0
BP	GO:0032944	regulation of mononuclear cell proliferation	1/253	35/3736	0.915067	0.971758	539124	TRAF6	1	1	539124	0
BP	GO:0033500	carbohydrate homeostasis	1/253	35/3736	0.915067	0.971758	509212	PIH1D1	1	0		1	509212
BP	GO:0042593	glucose homeostasis	1/253	35/3736	0.915067	0.971758	509212	PIH1D1	1	0		1	509212
BP	GO:0045927	positive regulation of growth	1/253	35/3736	0.915067	0.971758	528100	SERP1	1	0		1	528100
BP	GO:0050670	regulation of lymphocyte proliferation	1/253	35/3736	0.915067	0.971758	539124	TRAF6	1	1	539124	0
BP	GO:0050870	positive regulation of T cell activation	1/253	35/3736	0.915067	0.971758	539124	TRAF6	1	1	539124	0
BP	GO:0051962	positive regulation of nervous system development	1/253	35/3736	0.915067	0.971758	281555	TUBB2B	1	0		1	281555
BP	GO:0060047	heart contraction	1/253	35/3736	0.915067	0.971758	281495	SOD1	1	0		1	281495
BP	GO:0120035	regulation of plasma membrane bounded cell projection organization	3/253	80/3736	0.916295	0.971758	281555/281057/280955	TUBB2B/CD44/VIM	3	2	281057/280955	1	281555
BP	GO:0002684	positive regulation of immune system process	7/253	157/3736	0.917205	0.971758	282691/618691/530409/522917/539124/281871/519597	HMGB1/PHPT1/PHB/RIOK3/TRAF6/ISG15/SNX4	7	4	530409/522917/539124/281871	3	282691/618691/519597
BP	GO:0006260	DNA replication	2/253	59/3736	0.917269	0.971758	512427/281729	NASP/SMC3	2	1	281729	1	512427
BP	GO:0006816	calcium ion transport	2/253	59/3736	0.917269	0.971758	326597/327703	CALM/CACNB1	2	0		2	326597/327703
BP	GO:0010631	epithelial cell migration	2/253	59/3736	0.917269	0.971758	514541/507692	RAB13/EMC10	2	0		2	514541/507692
BP	GO:0034765	regulation of ion transmembrane transport	2/253	59/3736	0.917269	0.971758	326597/509977	CALM/ARL6IP5	2	1	509977	1	326597
BP	GO:0090132	epithelium migration	2/253	59/3736	0.917269	0.971758	514541/507692	RAB13/EMC10	2	0		2	514541/507692
BP	GO:0030155	regulation of cell adhesion	4/253	101/3736	0.919833	0.971758	404122/512876/539124/282466	ACTG1/GPR4/TRAF6/S100A10	4	3	404122/539124/282466	1	512876
BP	GO:0031344	regulation of cell projection organization	3/253	81/3736	0.920401	0.971758	281555/281057/280955	TUBB2B/CD44/VIM	3	2	281057/280955	1	281555
BP	GO:0048589	developmental growth	3/253	81/3736	0.920401	0.971758	281495/505066/528100	SOD1/TBCE/SERP1	3	1	505066	2	281495/528100
BP	GO:0003015	heart process	1/253	36/3736	0.920873	0.971758	281495	SOD1	1	0		1	281495
BP	GO:0021700	developmental maturation	1/253	36/3736	0.920873	0.971758	404156	CD63	1	0		1	404156
BP	GO:0045055	regulated exocytosis	1/253	36/3736	0.920873	0.971758	519597	SNX4	1	0		1	519597
BP	GO:0051146	striated muscle cell differentiation	1/253	36/3736	0.920873	0.971758	404122	ACTG1	1	1	404122	0
BP	GO:2001242	regulation of intrinsic apoptotic signaling pathway	1/253	36/3736	0.920873	0.971758	280730	BAX	1	0		1	280730
BP	GO:0031401	positive regulation of protein modification process	8/253	178/3736	0.925195	0.974793	509212/507692/530409/327682/539124/281440/509977/538238	PIH1D1/EMC10/PHB/RACK1/TRAF6/RAC1/ARL6IP5/PLK1	8	6	530409/327682/539124/281440/509977/538238	2	509212/507692
BP	GO:0090130	tissue migration	2/253	61/3736	0.926251	0.974793	514541/507692	RAB13/EMC10	2	0		2	514541/507692
BP	GO:0010594	regulation of endothelial cell migration	1/253	37/3736	0.926284	0.974793	507692	EMC10	1	0		1	507692
BP	GO:0042180	cellular ketone metabolic process	1/253	37/3736	0.926284	0.974793	529282	COQ9	1	1	529282	0
BP	GO:0070646	protein modification by small protein removal	1/253	37/3736	0.926284	0.974793	507197	SHMT2	1	1	507197	0
BP	GO:0016570	histone modification	3/253	83/3736	0.928067	0.974793	509212/515594/530409	PIH1D1/PRMT5/PHB	3	2	515594/530409	1	509212
BP	GO:0030335	positive regulation of cell migration	3/253	83/3736	0.928067	0.974793	507692/404122/327682	EMC10/ACTG1/RACK1	3	2	404122/327682	1	507692
BP	GO:0000165	MAPK cascade	5/253	123/3736	0.928209	0.974793	507692/530409/539124/287022/509977	EMC10/PHB/TRAF6/YWHAZ/ARL6IP5	5	4	530409/539124/287022/509977	1	507692
BP	GO:0023014	signal transduction by protein phosphorylation	5/253	123/3736	0.928209	0.974793	507692/530409/539124/287022/509977	EMC10/PHB/TRAF6/YWHAZ/ARL6IP5	5	4	530409/539124/287022/509977	1	507692
BP	GO:0051640	organelle localization	4/253	104/3736	0.930193	0.975244	512478/515158/519597/538238	SEPT1/SPDL1/SNX4/PLK1	4	1	538238	3	512478/515158/519597
BP	GO:0003012	muscle system process	2/253	62/3736	0.93039	0.975244	281495/505066	SOD1/TBCE	2	1	505066	1	281495
BP	GO:0070663	regulation of leukocyte proliferation	1/253	38/3736	0.931326	0.975244	539124	TRAF6	1	1	539124	0
BP	GO:1903039	positive regulation of leukocyte cell-cell adhesion	1/253	38/3736	0.931326	0.975244	539124	TRAF6	1	1	539124	0
BP	GO:0016569	covalent chromatin modification	3/253	84/3736	0.931642	0.975244	509212/515594/530409	PIH1D1/PRMT5/PHB	3	2	515594/530409	1	509212
BP	GO:0032259	methylation	3/253	84/3736	0.931642	0.975244	511197/509212/515594	METTL1/PIH1D1/PRMT5	3	2	511197/515594	1	509212
BP	GO:0006468	protein phosphorylation	14/253	287/3736	0.932109	0.975244	281495/614028/509212/507692/530409/327682/327680/522917/539124/281576/287022/281440/509977/538238	SOD1/NPM1/PIH1D1/EMC10/PHB/RACK1/NDUFS4/RIOK3/TRAF6/WARS/YWHAZ/RAC1/ARL6IP5/PLK1	14	10	614028/530409/327682/522917/539124/281576/287022/281440/509977/538238	4	281495/509212/507692/327680
BP	GO:0030030	cell projection organization	9/253	200/3736	0.934871	0.976742	281495/281555/514541/505066/540040/281057/280955/768070/338058	SOD1/TUBB2B/RAB13/TBCE/ARL3/CD44/VIM/TUBB3/ARF1	9	4	505066/281057/280955/338058	5	281495/281555/514541/540040/768070
BP	GO:0070647	protein modification by small protein conjugation or removal	11/253	236/3736	0.935252	0.976742	281495/613343/507197/616275/327682/504876/506632/539124/286807/281871/538238	SOD1/UBE2M/SHMT2/ANAPC11/RACK1/RPL23/KLHL21/TRAF6/SUMO2/ISG15/PLK1	11	8	507197/616275/327682/506632/539124/286807/281871/538238	3	281495/613343/504876
BP	GO:0008033	tRNA processing	1/253	39/3736	0.936024	0.976742	511197	METTL1	1	1	511197	0
BP	GO:0009451	RNA modification	1/253	39/3736	0.936024	0.976742	511197	METTL1	1	1	511197	0
BP	GO:0030336	negative regulation of cell migration	1/253	39/3736	0.936024	0.976742	510833	COL3A1	1	0		1	510833
BP	GO:0008015	blood circulation	2/253	64/3736	0.93802	0.977787	281495/512876	SOD1/GPR4	2	0		2	281495/512876
BP	GO:0016049	cell growth	2/253	64/3736	0.93802	0.977787	530409/327682	PHB/RACK1	2	2	530409/327682	0
BP	GO:0018108	peptidyl-tyrosine phosphorylation	1/253	40/3736	0.940402	0.979233	327682	RACK1	1	1	327682	0
BP	GO:0060562	epithelial tube morphogenesis	1/253	40/3736	0.940402	0.979233	539124	TRAF6	1	1	539124	0
BP	GO:0003013	circulatory system process	2/253	65/3736	0.941532	0.97989	281495/512876	SOD1/GPR4	2	0		2	281495/512876
BP	GO:0044255	cellular lipid metabolic process	11/253	240/3736	0.94337	0.980367	615906/280924/281615/532797/508918/281276/510620/514293/281748/521822/507290	LSS/SCD/ALDH1A1/IMPAD1/SCP2/LDLR/ASAH1/IDI1/ECHS1/FADS2/DEGS1	11	3	510620/281748/507290	8	615906/280924/281615/532797/508918/281276/514293/521822
BP	GO:0009314	response to radiation	3/253	88/3736	0.94437	0.980367	617407/504796/515118	COPS9/ABRAXAS1/RHOB	3	1	515118	2	617407/504796
BP	GO:0018105	peptidyl-serine phosphorylation	1/253	41/3736	0.944482	0.980367	538238	PLK1	1	1	538238	0
BP	GO:0018212	peptidyl-tyrosine modification	1/253	41/3736	0.944482	0.980367	327682	RACK1	1	1	327682	0
BP	GO:2000146	negative regulation of cell motility	1/253	41/3736	0.944482	0.980367	510833	COL3A1	1	0		1	510833
BP	GO:0045785	positive regulation of cell adhesion	2/253	67/3736	0.947998	0.981723	539124/282466	TRAF6/S100A10	2	2	539124/282466	0
BP	GO:0006643	membrane lipid metabolic process	1/253	42/3736	0.948283	0.981723	510620	ASAH1	1	1	510620	0
BP	GO:0007389	pattern specification process	1/253	42/3736	0.948283	0.981723	523601	EMX2	1	0		1	523601
BP	GO:0051271	negative regulation of cellular component movement	1/253	42/3736	0.948283	0.981723	510833	COL3A1	1	0		1	510833
BP	GO:0090257	regulation of muscle system process	1/253	42/3736	0.948283	0.981723	281495	SOD1	1	0		1	281495
BP	GO:0006875	cellular metal ion homeostasis	2/253	68/3736	0.95097	0.98189	281495/326597	SOD1/CALM	2	0		2	281495/326597
BP	GO:0006486	protein glycosylation	1/253	43/3736	0.951825	0.98189	510682	DDOST	1	1	510682	0
BP	GO:0008154	actin polymerization or depolymerization	1/253	43/3736	0.951825	0.98189	338058	ARF1	1	1	338058	0
BP	GO:0009411	response to UV	1/253	43/3736	0.951825	0.98189	617407	COPS9	1	0		1	617407
BP	GO:0022409	positive regulation of cell-cell adhesion	1/253	43/3736	0.951825	0.98189	539124	TRAF6	1	1	539124	0
BP	GO:0043413	macromolecule glycosylation	1/253	43/3736	0.951825	0.98189	510682	DDOST	1	1	510682	0
BP	GO:0006914	autophagy	3/253	91/3736	0.952438	0.98189	282691/616066/282479	HMGB1/DAP/SLC25A5	3	1	616066	2	282691/282479
BP	GO:0061919	process utilizing autophagic mechanism	3/253	91/3736	0.952438	0.98189	282691/616066/282479	HMGB1/DAP/SLC25A5	3	1	616066	2	282691/282479
BP	GO:0018205	peptidyl-lysine modification	2/253	69/3736	0.953781	0.9821	509212/286807	PIH1D1/SUMO2	2	1	286807	1	509212
BP	GO:0070838	divalent metal ion transport	2/253	69/3736	0.953781	0.9821	326597/327703	CALM/CACNB1	2	0		2	326597/327703
BP	GO:0008654	phospholipid biosynthetic process	1/253	44/3736	0.955126	0.9821	514293	IDI1	1	0		1	514293
BP	GO:0040013	negative regulation of locomotion	1/253	44/3736	0.955126	0.9821	510833	COL3A1	1	0		1	510833
BP	GO:0001667	ameboidal-type cell migration	2/253	70/3736	0.956437	0.9821	514541/507692	RAB13/EMC10	2	0		2	514541/507692
BP	GO:0007283	spermatogenesis	2/253	70/3736	0.956437	0.9821	281495/536619	SOD1/PAIP2	2	0		2	281495/536619
BP	GO:0072511	divalent inorganic cation transport	2/253	70/3736	0.956437	0.9821	326597/327703	CALM/CACNB1	2	0		2	326597/327703
BP	GO:0033554	cellular response to stress	18/253	371/3736	0.956636	0.9821	281495/282691/614028/100125238/507692/504796/540191/618530/530430/280730/281729/515118/510796/521650/539124/282646/509977/538238	SOD1/HMGB1/NPM1/ERCC2/EMC10/ABRAXAS1/DDX39B/ROMO1/INHBB/BAX/SMC3/RHOB/LONP1/ADPRHL2/TRAF6/HSP90B1/ARL6IP5/PLK1	18	9	614028/100125238/540191/281729/515118/521650/539124/509977/538238	9	281495/282691/507692/504796/618530/530430/280730/510796/282646
BP	GO:0016050	vesicle organization	1/253	45/3736	0.958201	0.982422	282466	S100A10	1	1	282466	0
BP	GO:0016236	macroautophagy	1/253	45/3736	0.958201	0.982422	282479	SLC25A5	1	0		1	282479
BP	GO:0007169	transmembrane receptor protein tyrosine kinase signaling pathway	2/253	71/3736	0.958948	0.982422	512913/404156	IFI6/CD63	2	1	512913	1	404156
BP	GO:0034976	response to endoplasmic reticulum stress	2/253	71/3736	0.958948	0.982422	280730/282646	BAX/HSP90B1	2	0		2	280730/282646
BP	GO:0006936	muscle contraction	1/253	46/3736	0.961066	0.983056	281495	SOD1	1	0		1	281495
BP	GO:0010506	regulation of autophagy	1/253	46/3736	0.961066	0.983056	282479	SLC25A5	1	0		1	282479
BP	GO:0051251	positive regulation of lymphocyte activation	1/253	46/3736	0.961066	0.983056	539124	TRAF6	1	1	539124	0
BP	GO:0048232	male gamete generation	2/253	73/3736	0.96356	0.98323	281495/536619	SOD1/PAIP2	2	0		2	281495/536619
BP	GO:0090305	nucleic acid phosphodiester bond hydrolysis	2/253	73/3736	0.96356	0.98323	100125238/282099	ERCC2/TREX1	2	2	100125238/282099	0
BP	GO:0010632	regulation of epithelial cell migration	1/253	47/3736	0.963735	0.98323	507692	EMC10	1	0		1	507692
BP	GO:0018209	peptidyl-serine modification	1/253	47/3736	0.963735	0.98323	538238	PLK1	1	1	538238	0
BP	GO:1904062	regulation of cation transmembrane transport	1/253	47/3736	0.963735	0.98323	326597	CALM	1	0		1	326597
BP	GO:0006650	glycerophospholipid metabolic process	2/253	74/3736	0.965676	0.984048	532797/281276	IMPAD1/LDLR	2	0		2	532797/281276
BP	GO:0010959	regulation of metal ion transport	1/253	48/3736	0.966222	0.984048	326597	CALM	1	0		1	326597
BP	GO:0006302	double-strand break repair	1/253	49/3736	0.96854	0.984048	504796	ABRAXAS1	1	0		1	504796
BP	GO:0006874	cellular calcium ion homeostasis	1/253	49/3736	0.96854	0.984048	326597	CALM	1	0		1	326597
BP	GO:0032102	negative regulation of response to external stimulus	1/253	49/3736	0.96854	0.984048	522917	RIOK3	1	1	522917	0
BP	GO:0045017	glycerolipid biosynthetic process	1/253	49/3736	0.96854	0.984048	281276	LDLR	1	0		1	281276
BP	GO:0070085	glycosylation	1/253	49/3736	0.96854	0.984048	510682	DDOST	1	1	510682	0
BP	GO:1903037	regulation of leukocyte cell-cell adhesion	1/253	49/3736	0.96854	0.984048	539124	TRAF6	1	1	539124	0
BP	GO:0009101	glycoprotein biosynthetic process	1/253	50/3736	0.970698	0.985732	510682	DDOST	1	1	510682	0
BP	GO:0006644	phospholipid metabolic process	3/253	101/3736	0.972129	0.986247	532797/281276/514293	IMPAD1/LDLR/IDI1	3	0		3	532797/281276/514293
BP	GO:0014706	striated muscle tissue development	1/253	51/3736	0.97271	0.986247	514106	MYLPF	1	1	514106	0
BP	GO:0055074	calcium ion homeostasis	1/253	51/3736	0.97271	0.986247	326597	CALM	1	0		1	326597
BP	GO:0042692	muscle cell differentiation	1/253	52/3736	0.974583	0.987638	404122	ACTG1	1	1	404122	0
BP	GO:0055065	metal ion homeostasis	2/253	80/3736	0.976101	0.988001	281495/326597	SOD1/CALM	2	0		2	281495/326597
BP	GO:0072503	cellular divalent inorganic cation homeostasis	1/253	53/3736	0.976329	0.988001	326597	CALM	1	0		1	326597
BP	GO:0009628	response to abiotic stimulus	7/253	189/3736	0.97735	0.988001	281495/281562/617407/504796/512876/515118/282646	SOD1/UCP2/COPS9/ABRAXAS1/GPR4/RHOB/HSP90B1	7	2	281562/515118	5	281495/617407/504796/512876/282646
BP	GO:0030003	cellular cation homeostasis	2/253	81/3736	0.977511	0.988001	281495/326597	SOD1/CALM	2	0		2	281495/326597
BP	GO:0055082	cellular chemical homeostasis	3/253	105/3736	0.977601	0.988001	281495/326597/509212	SOD1/CALM/PIH1D1	3	0		3	281495/326597/509212
BP	GO:0051235	maintenance of location	1/253	54/3736	0.977955	0.988001	326597	CALM	1	0		1	326597
BP	GO:0060537	muscle tissue development	1/253	55/3736	0.97947	0.988516	514106	MYLPF	1	1	514106	0
BP	GO:0072507	divalent inorganic cation homeostasis	1/253	55/3736	0.97947	0.988516	326597	CALM	1	0		1	326597
BP	GO:0006873	cellular ion homeostasis	2/253	83/3736	0.980095	0.988639	281495/326597	SOD1/CALM	2	0		2	281495/326597
BP	GO:0050801	ion homeostasis	3/253	109/3736	0.982044	0.990098	281495/326597/512913	SOD1/CALM/IFI6	3	1	512913	2	281495/326597
BP	GO:0009100	glycoprotein metabolic process	1/253	58/3736	0.98342	0.990977	510682	DDOST	1	1	510682	0
BP	GO:0018193	peptidyl-amino acid modification	8/253	220/3736	0.986004	0.992797	538998/509212/515594/327682/281181/286807/510682/538238	FKBP2/PIH1D1/PRMT5/RACK1/GAPDH/SUMO2/DDOST/PLK1	8	6	515594/327682/281181/286807/510682/538238	2	538998/509212
BP	GO:0030001	metal ion transport	3/253	114/3736	0.986425	0.992797	326597/282484/327703	CALM/SLC34A2/CACNB1	3	0		3	326597/282484/327703
BP	GO:0007507	heart development	1/253	62/3736	0.987534	0.992797	613987	TMEM100	1	1	613987	0
BP	GO:0046486	glycerolipid metabolic process	2/253	91/3736	0.987842	0.992797	532797/281276	IMPAD1/LDLR	2	0		2	532797/281276
BP	GO:0022407	regulation of cell-cell adhesion	1/253	63/3736	0.988392	0.992797	539124	TRAF6	1	1	539124	0
BP	GO:0009416	response to light stimulus	1/253	64/3736	0.989192	0.992797	617407	COPS9	1	0		1	617407
BP	GO:0060271	cilium assembly	1/253	64/3736	0.989192	0.992797	540040	ARL3	1	0		1	540040
BP	GO:0055080	cation homeostasis	2/253	93/3736	0.989264	0.992797	281495/326597	SOD1/CALM	2	0		2	281495/326597
BP	GO:0098771	inorganic ion homeostasis	2/253	95/3736	0.990524	0.993555	281495/326597	SOD1/CALM	2	0		2	281495/326597
BP	GO:0048878	chemical homeostasis	5/253	169/3736	0.991803	0.993887	281495/326597/281276/509212/512913	SOD1/CALM/LDLR/PIH1D1/IFI6	5	1	512913	4	281495/326597/281276/509212
BP	GO:0019725	cellular homeostasis	3/253	123/3736	0.991865	0.993887	281495/326597/509212	SOD1/CALM/PIH1D1	3	0		3	281495/326597/509212
BP	GO:0044782	cilium organization	1/253	69/3736	0.992438	0.993954	540040	ARL3	1	0		1	540040
BP	GO:0098609	cell-cell adhesion	2/253	105/3736	0.994955	0.995967	539124/540426	TRAF6/MSN	2	2	539124/540426	0
BP	GO:0030031	cell projection assembly	1/253	92/3736	0.998547	0.998547	540040	ARL3	1	0		1	540040
BP	GO:0120031	plasma membrane bounded cell projection assembly	1/253	92/3736	0.998547	0.998547	540040	ARL3	1	0		1	540040
CC	GO:0005753	mitochondrial proton-transporting ATP synthase complex	10/270	18/3987	4.6478e-08	9.26026e-06	337887/282690/515696/540176/617230/327699/767982/338040/282710/767909	ATP5MC2/ATP5PF/ATP5MG/ATP5MC3/ATP5F1E/ATP5IF1/ATP5MD/ATP5ME/ATP5PD/ATP5MPL	10	1	337887	9	282690/515696/540176/617230/327699/767982/338040/282710/767909
CC	GO:0098800	inner mitochondrial membrane protein complex	21/270	82/3987	5.52851e-08	9.26026e-06	327660/337887/327670/327713/282690/281742/327691/281090/515696/327688/327718/530409/540176/617230/327680/327699/767982/338040/282710/327696/767909	NDUFB9/ATP5MC2/NDUFA6/NDUFB2/ATP5PF/NDUFA12/NDUFS6/COX4I1/ATP5MG/COX7A2/COX7C/PHB/ATP5MC3/ATP5F1E/NDUFS4/ATP5IF1/ATP5MD/ATP5ME/ATP5PD/SDHC/ATP5MPL	21	4	337887/281742/530409/327696	17	327660/327670/327713/282690/327691/281090/515696/327688/327718/540176/617230/327680/327699/767982/338040/282710/767909
CC	GO:0045259	proton-transporting ATP synthase complex	10/270	19/3987	9.23035e-08	1.03072e-05	337887/282690/515696/540176/617230/327699/767982/338040/282710/767909	ATP5MC2/ATP5PF/ATP5MG/ATP5MC3/ATP5F1E/ATP5IF1/ATP5MD/ATP5ME/ATP5PD/ATP5MPL	10	1	337887	9	282690/515696/540176/617230/327699/767982/338040/282710/767909
CC	GO:1990904	ribonucleoprotein complex	38/270	260/3987	2.88929e-06	0.000241978	535113/281831/615087/506229/507564/615240/618429/286868/282847/540129/286884/317655/509212/534645/404165/532936/540191/615300/531493/327682/511479/280955/789999/404137/614872/530464/532203/613304/508359/534882/788861/280979/510127/515326/515226/521747/509502/282877	SNRNP70/HSPA8/TUBB/RPS5/HNRNPA2B1/SNRPF/TBL3/RPLP0/FAU/RPS23/RPS29/MYH10/PIH1D1/SNRNP40/NOP56/TAF9/DDX39B/RPL38/SNRPE/RACK1/MRPL45/VIM/EIF3B/RPL27/RPL22L1/RPS24/MRPL24/SNRPB/MRPL49/EIF3CL/RPS17/ACTB/MRPL37/EIF3K/EIF3D/EIF3I/PTCD3/RPS28	38	24	281831/615087/506229/618429/286868/534645/404165/532936/540191/327682/511479/280955/789999/404137/614872/613304/508359/534882/280979/510127/515326/515226/521747/509502	14	535113/507564/615240/282847/540129/286884/317655/509212/615300/531493/530464/532203/788861/282877
CC	GO:0044455	mitochondrial membrane part	22/270	117/3987	7.86955e-06	0.00052726	327660/337887/327670/327713/282690/281742/327691/281090/515696/327688/327718/530409/540176/511375/617230/327680/327699/767982/338040/282710/327696/767909	NDUFB9/ATP5MC2/NDUFA6/NDUFB2/ATP5PF/NDUFA12/NDUFS6/COX4I1/ATP5MG/COX7A2/COX7C/PHB/ATP5MC3/SFXN1/ATP5F1E/NDUFS4/ATP5IF1/ATP5MD/ATP5ME/ATP5PD/SDHC/ATP5MPL	22	5	337887/281742/530409/511375/327696	17	327660/327670/327713/282690/327691/281090/515696/327688/327718/540176/617230/327680/327699/767982/338040/282710/767909
CC	GO:0098796	membrane protein complex	37/270	272/3987	2.16121e-05	0.0010513	280729/327660/337887/281707/327670/327713/282690/508490/281742/327691/281090/100126041/515696/327688/507692/510727/327718/281872/530409/768053/540176/280730/617230/327680/327699/515371/516090/767982/338040/539124/768072/282479/510682/519597/282710/327696/767909	B2M/NDUFB9/ATP5MC2/COPZ1/NDUFA6/NDUFB2/ATP5PF/ITGA3/NDUFA12/NDUFS6/COX4I1/COPA/ATP5MG/COX7A2/EMC10/EMC8/COX7C/ITGA2/PHB/AP1S1/ATP5MC3/BAX/ATP5F1E/NDUFS4/ATP5IF1/PDZD11/LAMTOR5/ATP5MD/ATP5ME/TRAF6/COA6/SLC25A5/DDOST/SNX4/ATP5PD/SDHC/ATP5MPL	37	11	280729/337887/281707/281742/100126041/510727/530409/515371/539124/510682/327696	26	327660/327670/327713/282690/508490/327691/281090/515696/327688/507692/327718/281872/768053/540176/280730/617230/327680/327699/516090/767982/338040/768072/282479/519597/282710/767909
CC	GO:0098798	mitochondrial protein complex	27/270	171/3987	2.19675e-05	0.0010513	327660/337887/327670/327713/282690/281742/327691/281090/515696/327688/327718/530409/540176/280730/617230/511479/327680/327699/532203/508359/767982/338040/510127/282479/282710/327696/767909	NDUFB9/ATP5MC2/NDUFA6/NDUFB2/ATP5PF/NDUFA12/NDUFS6/COX4I1/ATP5MG/COX7A2/COX7C/PHB/ATP5MC3/BAX/ATP5F1E/MRPL45/NDUFS4/ATP5IF1/MRPL24/MRPL49/ATP5MD/ATP5ME/MRPL37/SLC25A5/ATP5PD/SDHC/ATP5MPL	27	7	337887/281742/530409/511479/508359/510127/327696	20	327660/327670/327713/282690/327691/281090/515696/327688/327718/540176/280730/617230/327680/327699/532203/767982/338040/282479/282710/767909
CC	GO:0005743	mitochondrial inner membrane	35/270	263/3987	5.90712e-05	0.00247361	327660/281562/337887/327670/327713/282690/281742/327691/281090/515696/327688/507197/327718/530409/540176/511375/617230/512913/511479/327680/327699/532203/521073/508359/767982/338040/529762/510127/514595/282479/281785/282710/327696/509502/767909	NDUFB9/UCP2/ATP5MC2/NDUFA6/NDUFB2/ATP5PF/NDUFA12/NDUFS6/COX4I1/ATP5MG/COX7A2/SHMT2/COX7C/PHB/ATP5MC3/SFXN1/ATP5F1E/IFI6/MRPL45/NDUFS4/ATP5IF1/MRPL24/TIMM9/MRPL49/ATP5MD/ATP5ME/TMEM126A/MRPL37/LETMD1/SLC25A5/GLUD1/ATP5PD/SDHC/PTCD3/ATP5MPL	35	15	281562/337887/281742/507197/530409/511375/512913/511479/521073/508359/510127/514595/281785/327696/509502	20	327660/327670/327713/282690/327691/281090/515696/327688/327718/540176/617230/327680/327699/532203/767982/338040/529762/282479/282710/767909
CC	GO:0016469	proton-transporting two-sector ATPase complex	10/270	36/3987	9.01927e-05	0.00335717	337887/282690/515696/540176/617230/327699/767982/338040/282710/767909	ATP5MC2/ATP5PF/ATP5MG/ATP5MC3/ATP5F1E/ATP5IF1/ATP5MD/ATP5ME/ATP5PD/ATP5MPL	10	1	337887	9	282690/515696/540176/617230/327699/767982/338040/282710/767909
CC	GO:0019866	organelle inner membrane	35/270	280/3987	0.000214205	0.00717586	327660/281562/337887/327670/327713/282690/281742/327691/281090/515696/327688/507197/327718/530409/540176/511375/617230/512913/511479/327680/327699/532203/521073/508359/767982/338040/529762/510127/514595/282479/281785/282710/327696/509502/767909	NDUFB9/UCP2/ATP5MC2/NDUFA6/NDUFB2/ATP5PF/NDUFA12/NDUFS6/COX4I1/ATP5MG/COX7A2/SHMT2/COX7C/PHB/ATP5MC3/SFXN1/ATP5F1E/IFI6/MRPL45/NDUFS4/ATP5IF1/MRPL24/TIMM9/MRPL49/ATP5MD/ATP5ME/TMEM126A/MRPL37/LETMD1/SLC25A5/GLUD1/ATP5PD/SDHC/PTCD3/ATP5MPL	35	15	281562/337887/281742/507197/530409/511375/512913/511479/521073/508359/510127/514595/281785/327696/509502	20	327660/327670/327713/282690/327691/281090/515696/327688/327718/540176/617230/327680/327699/532203/767982/338040/529762/282479/282710/767909
CC	GO:0016282	eukaryotic 43S preinitiation complex	5/270	10/3987	0.000260848	0.00794402	789999/534882/515326/515226/521747	EIF3B/EIF3CL/EIF3K/EIF3D/EIF3I	5	5	789999/534882/515326/515226/521747	0
CC	GO:0005852	eukaryotic translation initiation factor 3 complex	5/270	11/3987	0.000451901	0.0108133	789999/534882/515326/515226/521747	EIF3B/EIF3CL/EIF3K/EIF3D/EIF3I	5	5	789999/534882/515326/515226/521747	0
CC	GO:0033290	eukaryotic 48S preinitiation complex	5/270	11/3987	0.000451901	0.0108133	789999/534882/515326/515226/521747	EIF3B/EIF3CL/EIF3K/EIF3D/EIF3I	5	5	789999/534882/515326/515226/521747	0
CC	GO:0070993	translation preinitiation complex	5/270	11/3987	0.000451901	0.0108133	789999/534882/515326/515226/521747	EIF3B/EIF3CL/EIF3K/EIF3D/EIF3I	5	5	789999/534882/515326/515226/521747	0
CC	GO:0005740	mitochondrial envelope	40/270	350/3987	0.000509729	0.0113839	327660/281562/337887/327670/327713/282690/281742/327691/281090/515696/327688/507197/327718/523609/530409/540176/280730/511375/617230/512913/511479/327680/327699/281824/532203/521073/508359/767982/338040/529762/510127/768072/514595/282479/281785/282710/507290/327696/509502/767909	NDUFB9/UCP2/ATP5MC2/NDUFA6/NDUFB2/ATP5PF/NDUFA12/NDUFS6/COX4I1/ATP5MG/COX7A2/SHMT2/COX7C/PRELID1/PHB/ATP5MC3/BAX/SFXN1/ATP5F1E/IFI6/MRPL45/NDUFS4/ATP5IF1/HSD3B1/MRPL24/TIMM9/MRPL49/ATP5MD/ATP5ME/TMEM126A/MRPL37/COA6/LETMD1/SLC25A5/GLUD1/ATP5PD/DEGS1/SDHC/PTCD3/ATP5MPL	40	18	281562/337887/281742/507197/523609/530409/511375/512913/511479/281824/521073/508359/510127/514595/281785/507290/327696/509502	22	327660/327670/327713/282690/327691/281090/515696/327688/327718/540176/280730/617230/327680/327699/532203/767982/338040/529762/768072/282479/282710/767909
CC	GO:0031966	mitochondrial membrane	38/270	331/3987	0.000652633	0.0136645	327660/281562/337887/327670/327713/282690/281742/327691/281090/515696/327688/507197/327718/530409/540176/280730/511375/617230/512913/511479/327680/327699/281824/532203/521073/508359/767982/338040/529762/510127/514595/282479/281785/282710/507290/327696/509502/767909	NDUFB9/UCP2/ATP5MC2/NDUFA6/NDUFB2/ATP5PF/NDUFA12/NDUFS6/COX4I1/ATP5MG/COX7A2/SHMT2/COX7C/PHB/ATP5MC3/BAX/SFXN1/ATP5F1E/IFI6/MRPL45/NDUFS4/ATP5IF1/HSD3B1/MRPL24/TIMM9/MRPL49/ATP5MD/ATP5ME/TMEM126A/MRPL37/LETMD1/SLC25A5/GLUD1/ATP5PD/DEGS1/SDHC/PTCD3/ATP5MPL	38	17	281562/337887/281742/507197/530409/511375/512913/511479/281824/521073/508359/510127/514595/281785/507290/327696/509502	21	327660/327670/327713/282690/327691/281090/515696/327688/327718/540176/280730/617230/327680/327699/532203/767982/338040/529762/282479/282710/767909
CC	GO:0022627	cytosolic small ribosomal subunit	5/270	12/3987	0.000732116	0.014427	506229/540129/286884/530464/282877	RPS5/RPS23/RPS29/RPS24/RPS28	5	1	506229	4	540129/286884/530464/282877
CC	GO:0005840	ribosome	17/270	108/3987	0.000797505	0.0148425	506229/286868/282847/540129/286884/615300/327682/511479/404137/614872/530464/532203/508359/788861/510127/509502/282877	RPS5/RPLP0/FAU/RPS23/RPS29/RPL38/RACK1/MRPL45/RPL27/RPL22L1/RPS24/MRPL24/MRPL49/RPS17/MRPL37/PTCD3/RPS28	17	9	506229/286868/327682/511479/404137/614872/508359/510127/509502	8	282847/540129/286884/615300/530464/532203/788861/282877
CC	GO:0005844	polysome	6/270	19/3987	0.00116672	0.0205711	540129/286884/317655/615300/280955/282877	RPS23/RPS29/MYH10/RPL38/VIM/RPS28	6	1	280955	5	540129/286884/317655/615300/282877
CC	GO:0098803	respiratory chain complex	11/270	57/3987	0.00125401	0.0210047	327660/327670/327713/281742/327691/281090/327688/327718/327680/768072/327696	NDUFB9/NDUFA6/NDUFB2/NDUFA12/NDUFS6/COX4I1/COX7A2/COX7C/NDUFS4/COA6/SDHC	11	2	281742/327696	9	327660/327670/327713/327691/281090/327688/327718/327680/768072
CC	GO:0016459	myosin complex	5/270	14/3987	0.00165329	0.0263739	317655/514106/540369/535127/281341	MYH10/MYLPF/DYNLL2/MYO6/MYL6	5	1	514106	4	317655/540369/535127/281341
CC	GO:0070469	respiratory chain	11/270	60/3987	0.00194199	0.0295713	327660/327670/327713/281742/327691/281090/327688/327718/327680/768072/327696	NDUFB9/NDUFA6/NDUFB2/NDUFA12/NDUFS6/COX4I1/COX7A2/COX7C/NDUFS4/COA6/SDHC	11	2	281742/327696	9	327660/327670/327713/327691/281090/327688/327718/327680/768072
CC	GO:0031967	organelle envelope	45/270	439/3987	0.00233204	0.0312493	615087/327660/281562/337887/327670/327713/282690/281742/327691/281090/614069/508900/617943/515696/327688/507197/327718/523609/530409/540176/280730/511375/617230/512913/511479/327680/327699/281824/532203/521073/508359/767982/338040/529762/510127/540457/768072/514595/282479/281785/282710/507290/327696/509502/767909	TUBB/NDUFB9/UCP2/ATP5MC2/NDUFA6/NDUFB2/ATP5PF/NDUFA12/NDUFS6/COX4I1/ENY2/IST1/PCID2/ATP5MG/COX7A2/SHMT2/COX7C/PRELID1/PHB/ATP5MC3/BAX/SFXN1/ATP5F1E/IFI6/MRPL45/NDUFS4/ATP5IF1/HSD3B1/MRPL24/TIMM9/MRPL49/ATP5MD/ATP5ME/TMEM126A/MRPL37/RAN/COA6/LETMD1/SLC25A5/GLUD1/ATP5PD/DEGS1/SDHC/PTCD3/ATP5MPL	45	22	615087/281562/337887/281742/508900/617943/507197/523609/530409/511375/512913/511479/281824/521073/508359/510127/540457/514595/281785/507290/327696/509502	23	327660/327670/327713/282690/327691/281090/614069/515696/327688/327718/540176/280730/617230/327680/327699/532203/767982/338040/529762/768072/282479/282710/767909
CC	GO:0031975	envelope	45/270	439/3987	0.00233204	0.0312493	615087/327660/281562/337887/327670/327713/282690/281742/327691/281090/614069/508900/617943/515696/327688/507197/327718/523609/530409/540176/280730/511375/617230/512913/511479/327680/327699/281824/532203/521073/508359/767982/338040/529762/510127/540457/768072/514595/282479/281785/282710/507290/327696/509502/767909	TUBB/NDUFB9/UCP2/ATP5MC2/NDUFA6/NDUFB2/ATP5PF/NDUFA12/NDUFS6/COX4I1/ENY2/IST1/PCID2/ATP5MG/COX7A2/SHMT2/COX7C/PRELID1/PHB/ATP5MC3/BAX/SFXN1/ATP5F1E/IFI6/MRPL45/NDUFS4/ATP5IF1/HSD3B1/MRPL24/TIMM9/MRPL49/ATP5MD/ATP5ME/TMEM126A/MRPL37/RAN/COA6/LETMD1/SLC25A5/GLUD1/ATP5PD/DEGS1/SDHC/PTCD3/ATP5MPL	45	22	615087/281562/337887/281742/508900/617943/507197/523609/530409/511375/512913/511479/281824/521073/508359/510127/540457/514595/281785/507290/327696/509502	23	327660/327670/327713/282690/327691/281090/614069/515696/327688/327718/540176/280730/617230/327680/327699/532203/767982/338040/529762/768072/282479/282710/767909
CC	GO:0044429	mitochondrial part	45/270	439/3987	0.00233204	0.0312493	327660/281562/337887/327670/327713/282690/281742/327691/281090/515696/506888/327688/507197/327718/523609/530409/540176/280730/511375/617230/512913/511479/327680/327699/281824/510796/532203/281748/521073/508359/521650/281157/767982/338040/529762/510127/768072/514595/282479/281785/282710/507290/327696/509502/767909	NDUFB9/UCP2/ATP5MC2/NDUFA6/NDUFB2/ATP5PF/NDUFA12/NDUFS6/COX4I1/ATP5MG/DLST/COX7A2/SHMT2/COX7C/PRELID1/PHB/ATP5MC3/BAX/SFXN1/ATP5F1E/IFI6/MRPL45/NDUFS4/ATP5IF1/HSD3B1/LONP1/MRPL24/ECHS1/TIMM9/MRPL49/ADPRHL2/FDX1/ATP5MD/ATP5ME/TMEM126A/MRPL37/COA6/LETMD1/SLC25A5/GLUD1/ATP5PD/DEGS1/SDHC/PTCD3/ATP5MPL	45	22	281562/337887/281742/506888/507197/523609/530409/511375/512913/511479/281824/281748/521073/508359/521650/281157/510127/514595/281785/507290/327696/509502	23	327660/327670/327713/282690/327691/281090/515696/327688/327718/540176/280730/617230/327680/327699/510796/532203/767982/338040/529762/768072/282479/282710/767909
CC	GO:0005746	mitochondrial respiratory chain	10/270	53/3987	0.00247714	0.031917	327660/327670/327713/281742/327691/281090/327688/327718/327680/327696	NDUFB9/NDUFA6/NDUFB2/NDUFA12/NDUFS6/COX4I1/COX7A2/COX7C/NDUFS4/SDHC	10	2	281742/327696	8	327660/327670/327713/327691/281090/327688/327718/327680
CC	GO:0034708	methyltransferase complex	6/270	23/3987	0.0034487	0.0427895	615240/515594/532936/531493/512993/613304	SNRPF/PRMT5/TAF9/SNRPE/WDR77/SNRPB	6	4	515594/532936/512993/613304	2	615240/531493
CC	GO:0022626	cytosolic ribosome	5/270	17/3987	0.00431812	0.0516632	506229/540129/286884/530464/282877	RPS5/RPS23/RPS29/RPS24/RPS28	5	1	506229	4	540129/286884/530464/282877
CC	GO:0042788	polysomal ribosome	4/270	13/3987	0.00902567	0.102179	540129/286884/615300/282877	RPS23/RPS29/RPL38/RPS28	4	0		4	540129/286884/615300/282877
CC	GO:0097525	spliceosomal snRNP complex	5/270	20/3987	0.00915039	0.102179	535113/615240/540191/531493/613304	SNRNP70/SNRPF/DDX39B/SNRPE/SNRPB	5	2	540191/613304	3	535113/615240/531493
CC	GO:0045277	respiratory chain complex IV	4/270	14/3987	0.0119746	0.129403	281090/327688/327718/768072	COX4I1/COX7A2/COX7C/COA6	4	0		4	281090/327688/327718/768072
CC	GO:0030532	small nuclear ribonucleoprotein complex	5/270	22/3987	0.0139072	0.145591	535113/615240/540191/531493/613304	SNRNP70/SNRPF/DDX39B/SNRPE/SNRPB	5	2	540191/613304	3	535113/615240/531493
[truncated: 607 more rows]
