# Supplementary material for: miR-425-5p Regulates Proliferation of Bovine Mammary Epithelial Cells by Targeting TOB2
Source: Genes (Basel). 2024 Jan 28;15(2):174. doi: 10.3390/genes15020174 (PMC10888448; doi:10.3390/genes15020174)
Supplement: Supplementary file 1 [file genes-15-00174-s001.zip › S4.xlsx]

## Sheet: Sheet1
KEGGID	Description	GeneRatio	BgRatio	pvalue	padj	geneID	geneName	keggID	Count	Up	Up_Gene_id	Down	Down_Gene_id
bta05012	Parkinson disease	43/384	317/6877	3.47521e-08	9.97385e-06	281495/3283885/783202/404053/326597/281555/615087/327660/3283888/539882/337887/3283882/327670/327713/282690/616871/281742/327691/281090/785134/327688/512953/533307/327718/497204/3283881/539175/444874/540176/280730/617230/767981/327680/768070/3283887/101905997/505176/520277/282479/615199/788745/282710/327696	SOD1/ND4L/LOC783202/TUBA1A/CALM/TUBB2B/TUBB/NDUFB9/ND6/TUBA1B/ATP5MC2/ATP6/NDUFA6/NDUFB2/ATP5PF/UQCRB/NDUFA12/NDUFS6/COX4I1/COX7ALP1/COX7A2/LOC512953/LOC533307/COX7C/UBA7/ATP8/DUSP1/UBC/ATP5MC3/BAX/ATP5F1E/SEM1/NDUFS4/TUBB3/ND5/LOC101905997/PSMA3/CALM3/SLC25A5/UBA52/LOC788745/ATP5PD/SDHC	bta:281495/bta:3283885/bta:783202/bta:404053/bta:326597/bta:281555/bta:615087/bta:327660/bta:3283888/bta:539882/bta:337887/bta:3283882/bta:327670/bta:327713/bta:282690/bta:616871/bta:281742/bta:327691/bta:281090/bta:327688/bta:327688/bta:282578/bta:533307/bta:327718/bta:497204/bta:3283881/bta:539175/bta:444874/bta:540176/bta:280730/bta:617230/bta:767981/bta:327680/bta:768070/bta:3283887/bta:32771…	43	13	404053/615087/3283888/539882/337887/3283882/281742/512953/497204/539175/3283887/615199/327696	30	281495/3283885/783202/326597/281555/327660/327670/327713/282690/616871/327691/281090/785134/327688/533307/327718/3283881/444874/540176/280730/617230/767981/327680/768070/101905997/505176/520277/282479/788745/282710
bta00190	Oxidative phosphorylation	28/384	174/6877	2.97265e-07	4.26576e-05	3283885/783202/327660/3283888/337887/3283882/327670/327713/282690/616871/281742/327691/281090/785134/515696/327688/512953/327718/3283881/540176/617230/327680/3283887/101905997/338040/788745/282710/327696	ND4L/LOC783202/NDUFB9/ND6/ATP5MC2/ATP6/NDUFA6/NDUFB2/ATP5PF/UQCRB/NDUFA12/NDUFS6/COX4I1/COX7ALP1/ATP5MG/COX7A2/LOC512953/COX7C/ATP8/ATP5MC3/ATP5F1E/NDUFS4/ND5/LOC101905997/ATP5ME/LOC788745/ATP5PD/SDHC	bta:3283885/bta:783202/bta:327660/bta:3283888/bta:337887/bta:3283882/bta:327670/bta:327713/bta:282690/bta:616871/bta:281742/bta:327691/bta:281090/bta:327688/bta:515696/bta:327688/bta:282578/bta:327718/bta:3283881/bta:540176/bta:617230/bta:327680/bta:3283887/bta:327718/bta:338040/bta:282701/bta:282710/bta:327696	28	7	3283888/337887/3283882/281742/512953/3283887/327696	21	3283885/783202/327660/327670/327713/282690/616871/327691/281090/785134/515696/327688/327718/3283881/540176/617230/327680/101905997/338040/788745/282710
bta05014	Amyotrophic lateral sclerosis	48/384	418/6877	9.60054e-07	8.22502e-05	280796/281495/3283885/783202/404053/281555/101905203/615087/327660/3283888/539882/337887/507564/3283882/534391/327670/327713/282690/616871/281742/327691/281090/785134/327688/512953/533307/327718/404122/3283881/101902221/540176/540004/280730/617230/767981/327680/768070/613489/3283887/101905997/280979/505176/534284/281440/520924/788745/282710/327696	FUS/SOD1/ND4L/LOC783202/TUBA1A/TUBB2B/LOC101905203/TUBB/NDUFB9/ND6/TUBA1B/ATP5MC2/HNRNPA2B1/ATP6/LOC534391/NDUFA6/NDUFB2/ATP5PF/UQCRB/NDUFA12/NDUFS6/COX4I1/COX7ALP1/COX7A2/LOC512953/LOC533307/COX7C/ACTG1/ATP8/LOC101902221/ATP5MC3/NUP98/BAX/ATP5F1E/SEM1/NDUFS4/TUBB3/DCTN4/ND5/LOC101905997/ACTB/PSMA3/SETX/RAC1/NUP205/LOC788745/ATP5PD/SDHC	bta:280796/bta:281495/bta:3283885/bta:783202/bta:404053/bta:281555/bta:785445/bta:615087/bta:327660/bta:3283888/bta:539882/bta:337887/bta:507564/bta:3283882/bta:785761/bta:327670/bta:327713/bta:282690/bta:616871/bta:281742/bta:327691/bta:281090/bta:327688/bta:327688/bta:282578/bta:533307/bta:327718/bta:404122/bta:3283881/bta:782669/bta:540176/bta:540004/bta:280730/bta:617230/bta:767981/bta:327680…	48	16	404053/615087/3283888/539882/337887/3283882/281742/512953/404122/540004/613489/3283887/280979/281440/520924/327696	32	280796/281495/3283885/783202/281555/101905203/327660/507564/534391/327670/327713/282690/616871/327691/281090/785134/327688/533307/327718/3283881/101902221/540176/280730/617230/767981/327680/768070/101905997/505176/534284/788745/282710
bta05020	Prion disease	39/384	310/6877	1.14634e-06	8.22502e-05	281495/3283885/783202/404053/281555/281831/615087/327660/3283888/539882/337887/3283882/327670/327713/282690/616871/281742/327691/281090/785134/327688/512953/533307/327718/3283881/540176/280730/617230/767981/327680/768070/3283887/101905997/505176/281440/282479/788745/282710/327696	SOD1/ND4L/LOC783202/TUBA1A/TUBB2B/HSPA8/TUBB/NDUFB9/ND6/TUBA1B/ATP5MC2/ATP6/NDUFA6/NDUFB2/ATP5PF/UQCRB/NDUFA12/NDUFS6/COX4I1/COX7ALP1/COX7A2/LOC512953/LOC533307/COX7C/ATP8/ATP5MC3/BAX/ATP5F1E/SEM1/NDUFS4/TUBB3/ND5/LOC101905997/PSMA3/RAC1/SLC25A5/LOC788745/ATP5PD/SDHC	bta:281495/bta:3283885/bta:783202/bta:404053/bta:281555/bta:281831/bta:615087/bta:327660/bta:3283888/bta:539882/bta:337887/bta:3283882/bta:327670/bta:327713/bta:282690/bta:616871/bta:281742/bta:327691/bta:281090/bta:327688/bta:327688/bta:282578/bta:533307/bta:327718/bta:3283881/bta:540176/bta:280730/bta:617230/bta:767981/bta:327680/bta:768070/bta:3283887/bta:327718/bta:505176/bta:281440/bta:28247…	39	12	404053/281831/615087/3283888/539882/337887/3283882/281742/512953/3283887/281440/327696	27	281495/3283885/783202/281555/327660/327670/327713/282690/616871/327691/281090/785134/327688/533307/327718/3283881/540176/280730/617230/767981/327680/768070/101905997/505176/282479/788745/282710
bta03010	Ribosome	41/384	357/6877	6.35915e-06	0.000365015	783661/781576/112445001/514046/507151/506229/101904173/286868/282847/540129/104970908/286884/513128/101902561/509415/615300/789551/101905167/101906221/788648/404137/614872/530464/783033/532203/504876/510547/618220/101902490/112448776/788861/618702/508628/615199/508165/613432/326582/107131607/107132577/101908111/282877	RPS27P/LOC781576/LOC112445001/RPL17/RPL15/RPS5/LOC101904173/RPLP0/FAU/RPS23/LOC104970908/RPS29/RPL7A/LOC101902561/LOC509415/RPL38/LOC789551/LOC101905167/LOC101906221/LOC788648/RPL27/RPL22L1/RPS24/LOC783033/MRPL24/RPL23/RPL4/LOC618220/LOC101902490/LOC112448776/RPS17/RPL28/LOC508628/UBA52/RPL36A/RPL36A/RPS12/LOC107131607/LOC107132577/LOC101908111/RPS28	bta:615638/bta:506768/bta:506768/bta:514046/bta:507151/bta:506229/bta:619131/bta:286868/bta:282847/bta:540129/bta:507168/bta:286884/bta:513128/bta:101902561/bta:510547/bta:615300/bta:337890/bta:614220/bta:101906221/bta:514966/bta:404137/bta:101907658/bta:530464/bta:514966/bta:532203/bta:504876/bta:510547/bta:511051/bta:100297075/bta:100297075/bta:788861/bta:618702/bta:787914/bta:615199/bta:508165…	41	14	783661/514046/507151/506229/286868/104970908/513128/789551/404137/614872/510547/508628/615199/101908111	27	781576/112445001/101904173/282847/540129/286884/101902561/509415/615300/101905167/101906221/788648/530464/783033/532203/504876/618220/101902490/112448776/788861/618702/508165/613432/326582/107131607/107132577/282877
bta05171	Coronavirus disease - COVID-19	45/384	416/6877	1.07476e-05	0.000396798	783661/781576/112445001/514046/507151/506229/101904173/286868/282847/540129/509855/104970908/654488/286884/513128/101902561/509415/505134/615300/789551/101905167/101906221/788648/404137/614872/530464/783033/504876/510547/618220/101902490/112448776/788861/539124/618702/281871/508628/615199/508165/613432/326582/107131607/107132577/101908111/282877	RPS27P/LOC781576/LOC112445001/RPL17/RPL15/RPS5/LOC101904173/RPLP0/FAU/RPS23/IRF9/LOC104970908/OAS1Y/RPS29/RPL7A/LOC101902561/LOC509415/ADAR/RPL38/LOC789551/LOC101905167/LOC101906221/LOC788648/RPL27/RPL22L1/RPS24/LOC783033/RPL23/RPL4/LOC618220/LOC101902490/LOC112448776/RPS17/TRAF6/RPL28/ISG15/LOC508628/UBA52/RPL36A/RPL36A/RPS12/LOC107131607/LOC107132577/LOC101908111/RPS28	bta:615638/bta:506768/bta:506768/bta:514046/bta:507151/bta:506229/bta:619131/bta:286868/bta:282847/bta:540129/bta:509855/bta:507168/bta:654488/bta:286884/bta:513128/bta:101902561/bta:510547/bta:505134/bta:615300/bta:337890/bta:614220/bta:101906221/bta:514966/bta:404137/bta:101907658/bta:530464/bta:514966/bta:504876/bta:510547/bta:511051/bta:100297075/bta:100297075/bta:788861/bta:539124/bta:618702…	45	19	783661/514046/507151/506229/286868/509855/104970908/654488/513128/505134/789551/404137/614872/510547/539124/281871/508628/615199/101908111	26	781576/112445001/101904173/282847/540129/286884/101902561/509415/615300/101905167/101906221/788648/530464/783033/504876/618220/101902490/112448776/788861/618702/508165/613432/326582/107131607/107132577/282877
bta05016	Huntington disease	40/384	353/6877	1.15087e-05	0.000396798	281495/3283885/783202/404053/281555/615087/327660/3283888/539882/337887/3283882/327670/327713/282690/616871/281742/327691/281090/785134/327688/512953/533307/327718/3283881/540176/280730/617230/281528/767981/327680/534232/768070/613489/3283887/101905997/505176/282479/788745/282710/327696	SOD1/ND4L/LOC783202/TUBA1A/TUBB2B/TUBB/NDUFB9/ND6/TUBA1B/ATP5MC2/ATP6/NDUFA6/NDUFB2/ATP5PF/UQCRB/NDUFA12/NDUFS6/COX4I1/COX7ALP1/COX7A2/LOC512953/LOC533307/COX7C/ATP8/ATP5MC3/BAX/ATP5F1E/TGM2/SEM1/NDUFS4/POLR2F/TUBB3/DCTN4/ND5/LOC101905997/PSMA3/SLC25A5/LOC788745/ATP5PD/SDHC	bta:281495/bta:3283885/bta:783202/bta:404053/bta:281555/bta:615087/bta:327660/bta:3283888/bta:539882/bta:337887/bta:3283882/bta:327670/bta:327713/bta:282690/bta:616871/bta:281742/bta:327691/bta:281090/bta:327688/bta:327688/bta:282578/bta:533307/bta:327718/bta:3283881/bta:540176/bta:280730/bta:617230/bta:281528/bta:767981/bta:327680/bta:534232/bta:768070/bta:613489/bta:3283887/bta:327718/bta:50517…	40	11	404053/615087/3283888/539882/337887/3283882/281742/512953/613489/3283887/327696	29	281495/3283885/783202/281555/327660/327670/327713/282690/616871/327691/281090/785134/327688/533307/327718/3283881/540176/280730/617230/281528/767981/327680/534232/768070/101905997/505176/282479/788745/282710
bta04714	Thermogenesis	33/384	267/6877	1.16892e-05	0.000396798	3283885/783202/327660/3283888/337887/3283882/327670/327713/282690/616871/281742/100138312/327691/281090/785134/515696/327688/512953/327718/404122/3283881/540176/617230/327680/3283887/101905997/338040/280979/768072/508628/788745/282710/327696	ND4L/LOC783202/NDUFB9/ND6/ATP5MC2/ATP6/NDUFA6/NDUFB2/ATP5PF/UQCRB/NDUFA12/ACSL3/NDUFS6/COX4I1/COX7ALP1/ATP5MG/COX7A2/LOC512953/COX7C/ACTG1/ATP8/ATP5MC3/ATP5F1E/NDUFS4/ND5/LOC101905997/ATP5ME/ACTB/COA6/LOC508628/LOC788745/ATP5PD/SDHC	bta:3283885/bta:783202/bta:327660/bta:3283888/bta:337887/bta:3283882/bta:327670/bta:327713/bta:282690/bta:616871/bta:281742/bta:100138312/bta:327691/bta:281090/bta:327688/bta:515696/bta:327688/bta:282578/bta:327718/bta:404122/bta:3283881/bta:540176/bta:617230/bta:327680/bta:3283887/bta:327718/bta:338040/bta:280979/bta:768072/bta:787914/bta:282701/bta:282710/bta:327696	33	10	3283888/337887/3283882/281742/512953/404122/3283887/280979/508628/327696	23	3283885/783202/327660/327670/327713/282690/616871/100138312/327691/281090/785134/515696/327688/327718/3283881/540176/617230/327680/101905997/338040/768072/788745/282710
bta05415	Diabetic cardiomyopathy	31/384	244/6877	1.24431e-05	0.000396798	3283885/783202/327660/3283888/510833/337887/3283882/327670/327713/282690/616871/281742/327691/281090/785134/327688/512953/327718/3283881/540176/617230/327680/3283887/281181/101905997/281440/282479/507367/788745/282710/327696	ND4L/LOC783202/NDUFB9/ND6/COL3A1/ATP5MC2/ATP6/NDUFA6/NDUFB2/ATP5PF/UQCRB/NDUFA12/NDUFS6/COX4I1/COX7ALP1/COX7A2/LOC512953/COX7C/ATP8/ATP5MC3/ATP5F1E/NDUFS4/ND5/GAPDH/LOC101905997/RAC1/SLC25A5/PDK4/LOC788745/ATP5PD/SDHC	bta:3283885/bta:783202/bta:327660/bta:3283888/bta:510833/bta:337887/bta:3283882/bta:327670/bta:327713/bta:282690/bta:616871/bta:281742/bta:327691/bta:281090/bta:327688/bta:327688/bta:282578/bta:327718/bta:3283881/bta:540176/bta:617230/bta:327680/bta:3283887/bta:281181/bta:327718/bta:281440/bta:282479/bta:507367/bta:282701/bta:282710/bta:327696	31	10	3283888/337887/3283882/281742/512953/3283887/281181/281440/507367/327696	21	3283885/783202/327660/510833/327670/327713/282690/616871/327691/281090/785134/327688/327718/3283881/540176/617230/327680/101905997/282479/788745/282710
bta05022	Pathways of neurodegeneration - multiple diseases	47/384	494/6877	0.000177462	0.00509315	280796/281495/3283885/783202/404053/326597/281555/615087/327660/3283888/539882/337887/3283882/327670/327713/282690/616871/281742/327691/281090/785134/327688/512953/533307/327718/497204/3283881/444874/540176/280730/617230/767981/327680/768070/613489/3283887/445416/101905997/112445754/505176/520277/281440/282479/615199/788745/282710/327696	FUS/SOD1/ND4L/LOC783202/TUBA1A/CALM/TUBB2B/TUBB/NDUFB9/ND6/TUBA1B/ATP5MC2/ATP6/NDUFA6/NDUFB2/ATP5PF/UQCRB/NDUFA12/NDUFS6/COX4I1/COX7ALP1/COX7A2/LOC512953/LOC533307/COX7C/UBA7/ATP8/UBC/ATP5MC3/BAX/ATP5F1E/SEM1/NDUFS4/TUBB3/DCTN4/ND5/FZD4/LOC101905997/LOC112445754/PSMA3/CALM3/RAC1/SLC25A5/UBA52/LOC788745/ATP5PD/SDHC	bta:280796/bta:281495/bta:3283885/bta:783202/bta:404053/bta:326597/bta:281555/bta:615087/bta:327660/bta:3283888/bta:539882/bta:337887/bta:3283882/bta:327670/bta:327713/bta:282690/bta:616871/bta:281742/bta:327691/bta:281090/bta:327688/bta:327688/bta:282578/bta:533307/bta:327718/bta:497204/bta:3283881/bta:444874/bta:540176/bta:280730/bta:617230/bta:767981/bta:327680/bta:768070/bta:613489/bta:328388…	47	15	404053/615087/3283888/539882/337887/3283882/281742/512953/497204/613489/3283887/112445754/281440/615199/327696	32	280796/281495/3283885/783202/326597/281555/327660/327670/327713/282690/616871/327691/281090/785134/327688/533307/327718/3283881/444874/540176/280730/617230/767981/327680/768070/445416/101905997/505176/520277/282479/788745/282710
bta05208	Chemical carcinogenesis - reactive oxygen species	29/384	259/6877	0.000237551	0.00619791	281495/3283885/783202/327660/3283888/337887/3283882/327670/327713/282690/616871/281742/327691/281090/785134/327688/512953/327718/3283881/540176/617230/327680/3283887/101905997/281440/282479/788745/282710/327696	SOD1/ND4L/LOC783202/NDUFB9/ND6/ATP5MC2/ATP6/NDUFA6/NDUFB2/ATP5PF/UQCRB/NDUFA12/NDUFS6/COX4I1/COX7ALP1/COX7A2/LOC512953/COX7C/ATP8/ATP5MC3/ATP5F1E/NDUFS4/ND5/LOC101905997/RAC1/SLC25A5/LOC788745/ATP5PD/SDHC	bta:281495/bta:3283885/bta:783202/bta:327660/bta:3283888/bta:337887/bta:3283882/bta:327670/bta:327713/bta:282690/bta:616871/bta:281742/bta:327691/bta:281090/bta:327688/bta:327688/bta:282578/bta:327718/bta:3283881/bta:540176/bta:617230/bta:327680/bta:3283887/bta:327718/bta:281440/bta:282479/bta:282701/bta:282710/bta:327696	29	8	3283888/337887/3283882/281742/512953/3283887/281440/327696	21	281495/3283885/783202/327660/327670/327713/282690/616871/327691/281090/785134/327688/327718/3283881/540176/617230/327680/101905997/282479/788745/282710
bta05010	Alzheimer disease	41/384	423/6877	0.000319117	0.0076322	3283885/783202/404053/326597/281555/615087/327660/3283888/539882/337887/3283882/327670/327713/282690/616871/281742/327691/281090/785134/327688/512953/533307/327718/3283881/540176/617230/767981/327680/768070/3283887/445416/281181/101905997/112445754/505176/520277/533894/282479/788745/282710/327696	ND4L/LOC783202/TUBA1A/CALM/TUBB2B/TUBB/NDUFB9/ND6/TUBA1B/ATP5MC2/ATP6/NDUFA6/NDUFB2/ATP5PF/UQCRB/NDUFA12/NDUFS6/COX4I1/COX7ALP1/COX7A2/LOC512953/LOC533307/COX7C/ATP8/ATP5MC3/ATP5F1E/SEM1/NDUFS4/TUBB3/ND5/FZD4/GAPDH/LOC101905997/LOC112445754/PSMA3/CALM3/LRP1/SLC25A5/LOC788745/ATP5PD/SDHC	bta:3283885/bta:783202/bta:404053/bta:326597/bta:281555/bta:615087/bta:327660/bta:3283888/bta:539882/bta:337887/bta:3283882/bta:327670/bta:327713/bta:282690/bta:616871/bta:281742/bta:327691/bta:281090/bta:327688/bta:327688/bta:282578/bta:533307/bta:327718/bta:3283881/bta:540176/bta:617230/bta:767981/bta:327680/bta:768070/bta:3283887/bta:445416/bta:281181/bta:327718/bta:445419/bta:505176/bta:52027…	41	12	404053/615087/3283888/539882/337887/3283882/281742/512953/3283887/281181/112445754/327696	29	3283885/783202/326597/281555/327660/327670/327713/282690/616871/327691/281090/785134/327688/533307/327718/3283881/540176/617230/767981/327680/768070/445416/101905997/505176/520277/533894/282479/788745/282710
bta03040	Spliceosome	20/384	174/6877	0.00158544	0.0350016	280796/535113/101905203/281831/615916/515290/615240/534391/104971292/512680/534645/528991/540191/614310/101902221/531493/509591/613304/767873/100299503	FUS/SNRNP70/LOC101905203/HSPA8/LSM6/HNRNPM/SNRPF/LOC534391/LOC104971292/U2AF1/SNRNP40/XAB2/DDX39B/SRSF4/LOC101902221/SNRPE/RBMX/SNRPB/SNRPB2/LOC100299503	bta:280796/bta:535113/bta:785445/bta:281831/bta:615916/bta:515290/bta:615240/bta:785761/bta:104971292/bta:512680/bta:534645/bta:528991/bta:540191/bta:614310/bta:782669/bta:531493/bta:509591/bta:613304/bta:767873/bta:100299503	20	6	281831/534645/528991/540191/509591/613304	14	280796/535113/101905203/615916/515290/615240/534391/104971292/512680/614310/101902221/531493/767873/100299503
bta03320	PPAR signaling pathway	10/384	61/6877	0.00182684	0.0374503	101906837/280924/100138312/508918/768330/444874/511960/407767/521822/353106	LOC101906837/SCD/ACSL3/SCP2/DBI/UBC/CYP27A1/HMGCS1/FADS2/PPARD	bta:505968/bta:280924/bta:100138312/bta:508918/bta:768330/bta:444874/bta:511960/bta:407767/bta:521822/bta:353106	10	2	511960/353106	8	101906837/280924/100138312/508918/768330/444874/407767/521822
bta05132	Salmonella infection	27/384	276/6877	0.002978	0.056979	404053/281555/615087/539882/514106/533307/404122/540369/280730/515118/613533/768035/768070/613489/783375/767874/281181/280979/535127/539124/282646/338058/281440/518622/282466/100294979/531038	TUBA1A/TUBB2B/TUBB/TUBA1B/MYLPF/LOC533307/ACTG1/DYNLL2/BAX/RHOB/FLNB/CYTH2/TUBB3/DCTN4/ACBD3/HSP90AB1/GAPDH/ACTB/MYO6/TRAF6/HSP90B1/ARF1/RAC1/CSE1L/S100A10/ARF6/LOC531038	bta:404053/bta:281555/bta:615087/bta:539882/bta:514106/bta:533307/bta:404122/bta:540369/bta:280730/bta:515118/bta:613533/bta:768035/bta:768070/bta:613489/bta:783375/bta:767874/bta:281181/bta:280979/bta:535127/bta:539124/bta:282646/bta:338058/bta:281440/bta:518622/bta:282466/bta:100294979/bta:531038	27	17	404053/615087/539882/514106/404122/515118/613533/613489/767874/281181/280979/539124/338058/281440/518622/282466/531038	10	281555/533307/540369/280730/768035/768070/783375/535127/282646/100294979
bta04145	Phagosome	17/384	154/6877	0.00527003	0.0945311	404053/282535/281555/615087/539882/281873/615778/529148/101905956/533307/404122/281872/515712/768070/280979/614091/281440	TUBA1A/BOLA-DQA2/TUBB2B/TUBB/TUBA1B/ITGA5/SEC61G/LAMP2/LOC101905956/LOC533307/ACTG1/ITGA2/BOLA/TUBB3/ACTB/LOC614091/RAC1	bta:404053/bta:282535/bta:281555/bta:615087/bta:539882/bta:281873/bta:615778/bta:529148/bta:515712/bta:533307/bta:404122/bta:281872/bta:515712/bta:768070/bta:280979/bta:515712/bta:281440	17	7	404053/615087/539882/529148/404122/280979/281440	10	282535/281555/281873/615778/101905956/533307/281872/515712/768070/614091
bta05412	Arrhythmogenic right ventricular cardiomyopathy	8/384	57/6877	0.0131173	0.221451	535043/281873/514360/508490/404122/281872/280979/327703	ITGA6/ITGA5/DSP/ITGA3/ACTG1/ITGA2/ACTB/CACNB1	bta:535043/bta:281873/bta:514360/bta:508490/bta:404122/bta:281872/bta:280979/bta:327703	8	2	404122/280979	6	535043/281873/514360/508490/281872/327703
bta01200	Carbon metabolism	13/384	126/6877	0.023087	0.368109	445425/506888/507197/616120/515169/404148/281748/512044/281181/512571/281785/327696/101905887	TKT/DLST/SHMT2/PGLS/LOC515169/PGAM1/ECHS1/ACAT2/GAPDH/PKM/GLUD1/SDHC/LOC101905887	bta:445425/bta:506888/bta:507197/bta:616120/bta:781227/bta:404148/bta:281748/bta:512044/bta:281181/bta:512571/bta:281785/bta:327696/bta:317723	13	10	445425/506888/507197/616120/404148/281748/281181/512571/281785/327696	3	515169/512044/101905887
bta05416	Viral myocarditis	8/384	64/6877	0.0250947	0.379062	282535/101905956/404122/515712/782938/280979/614091/281440	BOLA-DQA2/LOC101905956/ACTG1/BOLA/LOC782938/ACTB/LOC614091/RAC1	bta:282535/bta:515712/bta:404122/bta:515712/bta:286870/bta:280979/bta:515712/bta:281440	8	3	404122/280979/281440	5	282535/101905956/515712/782938/614091
bta00650	Butanoate metabolism	4/384	21/6877	0.0268896	0.383745	535804/281748/512044/407767	OXCT1/ECHS1/ACAT2/HMGCS1	bta:535804/bta:281748/bta:512044/bta:407767	4	1	281748	3	535804/512044/407767
bta05100	Bacterial invasion of epithelial cells	9/384	78/6877	0.0289133	0.383745	280794/783645/281873/506939/404122/512478/280979/281440/531038	FN1/VCL/ITGA5/CTTN/ACTG1/SEPT1/ACTB/RAC1/LOC531038	bta:280794/bta:783645/bta:281873/bta:506939/bta:404122/bta:512478/bta:280979/bta:281440/bta:531038	9	5	783645/404122/280979/281440/531038	4	280794/281873/506939/512478
bta00240	Pyrimidine metabolism	7/384	54/6877	0.029416	0.383745	534611/541028/506131/404189/509965/508167/507945	NME7/UCK2/CTPS1/NME1/CMPK1/RRM2/DUT	bta:534611/bta:541028/bta:506131/bta:404189/bta:509965/bta:508167/bta:507945	7	4	534611/506131/508167/507945	3	541028/404189/509965
bta04612	Antigen processing and presentation	8/384	70/6877	0.040182	0.473578	280729/282535/281831/101905956/515712/504335/767874/614091	B2M/BOLA-DQA2/HSPA8/LOC101905956/BOLA/TAPBP/HSP90AB1/LOC614091	bta:280729/bta:282535/bta:281831/bta:515712/bta:515712/bta:504335/bta:767874/bta:515712	8	4	280729/281831/504335/767874	4	282535/101905956/515712/614091
bta04814	Motor proteins	17/384	193/6877	0.0409685	0.473578	404053/281555/615087/539882/317655/514106/533307/404122/540369/768070/613489/280979/535127/281341/782598/112443484/534832	TUBA1A/TUBB2B/TUBB/TUBA1B/MYH10/MYLPF/LOC533307/ACTG1/DYNLL2/TUBB3/DCTN4/ACTB/MYO6/MYL6/LOC782598/LOC112443484/KIF13A	bta:404053/bta:281555/bta:615087/bta:539882/bta:317655/bta:514106/bta:533307/bta:404122/bta:540369/bta:768070/bta:613489/bta:280979/bta:535127/bta:281341/bta:782598/bta:508574/bta:534832	17	7	404053/615087/539882/514106/404122/613489/280979	10	281555/317655/533307/540369/768070/535127/281341/782598/112443484/534832
bta00970	Aminoacyl-tRNA biosynthesis	6/384	46/6877	0.0412525	0.473578	512531/522024/506305/281576/510075/788792	MARS/FARSA/RARS/WARS/TARS/FARSB	bta:512531/bta:522024/bta:506305/bta:281576/bta:510075/bta:788792	6	5	512531/522024/506305/281576/788792	1	510075
bta04530	Tight junction	14/384	152/6877	0.0440295	0.480637	404053/539882/514541/506939/317655/404122/510003/504856/517509/281258/280979/281341/281440/540426	TUBA1A/TUBA1B/RAB13/CTTN/MYH10/ACTG1/NEDD4L/AFDN/CGNL1/F11R/ACTB/MYL6/RAC1/MSN	bta:404053/bta:539882/bta:514541/bta:506939/bta:317655/bta:404122/bta:510003/bta:504856/bta:517509/bta:281258/bta:280979/bta:281341/bta:281440/bta:540426	14	8	404053/539882/404122/510003/281258/280979/281440/540426	6	514541/506939/317655/504856/517509/281341
bta04932	Non-alcoholic fatty liver disease	16/384	181/6877	0.0452167	0.480637	783202/327660/327670/327713/616871/281742/327691/281090/785134/327688/327718/280730/327680/101905997/281440/327696	LOC783202/NDUFB9/NDUFA6/NDUFB2/UQCRB/NDUFA12/NDUFS6/COX4I1/COX7ALP1/COX7A2/COX7C/BAX/NDUFS4/LOC101905997/RAC1/SDHC	bta:783202/bta:327660/bta:327670/bta:327713/bta:616871/bta:281742/bta:327691/bta:281090/bta:327688/bta:327688/bta:327718/bta:280730/bta:327680/bta:327718/bta:281440/bta:327696	16	3	281742/281440/327696	13	783202/327660/327670/327713/616871/327691/281090/785134/327688/327718/280730/327680/101905997
bta05134	Legionellosis	8/384	73/6877	0.0496068	0.508469	112444473/613667/326581/281831/282220/100336381/515233/338058	LOC112444473/CXCL3/EEF1G/HSPA8/EEF1A1/LOC100336381/EEF1A2/ARF1	bta:282220/bta:613667/bta:326581/bta:281831/bta:282220/bta:282220/bta:515233/bta:338058	8	5	112444473/326581/281831/282220/338058	3	613667/100336381/515233
bta01212	Fatty acid metabolism	7/384	61/6877	0.0521539	0.516144	101906837/280924/100138312/508918/281748/512044/521822	LOC101906837/SCD/ACSL3/SCP2/ECHS1/ACAT2/FADS2	bta:505968/bta:280924/bta:100138312/bta:508918/bta:281748/bta:512044/bta:521822	7	1	281748	6	101906837/280924/100138312/508918/512044/521822
bta05169	Epstein-Barr virus infection	17/384	205/6877	0.0652898	0.615651	280729/282535/513497/509855/654488/101905956/281057/515712/504335/280730/280955/767981/100125591/539124/281871/614091/281440	B2M/BOLA-DQA2/CDKN1A/IRF9/OAS1Y/LOC101905956/CD44/BOLA/TAPBP/BAX/VIM/SEM1/IRF7/TRAF6/ISG15/LOC614091/RAC1	bta:280729/bta:282535/bta:513497/bta:509855/bta:654488/bta:515712/bta:281057/bta:515712/bta:504335/bta:280730/bta:280955/bta:767981/bta:100125591/bta:539124/bta:281871/bta:515712/bta:281440	17	11	280729/513497/509855/654488/281057/504335/280955/100125591/539124/281871/281440	6	282535/101905956/515712/280730/767981/614091
bta04670	Leukocyte transendothelial migration	9/384	91/6877	0.0664989	0.615651	783645/789148/514106/404122/504856/281258/280979/281440/540426	VCL/LOC789148/MYLPF/ACTG1/AFDN/F11R/ACTB/RAC1/MSN	bta:783645/bta:789148/bta:514106/bta:404122/bta:504856/bta:281258/bta:280979/bta:281440/bta:540426	9	7	783645/514106/404122/281258/280979/281440/540426	2	789148/504856
bta00100	Steroid biosynthesis	3/384	18/6877	0.0755822	0.677878	615906/533726/526535	LSS/DHCR24/SQLE	bta:615906/bta:533726/bta:526535	3	0		3	615906/533726/526535
bta04141	Protein processing in endoplasmic reticulum	16/384	196/6877	0.0805724	0.688489	505941/506530/281831/507541/100336414/511649/615778/280730/104969614/531964/767874/281546/282646/510682/100336900/281719	RRBP1/SSR2/HSPA8/AMFR/LOC100336414/LMAN1/SEC61G/BAX/LOC104969614/SEC31A/HSP90AB1/TRAM1/HSP90B1/DDOST/MAN1B1/CRYAB	bta:505941/bta:506530/bta:281831/bta:507541/bta:528862/bta:511649/bta:615778/bta:280730/bta:360006/bta:531964/bta:767874/bta:281546/bta:282646/bta:510682/bta:100336900/bta:281719	16	6	506530/281831/531964/767874/510682/281719	10	505941/507541/100336414/511649/615778/280730/104969614/281546/282646/100336900
bta01040	Biosynthesis of unsaturated fatty acids	4/384	30/6877	0.0834038	0.688489	280924/508918/521822/512541	SCD/SCP2/FADS2/LOC512541	bta:280924/bta:508918/bta:521822/bta:512541	4	0		4	280924/508918/521822/512541
bta04260	Cardiac muscle contraction	8/384	82/6877	0.0859648	0.688489	783202/616871/281090/785134/327688/327718/101905997/327703	LOC783202/UQCRB/COX4I1/COX7ALP1/COX7A2/COX7C/LOC101905997/CACNB1	bta:783202/bta:616871/bta:281090/bta:327688/bta:327688/bta:327718/bta:327718/bta:327703	8	0		8	783202/616871/281090/785134/327688/327718/101905997/327703
bta05205	Proteoglycans in cancer	16/384	198/6877	0.086361	0.688489	280794/513497/281873/506939/404122/281057/281872/613533/540803/445416/112445754/280979/508628/281440/404156/540426	FN1/CDKN1A/ITGA5/CTTN/ACTG1/CD44/ITGA2/FLNB/MRAS/FZD4/LOC112445754/ACTB/LOC508628/RAC1/CD63/MSN	bta:280794/bta:513497/bta:281873/bta:506939/bta:404122/bta:281057/bta:281872/bta:613533/bta:540803/bta:445416/bta:445419/bta:280979/bta:787914/bta:281440/bta:404156/bta:540426	16	9	513497/404122/281057/613533/112445754/280979/508628/281440/540426	7	280794/281873/506939/281872/540803/445416/404156
bta05414	Dilated cardiomyopathy	7/384	71/6877	0.0998824	0.774763	535043/281873/508490/404122/281872/280979/327703	ITGA6/ITGA5/ITGA3/ACTG1/ITGA2/ACTB/CACNB1	bta:535043/bta:281873/bta:508490/bta:404122/bta:281872/bta:280979/bta:327703	7	2	404122/280979	5	535043/281873/508490/281872/327703
bta04120	Ubiquitin mediated proteolysis	14/384	173/6877	0.10296	0.77748	613343/616275/510003/497204/444874/535072/511467/518834/539124/537885/112443016/617277/100336564/615199	UBE2M/ANAPC11/NEDD4L/UBA7/UBC/ANAPC7/PPIL2/UBA6/TRAF6/UBE2R2/UBE2QL1/ELOB/LOC100336564/UBA52	bta:613343/bta:616275/bta:510003/bta:497204/bta:444874/bta:535072/bta:511467/bta:518834/bta:539124/bta:537885/bta:112443016/bta:617277/bta:100336564/bta:615199	14	10	616275/510003/497204/535072/511467/518834/539124/617277/100336564/615199	4	613343/444874/537885/112443016
bta05410	Hypertrophic cardiomyopathy	7/384	72/6877	0.105651	0.77748	535043/281873/508490/404122/281872/280979/327703	ITGA6/ITGA5/ITGA3/ACTG1/ITGA2/ACTB/CACNB1	bta:535043/bta:281873/bta:508490/bta:404122/bta:281872/bta:280979/bta:327703	7	2	404122/280979	5	535043/281873/508490/281872/327703
bta00983	Drug metabolism - other enzymes	6/384	59/6877	0.109609	0.786441	534611/541028/404189/509965/508167/507945	NME7/UCK2/NME1/CMPK1/RRM2/DUT	bta:534611/bta:541028/bta:404189/bta:509965/bta:508167/bta:507945	6	3	534611/508167/507945	3	541028/404189/509965
bta05332	Graft-versus-host disease	4/384	34/6877	0.119032	0.817224	282535/101905956/515712/614091	BOLA-DQA2/LOC101905956/BOLA/LOC614091	bta:282535/bta:515712/bta:515712/bta:515712	4	0		4	282535/101905956/515712/614091
bta00280	Valine, leucine and isoleucine degradation	5/384	47/6877	0.119594	0.817224	101906837/535804/281748/512044/407767	LOC101906837/OXCT1/ECHS1/ACAT2/HMGCS1	bta:505968/bta:535804/bta:281748/bta:512044/bta:407767	5	1	281748	4	101906837/535804/512044/407767
bta05330	Allograft rejection	4/384	35/6877	0.128823	0.852088	282535/101905956/515712/614091	BOLA-DQA2/LOC101905956/BOLA/LOC614091	bta:282535/bta:515712/bta:515712/bta:515712	4	0		4	282535/101905956/515712/614091
bta04974	Protein digestion and absorption	6/384	62/6877	0.130634	0.852088	510833/100139730/282355/100848491/287013/507107	COL3A1/COL15A1/SLC1A5/COL5A1/COL11A1/SLC3A2	bta:510833/bta:100139730/bta:282355/bta:100848491/bta:287013/bta:507107	6	2	282355/507107	4	510833/100139730/100848491/287013
bta00900	Terpenoid backbone biosynthesis	3/384	23/6877	0.134141	0.855524	514293/512044/407767	IDI1/ACAT2/HMGCS1	bta:514293/bta:512044/bta:407767	3	0		3	514293/512044/407767
bta04512	ECM-receptor interaction	6/384	64/6877	0.145646	0.902937	280794/535043/281873/508490/281057/281872	FN1/ITGA6/ITGA5/ITGA3/CD44/ITGA2	bta:280794/bta:535043/bta:281873/bta:508490/bta:281057/bta:281872	6	1	281057	5	280794/535043/281873/508490/281872
bta05320	Autoimmune thyroid disease	4/384	37/6877	0.149359	0.902937	282535/101905956/515712/614091	BOLA-DQA2/LOC101905956/BOLA/LOC614091	bta:282535/bta:515712/bta:515712/bta:515712	4	0		4	282535/101905956/515712/614091
bta01230	Biosynthesis of amino acids	7/384	80/6877	0.157895	0.902937	445425/507197/527403/515169/404148/281181/512571	TKT/SHMT2/MAT2A/LOC515169/PGAM1/GAPDH/PKM	bta:445425/bta:507197/bta:527403/bta:781227/bta:404148/bta:281181/bta:512571	7	6	445425/507197/527403/404148/281181/512571	1	515169
bta00071	Fatty acid degradation	4/384	38/6877	0.160069	0.902937	101906837/100138312/281748/512044	LOC101906837/ACSL3/ECHS1/ACAT2	bta:505968/bta:100138312/bta:281748/bta:512044	4	1	281748	3	101906837/100138312/512044
bta00513	Various types of N-glycan biosynthesis	4/384	38/6877	0.160069	0.902937	100125390/100137759/510682/100336900	B4GALT2/B4GALNT4/DDOST/MAN1B1	bta:100125390/bta:100137759/bta:510682/bta:100336900	4	3	100125390/100137759/510682	1	100336900
bta04216	Ferroptosis	5/384	52/6877	0.162862	0.902937	100138312/787967/281173/507107/512468	ACSL3/ATG7/FTH1/SLC3A2/GCLC	bta:100138312/bta:787967/bta:281173/bta:507107/bta:512468	5	2	787967/507107	3	100138312/281173/512468
bta03013	Nucleocytoplasmic transport	11/384	141/6877	0.163598	0.902937	112444473/282220/540191/100336381/540004/515233/286807/540457/518622/520924/100299503	LOC112444473/EEF1A1/DDX39B/LOC100336381/NUP98/EEF1A2/SUMO2/RAN/CSE1L/NUP205/LOC100299503	bta:282220/bta:282220/bta:540191/bta:282220/bta:540004/bta:515233/bta:286807/bta:540457/bta:518622/bta:520924/bta:100299503	11	8	112444473/282220/540191/540004/286807/540457/518622/520924	3	100336381/515233/100299503
bta04940	Type I diabetes mellitus	4/384	39/6877	0.171052	0.924362	282535/101905956/515712/614091	BOLA-DQA2/LOC101905956/BOLA/LOC614091	bta:282535/bta:515712/bta:515712/bta:515712	4	0		4	282535/101905956/515712/614091
bta04640	Hematopoietic cell lineage	6/384	68/6877	0.177862	0.924362	282535/535043/281873/508490/281057/281872	BOLA-DQA2/ITGA6/ITGA5/ITGA3/CD44/ITGA2	bta:282535/bta:535043/bta:281873/bta:508490/bta:281057/bta:281872	6	1	281057	5	282535/535043/281873/508490/281872
bta00120	Primary bile acid biosynthesis	2/384	14/6877	0.182153	0.924362	508918/511960	SCP2/CYP27A1	bta:508918/bta:511960	2	1	511960	1	508918
bta04520	Adherens junction	8/384	99/6877	0.187232	0.924362	783645/789148/514106/404122/504856/280979/107131989/281440	VCL/LOC789148/MYLPF/ACTG1/AFDN/ACTB/LOC107131989/RAC1	bta:783645/bta:789148/bta:514106/bta:404122/bta:504856/bta:280979/bta:536759/bta:281440	8	5	783645/514106/404122/280979/281440	3	789148/504856/107131989
bta01232	Nucleotide metabolism	7/384	84/6877	0.187727	0.924362	534611/541028/506131/404189/509965/508167/507945	NME7/UCK2/CTPS1/NME1/CMPK1/RRM2/DUT	bta:534611/bta:541028/bta:506131/bta:404189/bta:509965/bta:508167/bta:507945	7	4	534611/506131/508167/507945	3	541028/404189/509965
bta00563	Glycosylphosphatidylinositol (GPI)-anchor biosynthesis	3/384	27/6877	0.189095	0.924362	100298680/508048/535138	PIGX/PIGQ/PIGU	bta:100298680/bta:508048/bta:535138	3	3	100298680/508048/535138	0
bta04810	Regulation of actin cytoskeleton	15/384	209/6877	0.190026	0.924362	280794/783645/535043/281873/508490/317655/514106/404122/281872/540803/112441594/280979/100125224/281440/540426	FN1/VCL/ITGA6/ITGA5/ITGA3/MYH10/MYLPF/ACTG1/ITGA2/MRAS/LOC112441594/ACTB/PIP5K1A/RAC1/MSN	bta:280794/bta:783645/bta:535043/bta:281873/bta:508490/bta:317655/bta:514106/bta:404122/bta:281872/bta:540803/bta:785745/bta:280979/bta:100125224/bta:281440/bta:540426	15	7	783645/514106/404122/280979/100125224/281440/540426	8	280794/535043/281873/508490/317655/281872/540803/112441594
bta05167	Kaposi sarcoma-associated herpesvirus infection	14/384	195/6877	0.20003	0.956811	326597/613667/513497/509855/101905956/515712/444874/280730/539640/100125591/520277/614091/281440/615199	CALM/CXCL3/CDKN1A/IRF9/LOC101905956/BOLA/UBC/BAX/RCAN1/IRF7/CALM3/LOC614091/RAC1/UBA52	bta:326597/bta:613667/bta:513497/bta:509855/bta:515712/bta:515712/bta:444874/bta:280730/bta:539640/bta:100125591/bta:520277/bta:515712/bta:281440/bta:615199	14	6	513497/509855/539640/100125591/281440/615199	8	326597/613667/101905956/515712/444874/280730/520277/614091
bta04979	Cholesterol metabolism	4/384	42/6877	0.20545	0.966628	281276/511960/281507/533894	LDLR/CYP27A1/STAR/LRP1	bta:281276/bta:511960/bta:281507/bta:533894	4	2	511960/281507	2	281276/533894
bta04510	Focal adhesion	13/384	182/6877	0.216318	0.990103	280794/783645/535043/281873/508490/789148/514106/404122/281872/613533/280979/100125224/281440	FN1/VCL/ITGA6/ITGA5/ITGA3/LOC789148/MYLPF/ACTG1/ITGA2/FLNB/ACTB/PIP5K1A/RAC1	bta:280794/bta:783645/bta:535043/bta:281873/bta:508490/bta:789148/bta:514106/bta:404122/bta:281872/bta:613533/bta:280979/bta:100125224/bta:281440	13	7	783645/514106/404122/613533/280979/100125224/281440	6	280794/535043/281873/508490/789148/281872
bta04913	Ovarian steroidogenesis	4/384	43/6877	0.21734	0.990103	281276/281824/281507/512541	LDLR/HSD3B1/STAR/LOC512541	bta:281276/bta:281824/bta:281507/bta:512541	4	2	281824/281507	2	281276/512541
bta04623	Cytosolic DNA-sensing pathway	5/384	58/6877	0.221619	0.991351	508333/505134/534232/100125591/282099	ZBP1/ADAR/POLR2F/IRF7/TREX1	bta:508333/bta:505134/bta:534232/bta:100125591/bta:282099	5	4	508333/505134/100125591/282099	1	534232
bta00030	Pentose phosphate pathway	3/384	30/6877	0.233433	0.991351	445425/616120/515169	TKT/PGLS/LOC515169	bta:445425/bta:616120/bta:781227	3	2	445425/616120	1	515169
bta05322	Systemic lupus erythematosus	8/384	106/6877	0.239387	0.991351	282535/104971292/531733/528329/100297725/613304/287016/616627	BOLA-DQA2/LOC104971292/H2AFX/LOC528329/LOC100297725/SNRPB/H2AFZ/HIST1H2BN	bta:282535/bta:104971292/bta:531733/bta:528329/bta:100297725/bta:613304/bta:287016/bta:616627	8	4	531733/528329/613304/616627	4	282535/104971292/100297725/287016
bta04925	Aldosterone synthesis and secretion	6/384	75/6877	0.24018	0.991351	326597/613800/281276/281824/281507/520277	CALM/ATP2B2/LDLR/HSD3B1/STAR/CALM3	bta:326597/bta:613800/bta:281276/bta:281824/bta:281507/bta:520277	6	2	281824/281507	4	326597/613800/281276/520277
bta05140	Leishmaniasis	6/384	75/6877	0.24018	0.991351	282535/112444473/282220/100336381/515233/539124	BOLA-DQA2/LOC112444473/EEF1A1/LOC100336381/EEF1A2/TRAF6	bta:282535/bta:282220/bta:282220/bta:282220/bta:515233/bta:539124	6	3	112444473/282220/539124	3	282535/100336381/515233
bta04744	Phototransduction	2/384	17/6877	0.24488	0.991351	326597/520277	CALM/CALM3	bta:326597/bta:520277	2	0		2	326597/520277
bta04613	Neutrophil extracellular trap formation	11/384	155/6877	0.247647	0.991351	282691/531733/528329/404122/787967/100297725/280979/287016/616627/281440/282479	HMGB1/H2AFX/LOC528329/ACTG1/ATG7/LOC100297725/ACTB/H2AFZ/HIST1H2BN/RAC1/SLC25A5	bta:282691/bta:531733/bta:528329/bta:404122/bta:787967/bta:100297725/bta:280979/bta:287016/bta:616627/bta:281440/bta:282479	11	7	531733/528329/404122/787967/280979/616627/281440	4	282691/100297725/287016/282479
bta05418	Fluid shear stress and atherosclerosis	10/384	139/6877	0.248279	0.991351	326597/404122/539175/281407/767874/280979/286807/520277/282646/281440	CALM/ACTG1/DUSP1/PLAT/HSP90AB1/ACTB/SUMO2/CALM3/HSP90B1/RAC1	bta:326597/bta:404122/bta:539175/bta:281407/bta:767874/bta:280979/bta:286807/bta:520277/bta:282646/bta:281440	10	7	404122/539175/281407/767874/280979/286807/281440	3	326597/520277/282646
bta04657	IL-17 signaling pathway	6/384	76/6877	0.249585	0.991351	613667/531389/767874/539124/616801/282646	CXCL3/FOSL1/HSP90AB1/TRAF6/TRAF3IP2/HSP90B1	bta:613667/bta:531389/bta:767874/bta:539124/bta:616801/bta:282646	6	4	531389/767874/539124/616801	2	613667/282646
bta04218	Cellular senescence	12/384	172/6877	0.252735	0.991351	326597/513497/525428/101905956/515712/540803/510158/509613/520277/616801/614091/282479	CALM/CDKN1A/E2F4/LOC101905956/BOLA/MRAS/HIPK2/EIF4EBP1/CALM3/TRAF3IP2/LOC614091/SLC25A5	bta:326597/bta:513497/bta:525428/bta:515712/bta:515712/bta:540803/bta:510158/bta:509613/bta:520277/bta:616801/bta:515712/bta:282479	12	4	513497/525428/509613/616801	8	326597/101905956/515712/540803/510158/520277/614091/282479
bta04114	Oocyte meiosis	9/384	124/6877	0.25561	0.991351	326597/616275/281729/535072/520277/287022/100336564/100336830/538238	CALM/ANAPC11/SMC3/ANAPC7/CALM3/YWHAZ/LOC100336564/LOC100336830/PLK1	bta:326597/bta:616275/bta:281729/bta:535072/bta:520277/bta:287022/bta:100336564/bta:768311/bta:538238	9	6	616275/281729/535072/287022/100336564/538238	3	326597/520277/100336830
bta04723	Retrograde endocannabinoid signaling	9/384	125/6877	0.263059	0.999816	3283885/327660/3283888/327670/327713/281742/327691/327680/3283887	ND4L/NDUFB9/ND6/NDUFA6/NDUFB2/NDUFA12/NDUFS6/NDUFS4/ND5	bta:3283885/bta:327660/bta:3283888/bta:327670/bta:327713/bta:281742/bta:327691/bta:327680/bta:3283887	9	3	3283888/281742/3283887	6	3283885/327660/327670/327713/327691/327680
bta04921	Oxytocin signaling pathway	9/384	126/6877	0.270575	0.999816	326597/513497/281138/404122/539640/280979/520277/281341/327703	CALM/CDKN1A/EEF2/ACTG1/RCAN1/ACTB/CALM3/MYL6/CACNB1	bta:326597/bta:513497/bta:281138/bta:404122/bta:539640/bta:280979/bta:520277/bta:281341/bta:327703	9	5	513497/281138/404122/539640/280979	4	326597/520277/281341/327703
bta04540	Gap junction	6/384	79/6877	0.278386	0.999816	404053/281555/615087/539882/533307/768070	TUBA1A/TUBB2B/TUBB/TUBA1B/LOC533307/TUBB3	bta:404053/bta:281555/bta:615087/bta:539882/bta:533307/bta:768070	6	3	404053/615087/539882	3	281555/533307/768070
bta04970	Salivary secretion	4/384	48/6877	0.27914	0.999816	326597/286845/613800/520277	CALM/SLC12A2/ATP2B2/CALM3	bta:326597/bta:286845/bta:613800/bta:520277	4	0		4	326597/286845/613800/520277
bta00380	Tryptophan metabolism	3/384	33/6877	0.279373	0.999816	506888/281748/512044	DLST/ECHS1/ACAT2	bta:506888/bta:281748/bta:512044	3	2	506888/281748	1	512044
bta03020	RNA polymerase	3/384	33/6877	0.279373	0.999816	536316/534232/282342	POLR1A/POLR2F/POLR1B	bta:536316/bta:534232/bta:282342	3	2	536316/282342	1	534232
bta04622	RIG-I-like receptor signaling pathway	5/384	64/6877	0.285661	0.999816	505134/101908039/100125591/539124/281871	ADAR/LOC101908039/IRF7/TRAF6/ISG15	bta:505134/bta:101908039/bta:100125591/bta:539124/bta:281871	5	4	505134/100125591/539124/281871	1	101908039
bta05222	Small cell lung cancer	7/384	96/6877	0.288484	0.999816	280794/535043/513497/508490/281872/280730/539124	FN1/ITGA6/CDKN1A/ITGA3/ITGA2/BAX/TRAF6	bta:280794/bta:535043/bta:513497/bta:508490/bta:281872/bta:280730/bta:539124	7	2	513497/539124	5	280794/535043/508490/281872/280730
bta00600	Sphingolipid metabolism	4/384	49/6877	0.291847	0.999816	510620/507207/615110/507290	ASAH1/SMPD4/ACER3/DEGS1	bta:510620/bta:507207/bta:615110/bta:507290	4	4	510620/507207/615110/507290	0
bta04217	Necroptosis	11/384	163/6877	0.301541	0.999816	282691/786614/508333/531733/509855/280730/281173/767874/287016/282479/281785	HMGB1/LOC786614/ZBP1/H2AFX/IRF9/BAX/FTH1/HSP90AB1/H2AFZ/SLC25A5/GLUD1	bta:282691/bta:613401/bta:508333/bta:531733/bta:509855/bta:280730/bta:281173/bta:767874/bta:287016/bta:282479/bta:281785	11	5	508333/531733/509855/767874/281785	6	282691/786614/280730/281173/287016/282479
bta04146	Peroxisome	6/384	82/6877	0.307902	0.999816	281495/100138312/508918/507393/506527/521522	SOD1/ACSL3/SCP2/PEX14/PEX11B/PEX19	bta:281495/bta:100138312/bta:508918/bta:507393/bta:506527/bta:521522	6	3	507393/506527/521522	3	281495/100138312/508918
bta05162	Measles	9/384	132/6877	0.316886	0.999816	281831/509855/654488/505134/280730/327682/100125591/539124/540426	HSPA8/IRF9/OAS1Y/ADAR/BAX/RACK1/IRF7/TRAF6/MSN	bta:281831/bta:509855/bta:654488/bta:505134/bta:280730/bta:327682/bta:100125591/bta:539124/bta:540426	9	8	281831/509855/654488/505134/327682/100125591/539124/540426	1	280730
bta04971	Gastric acid secretion	4/384	51/6877	0.31747	0.999816	326597/404122/280979/520277	CALM/ACTG1/ACTB/CALM3	bta:326597/bta:404122/bta:280979/bta:520277	4	2	404122/280979	2	326597/520277
bta00010	Glycolysis / Gluconeogenesis	5/384	67/6877	0.318914	0.999816	281274/404148/616676/281181/512571	LDHA/PGAM1/GALM/GAPDH/PKM	bta:281274/bta:404148/bta:616676/bta:281181/bta:512571	5	4	281274/404148/281181/512571	1	616676
bta05170	Human immunodeficiency virus 1 infection	14/384	216/6877	0.320248	0.999816	280729/326597/101905956/515712/768053/100298356/504335/280730/616948/539124/520277/617277/614091/281440	B2M/CALM/LOC101905956/BOLA/AP1S1/LOC100298356/TAPBP/BAX/LOC616948/TRAF6/CALM3/ELOB/LOC614091/RAC1	bta:280729/bta:326597/bta:515712/bta:515712/bta:768053/bta:112441507/bta:504335/bta:280730/bta:616948/bta:539124/bta:520277/bta:617277/bta:515712/bta:281440	14	7	280729/100298356/504335/616948/539124/617277/281440	7	326597/101905956/515712/768053/280730/520277/614091
bta00630	Glyoxylate and dicarboxylate metabolism	3/384	37/6877	0.341641	0.999816	507197/512044/101905887	SHMT2/ACAT2/LOC101905887	bta:507197/bta:512044/bta:317723	3	1	507197	2	512044/101905887
bta00270	Cysteine and methionine metabolism	4/384	53/6877	0.343265	0.999816	505916/527403/281274/512468	SRM/MAT2A/LDHA/GCLC	bta:505916/bta:527403/bta:281274/bta:512468	4	3	505916/527403/281274	1	512468
bta03060	Protein export	2/384	22/6877	0.350041	0.999816	615778/511453	SEC61G/SPCS1	bta:615778/bta:511453	2	0		2	615778/511453
bta05203	Viral carcinogenesis	13/384	205/6877	0.35811	0.999816	513497/506402/509855/101905956/515712/280730/100125591/512571/287022/614091/616627/281440/100336830	CDKN1A/CHD4/IRF9/LOC101905956/BOLA/BAX/IRF7/PKM/YWHAZ/LOC614091/HIST1H2BN/RAC1/LOC100336830	bta:513497/bta:506402/bta:509855/bta:515712/bta:515712/bta:280730/bta:100125591/bta:512571/bta:287022/bta:515712/bta:616627/bta:281440/bta:768311	13	7	513497/509855/100125591/512571/287022/616627/281440	6	506402/101905956/515712/280730/614091/100336830
bta04115	p53 signaling pathway	6/384	87/6877	0.358124	0.999816	513497/532527/280730/509485/515914/508167	CDKN1A/EI24/BAX/PERP/SESN3/RRM2	bta:513497/bta:532527/bta:280730/bta:509485/bta:515914/bta:508167	6	4	513497/532527/509485/508167	2	280730/515914
bta05135	Yersinia infection	9/384	138/6877	0.364702	0.999816	280794/281873/404122/280979/539124/100125224/281440/100294979/531038	FN1/ITGA5/ACTG1/ACTB/TRAF6/PIP5K1A/RAC1/ARF6/LOC531038	bta:280794/bta:281873/bta:404122/bta:280979/bta:539124/bta:100125224/bta:281440/bta:100294979/bta:531038	9	6	404122/280979/539124/100125224/281440/531038	3	280794/281873/100294979
bta05217	Basal cell carcinoma	4/384	55/6877	0.369111	0.999816	513497/280730/445416/112445754	CDKN1A/BAX/FZD4/LOC112445754	bta:513497/bta:280730/bta:445416/bta:445419	4	2	513497/112445754	2	280730/445416
bta05417	Lipid and atherosclerosis	13/384	207/6877	0.371291	0.999816	326597/613667/281831/789148/281276/280730/533735/100125591/767874/539124/520277/282646/281440	CALM/CXCL3/HSPA8/LOC789148/LDLR/BAX/MIB1/IRF7/HSP90AB1/TRAF6/CALM3/HSP90B1/RAC1	bta:326597/bta:613667/bta:281831/bta:789148/bta:281276/bta:280730/bta:533735/bta:100125591/bta:767874/bta:539124/bta:520277/bta:282646/bta:281440	13	5	281831/100125591/767874/539124/281440	8	326597/613667/789148/281276/280730/533735/520277/282646
bta05164	Influenza A	10/384	160/6877	0.403423	0.999816	282535/509855/654488/404122/505134/540004/280730/100125591/280979/282479	BOLA-DQA2/IRF9/OAS1Y/ACTG1/ADAR/NUP98/BAX/IRF7/ACTB/SLC25A5	bta:282535/bta:509855/bta:654488/bta:404122/bta:505134/bta:540004/bta:280730/bta:100125591/bta:280979/bta:282479	10	7	509855/654488/404122/505134/540004/100125591/280979	3	282535/280730/282479
bta00260	Glycine, serine and threonine metabolism	3/384	41/6877	0.403505	0.999816	507197/404148/101905887	SHMT2/PGAM1/LOC101905887	bta:507197/bta:404148/bta:317723	3	2	507197/404148	1	101905887
bta00480	Glutathione metabolism	4/384	58/6877	0.40773	0.999816	505916/508167/505991/512468	SRM/RRM2/CHAC1/GCLC	bta:505916/bta:508167/bta:505991/bta:512468	4	3	505916/508167/505991	1	512468
bta05211	Renal cell carcinoma	5/384	76/6877	0.420196	0.999816	513497/789148/536763/617277/281440	CDKN1A/LOC789148/EGLN2/ELOB/RAC1	bta:513497/bta:789148/bta:534075/bta:617277/bta:281440	5	3	513497/617277/281440	2	789148/536763
bta00920	Sulfur metabolism	1/384	10/6877	0.437276	0.999816	532797	IMPAD1	bta:532797	1	0		1	532797
bta05160	Hepatitis C	9/384	147/6877	0.437533	0.999816	513497/509855/654488/281276/280730/100125591/539124/287022/100336830	CDKN1A/IRF9/OAS1Y/LDLR/BAX/IRF7/TRAF6/YWHAZ/LOC100336830	bta:513497/bta:509855/bta:654488/bta:281276/bta:280730/bta:100125591/bta:539124/bta:287022/bta:768311	9	6	513497/509855/654488/100125591/539124/287022	3	281276/280730/100336830
bta00620	Pyruvate metabolism	3/384	44/6877	0.448803	0.999816	281274/512044/512571	LDHA/ACAT2/PKM	bta:281274/bta:512044/bta:512571	3	2	281274/512571	1	512044
bta03022	Basal transcription factors	3/384	44/6877	0.448803	0.999816	536067/100125238/532936	TAF15/ERCC2/TAF9	bta:536067/bta:100125238/bta:532936	3	2	100125238/532936	1	536067
bta00052	Galactose metabolism	2/384	27/6877	0.449892	0.999816	100125390/616676	B4GALT2/GALM	bta:100125390/bta:616676	2	1	100125390	1	616676
bta04972	Pancreatic secretion	4/384	62/6877	0.458416	0.999816	286845/613800/789148/281440	SLC12A2/ATP2B2/LOC789148/RAC1	bta:286845/bta:613800/bta:789148/bta:281440	4	1	281440	3	286845/613800/789148
bta04144	Endocytosis	15/384	256/6877	0.462121	0.999816	281831/508900/281276/101905956/510003/515712/538348/768035/539124/100125224/338058/614091/100294979/519597/528153	HSPA8/IST1/LDLR/LOC101905956/NEDD4L/BOLA/EHD2/CYTH2/TRAF6/PIP5K1A/ARF1/LOC614091/ARF6/SNX4/RUFY1	bta:281831/bta:508900/bta:281276/bta:515712/bta:510003/bta:515712/bta:538348/bta:768035/bta:539124/bta:100125224/bta:338058/bta:515712/bta:100294979/bta:519597/bta:528153	15	8	281831/508900/510003/538348/539124/100125224/338058/528153	7	281276/101905956/515712/768035/614091/100294979/519597
bta00910	Nitrogen metabolism	1/384	11/6877	0.468743	0.999816	281785	GLUD1	bta:281785	1	1	281785	0
bta00062	Fatty acid elongation	2/384	28/6877	0.468834	0.999816	281748/512541	ECHS1/LOC512541	bta:281748/bta:512541	2	1	281748	1	512541
bta00430	Taurine and hypotaurine metabolism	1/384	12/6877	0.498455	0.999816	100297937	ADO	bta:100297937	1	0		1	100297937
bta03266	Virion - Herpesvirus	1/384	12/6877	0.498455	0.999816	281873	ITGA5	bta:281873	1	0		1	281873
bta00510	N-Glycan biosynthesis	3/384	48/6877	0.506891	0.999816	100125390/510682/100336900	B4GALT2/DDOST/MAN1B1	bta:100125390/bta:510682/bta:100336900	3	2	100125390/510682	1	100336900
bta04934	Cushing syndrome	8/384	138/6877	0.509162	0.999816	513497/789148/281276/281824/100138350/445416/281507/112445754	CDKN1A/LOC789148/LDLR/HSD3B1/ASH2L/FZD4/STAR/LOC112445754	bta:513497/bta:789148/bta:281276/bta:281824/bta:100138350/bta:445416/bta:281507/bta:445419	8	5	513497/281824/100138350/281507/112445754	3	789148/281276/445416
bta04610	Complement and coagulation cascades	3/384	49/6877	0.520915	0.999816	281407/280687/512581	PLAT/F5/F2RL2	bta:281407/bta:280687/bta:512581	3	3	281407/280687/512581	0
bta04978	Mineral absorption	3/384	49/6877	0.520915	0.999816	613800/281173/282484	ATP2B2/FTH1/SLC34A2	bta:613800/bta:281173/bta:282484	3	0		3	613800/281173/282484
bta00340	Histidine metabolism	1/384	13/6877	0.52651	0.999816	538441	CARNMT1	bta:538441	1	1	538441	0
bta00533	Glycosaminoglycan biosynthesis - keratan sulfate	1/384	13/6877	0.52651	0.999816	100125390	B4GALT2	bta:100125390	1	1	100125390	0
bta04066	HIF-1 signaling pathway	7/384	122/6877	0.526596	0.999816	513497/281274/536763/281181/509613/617277/508628	CDKN1A/LDHA/EGLN2/GAPDH/EIF4EBP1/ELOB/LOC508628	bta:513497/bta:281274/bta:534075/bta:281181/bta:509613/bta:617277/bta:787914	7	6	513497/281274/281181/509613/617277/508628	1	536763
bta05133	Pertussis	4/384	68/6877	0.531374	0.999816	326597/281873/539124/520277	CALM/ITGA5/TRAF6/CALM3	bta:326597/bta:281873/bta:539124/bta:520277	4	1	539124	3	326597/281873/520277
bta04110	Cell cycle	10/384	177/6877	0.532025	0.999816	786089/513497/525428/616275/281729/535072/287022/100336564/100336830/538238	LOC786089/CDKN1A/E2F4/ANAPC11/SMC3/ANAPC7/YWHAZ/LOC100336564/LOC100336830/PLK1	bta:786089/bta:513497/bta:525428/bta:616275/bta:281729/bta:535072/bta:287022/bta:100336564/bta:768311/bta:538238	10	8	513497/525428/616275/281729/535072/287022/100336564/538238	2	786089/100336830
bta00640	Propanoate metabolism	2/384	32/6877	0.540527	0.999816	281274/281748	LDHA/ECHS1	bta:281274/bta:281748	2	2	281274/281748	0
bta05165	Human papillomavirus infection	17/384	306/6877	0.545896	0.999816	280794/535043/513497/281873/506402/508490/509855/101905956/281872/515712/280730/445416/112445754/509613/512571/281871/614091	FN1/ITGA6/CDKN1A/ITGA5/CHD4/ITGA3/IRF9/LOC101905956/ITGA2/BOLA/BAX/FZD4/LOC112445754/EIF4EBP1/PKM/ISG15/LOC614091	bta:280794/bta:535043/bta:513497/bta:281873/bta:506402/bta:508490/bta:509855/bta:515712/bta:281872/bta:515712/bta:280730/bta:445416/bta:445419/bta:509613/bta:512571/bta:281871/bta:515712	17	6	513497/509855/112445754/509613/512571/281871	11	280794/535043/281873/506402/508490/101905956/281872/515712/280730/445416/614091
bta00592	alpha-Linolenic acid metabolism	1/384	14/6877	0.552999	0.999816	521822	FADS2	bta:521822	1	0		1	521822
bta04514	Cell adhesion molecules	6/384	107/6877	0.555976	0.999816	282535/535043/101905956/515712/281258/614091	BOLA-DQA2/ITGA6/LOC101905956/BOLA/F11R/LOC614091	bta:282535/bta:535043/bta:515712/bta:515712/bta:281258/bta:515712	6	1	281258	5	282535/535043/101905956/515712/614091
bta00020	Citrate cycle (TCA cycle)	2/384	34/6877	0.573781	0.999816	506888/327696	DLST/SDHC	bta:506888/bta:327696	2	2	506888/327696	0
bta04927	Cortisol synthesis and secretion	3/384	53/6877	0.574745	0.999816	281276/281824/281507	LDLR/HSD3B1/STAR	bta:281276/bta:281824/bta:281507	3	2	281824/281507	1	281276
bta05214	Glioma	4/384	72/6877	0.577224	0.999816	326597/513497/280730/520277	CALM/CDKN1A/BAX/CALM3	bta:326597/bta:513497/bta:280730/bta:520277	4	1	513497	3	326597/280730/520277
bta04914	Progesterone-mediated oocyte maturation	5/384	91/6877	0.580242	0.999816	616275/535072/767874/100336564/538238	ANAPC11/ANAPC7/HSP90AB1/LOC100336564/PLK1	bta:616275/bta:535072/bta:767874/bta:100336564/bta:538238	5	5	616275/535072/767874/100336564/538238	0
bta05166	Human T-cell leukemia virus 1 infection	13/384	240/6877	0.587153	0.999816	280729/282535/513497/531389/616275/101905956/515712/280730/535072/540457/614091/100336564/282479	B2M/BOLA-DQA2/CDKN1A/FOSL1/ANAPC11/LOC101905956/BOLA/BAX/ANAPC7/RAN/LOC614091/LOC100336564/SLC25A5	bta:280729/bta:282535/bta:513497/bta:531389/bta:616275/bta:515712/bta:515712/bta:280730/bta:535072/bta:540457/bta:515712/bta:100336564/bta:282479	13	7	280729/513497/531389/616275/535072/540457/100336564	6	282535/101905956/515712/280730/614091/282479
bta03008	Ribosome biogenesis in eukaryotes	5/384	92/6877	0.590093	0.999816	510315/618429/404165/540457/112448582	UTP4/TBL3/NOP56/RAN/LOC112448582	bta:510315/bta:618429/bta:404165/bta:540457/bta:112448582	5	5	510315/618429/404165/540457/112448582	0
bta04070	Phosphatidylinositol signaling system	5/384	92/6877	0.590093	0.999816	326597/532797/540877/520277/100125224	CALM/IMPAD1/ITPKB/CALM3/PIP5K1A	bta:326597/bta:532797/bta:540877/bta:520277/bta:100125224	5	1	100125224	4	326597/532797/540877/520277
bta04380	Osteoclast differentiation	6/384	112/6877	0.601287	0.999816	514246/510008/509855/531389/539124/281440	JUNB/FHL2/IRF9/FOSL1/TRAF6/RAC1	bta:514246/bta:510008/bta:509855/bta:531389/bta:539124/bta:281440	6	5	510008/509855/531389/539124/281440	1	514246
bta01240	Biosynthesis of cofactors	7/384	131/6877	0.603205	0.999816	534611/507197/527403/506131/404189/509965/512468	NME7/SHMT2/MAT2A/CTPS1/NME1/CMPK1/GCLC	bta:534611/bta:507197/bta:527403/bta:506131/bta:404189/bta:509965/bta:512468	7	4	534611/507197/527403/506131	3	404189/509965/512468
bta05230	Central carbon metabolism in cancer	4/384	75/6877	0.609889	0.999816	282355/281274/404148/512571	SLC1A5/LDHA/PGAM1/PKM	bta:282355/bta:281274/bta:404148/bta:512571	4	4	282355/281274/404148/512571	0
bta00670	One carbon pool by folate	1/384	17/6877	0.623921	0.999816	507197	SHMT2	bta:507197	1	1	507197	0
bta04964	Proximal tubule bicarbonate reclamation	1/384	17/6877	0.623921	0.999816	281785	GLUD1	bta:281785	1	1	281785	0
bta04922	Glucagon signaling pathway	5/384	97/6877	0.637377	0.999816	326597/281274/404148/512571/520277	CALM/LDHA/PGAM1/PKM/CALM3	bta:326597/bta:281274/bta:404148/bta:512571/bta:520277	5	3	281274/404148/512571	2	326597/520277
bta05163	Human cytomegalovirus infection	11/384	211/6877	0.638084	0.999816	280729/326597/513497/101905956/515712/504335/280730/509613/520277/614091/281440	B2M/CALM/CDKN1A/LOC101905956/BOLA/TAPBP/BAX/EIF4EBP1/CALM3/LOC614091/RAC1	bta:280729/bta:326597/bta:513497/bta:515712/bta:515712/bta:504335/bta:280730/bta:509613/bta:520277/bta:515712/bta:281440	11	5	280729/513497/504335/509613/281440	6	326597/101905956/515712/280730/520277/614091
bta04722	Neurotrophin signaling pathway	6/384	117/6877	0.644001	0.999816	326597/789148/280730/539124/520277/281440	CALM/LOC789148/BAX/TRAF6/CALM3/RAC1	bta:326597/bta:789148/bta:280730/bta:539124/bta:520277/bta:281440	6	2	539124/281440	4	326597/789148/280730/520277
bta00061	Fatty acid biosynthesis	1/384	18/6877	0.644972	0.999816	100138312	ACSL3	bta:100138312	1	0		1	100138312
bta00220	Arginine biosynthesis	1/384	18/6877	0.644972	0.999816	281785	GLUD1	bta:281785	1	1	281785	0
bta04213	Longevity regulating pathway - multiple species	3/384	59/6877	0.648051	0.999816	281495/281831/281719	SOD1/HSPA8/CRYAB	bta:281495/bta:281831/bta:281719	3	2	281831/281719	1	281495
bta03250	Viral life cycle - HIV-1	4/384	79/6877	0.650954	0.999816	786614/100298356/616948/540457	LOC786614/LOC100298356/LOC616948/RAN	bta:613401/bta:112441507/bta:616948/bta:540457	4	3	100298356/616948/540457	1	786614
bta05213	Endometrial cancer	3/384	60/6877	0.659358	0.999816	513497/280730/533652	CDKN1A/BAX/MLH1	bta:513497/bta:280730/bta:533652	3	2	513497/533652	1	280730
bta05212	Pancreatic cancer	4/384	80/6877	0.660759	0.999816	513497/280730/523324/281440	CDKN1A/BAX/RALBP1/RAC1	bta:513497/bta:280730/bta:523324/bta:281440	4	2	513497/281440	2	280730/523324
bta00450	Selenocompound metabolism	1/384	19/6877	0.664848	0.999816	512531	MARS	bta:512531	1	1	512531	0
bta04137	Mitophagy - animal	4/384	81/6877	0.670377	0.999816	444874/615565/540803/615199	UBC/FIS1/MRAS/UBA52	bta:444874/bta:615565/bta:540803/bta:615199	4	1	615199	3	444874/615565/540803
bta00601	Glycosphingolipid biosynthesis - lacto and neolacto series	1/384	20/6877	0.683615	0.999816	100125390	B4GALT2	bta:100125390	1	1	100125390	0
bta04916	Melanogenesis	4/384	83/6877	0.689047	0.999816	326597/445416/112445754/520277	CALM/FZD4/LOC112445754/CALM3	bta:326597/bta:445416/bta:445419/bta:520277	4	1	112445754	3	326597/445416/520277
bta04150	mTOR signaling pathway	8/384	162/6877	0.691087	0.999816	514448/516090/445416/112445754/509613/507107/527459/508628	LPIN2/LAMTOR5/FZD4/LOC112445754/EIF4EBP1/SLC3A2/RICTOR/LOC508628	bta:514448/bta:516090/bta:445416/bta:445419/bta:509613/bta:507107/bta:527459/bta:787914	8	5	112445754/509613/507107/527459/508628	3	514448/516090/445416
bta04720	Long-term potentiation	3/384	63/6877	0.691695	0.999816	326597/789148/520277	CALM/LOC789148/CALM3	bta:326597/bta:789148/bta:520277	3	0		3	326597/789148/520277
bta04611	Platelet activation	5/384	104/6877	0.697651	0.999816	510833/789148/404122/281872/280979	COL3A1/LOC789148/ACTG1/ITGA2/ACTB	bta:510833/bta:789148/bta:404122/bta:281872/bta:280979	5	2	404122/280979	3	510833/789148/281872
bta05146	Amoebiasis	4/384	84/6877	0.698097	0.999816	280794/613667/783645/510833	FN1/CXCL3/VCL/COL3A1	bta:280794/bta:613667/bta:783645/bta:510833	4	1	783645	3	280794/613667/510833
bta04015	Rap1 signaling pathway	9/384	183/6877	0.701314	0.999816	326597/789148/404122/504856/540803/280979/520277/281440/506769	CALM/LOC789148/ACTG1/AFDN/MRAS/ACTB/CALM3/RAC1/SKAP1	bta:326597/bta:789148/bta:404122/bta:504856/bta:540803/bta:280979/bta:520277/bta:281440/bta:506769	9	3	404122/280979/281440	6	326597/789148/504856/540803/520277/506769
bta00515	Mannose type O-glycan biosynthesis	1/384	21/6877	0.701332	0.999816	100125390	B4GALT2	bta:100125390	1	1	100125390	0
bta05310	Asthma	1/384	21/6877	0.701332	0.999816	282535	BOLA-DQA2	bta:282535	1	0		1	282535
bta04962	Vasopressin-regulated water reabsorption	2/384	43/6877	0.701456	0.999816	540369/613489	DYNLL2/DCTN4	bta:540369/bta:613489	2	1	613489	1	540369
bta00310	Lysine degradation	3/384	65/6877	0.71194	0.999816	506888/281748/512044	DLST/ECHS1/ACAT2	bta:506888/bta:281748/bta:512044	3	2	506888/281748	1	512044
bta03410	Base excision repair	2/384	44/6877	0.713487	0.999816	282691/521650	HMGB1/ADPRHL2	bta:282691/bta:521650	2	1	521650	1	282691
bta04915	Estrogen signaling pathway	5/384	106/6877	0.713547	0.999816	326597/281831/767874/520277/282646	CALM/HSPA8/HSP90AB1/CALM3/HSP90B1	bta:326597/bta:281831/bta:767874/bta:520277/bta:282646	5	2	281831/767874	3	326597/520277/282646
bta05145	Toxoplasmosis	5/384	106/6877	0.713547	0.999816	282535/535043/281831/281276/539124	BOLA-DQA2/ITGA6/HSPA8/LDLR/TRAF6	bta:282535/bta:535043/bta:281831/bta:281276/bta:539124	5	2	281831/539124	3	282535/535043/281276
bta04390	Hippo signaling pathway	7/384	147/6877	0.721486	0.999816	281103/404122/445416/112445754/280979/287022/100336830	CTGF/ACTG1/FZD4/LOC112445754/ACTB/YWHAZ/LOC100336830	bta:281103/bta:404122/bta:445416/bta:445419/bta:280979/bta:287022/bta:768311	7	5	281103/404122/112445754/280979/287022	2	445416/100336830
bta05216	Thyroid cancer	2/384	45/6877	0.725109	0.999816	513497/280730	CDKN1A/BAX	bta:513497/bta:280730	2	1	513497	1	280730
bta04919	Thyroid hormone signaling pathway	5/384	110/6877	0.743549	0.999816	404122/287019/539640/280979/515299	ACTG1/PFKFB2/RCAN1/ACTB/MED4	bta:404122/bta:287019/bta:539640/bta:280979/bta:515299	5	4	404122/287019/539640/280979	1	515299
bta04975	Fat digestion and absorption	1/384	24/6877	0.748765	0.999816	512044	ACAT2	bta:512044	1	0		1	512044
bta04621	NOD-like receptor signaling pathway	7/384	152/6877	0.753074	0.999816	613667/512486/509855/654488/100125591/767874/539124	CXCL3/LOC512486/IRF9/OAS1Y/IRF7/HSP90AB1/TRAF6	bta:613667/bta:512486/bta:509855/bta:654488/bta:100125591/bta:767874/bta:539124	7	6	512486/509855/654488/100125591/767874/539124	1	613667
bta05226	Gastric cancer	6/384	132/6877	0.754474	0.999816	513497/280730/533652/445416/112445754/112445506	CDKN1A/BAX/MLH1/FZD4/LOC112445754/LOC112445506	bta:513497/bta:280730/bta:533652/bta:445416/bta:445419/bta:281585	6	3	513497/533652/112445754	3	280730/445416/112445506
bta04625	C-type lectin receptor signaling pathway	4/384	91/6877	0.75616	0.999816	326597/509855/540803/520277	CALM/IRF9/MRAS/CALM3	bta:326597/bta:509855/bta:540803/bta:520277	4	1	509855	3	326597/540803/520277
bta03050	Proteasome	2/384	48/6877	0.757608	0.999816	767981/505176	SEM1/PSMA3	bta:767981/bta:505176	2	0		2	767981/505176
bta03440	Homologous recombination	2/384	48/6877	0.757608	0.999816	504796/767981	ABRAXAS1/SEM1	bta:504796/bta:767981	2	0		2	504796/767981
bta04924	Renin secretion	2/384	48/6877	0.757608	0.999816	326597/520277	CALM/CALM3	bta:326597/bta:520277	2	0		2	326597/520277
bta05210	Colorectal cancer	4/384	92/6877	0.763708	0.999816	513497/280730/533652/281440	CDKN1A/BAX/MLH1/RAC1	bta:513497/bta:280730/bta:533652/bta:281440	4	3	513497/533652/281440	1	280730
bta04371	Apelin signaling pathway	6/384	134/6877	0.76712	0.999816	281103/326597/281407/540803/520277/508628	CTGF/CALM/PLAT/MRAS/CALM3/LOC508628	bta:281103/bta:326597/bta:281407/bta:540803/bta:520277/bta:787914	6	3	281103/281407/508628	3	326597/540803/520277
bta00562	Inositol phosphate metabolism	3/384	72/6877	0.774758	0.999816	514590/540877/100125224	PLCH2/ITPKB/PIP5K1A	bta:514590/bta:540877/bta:100125224	3	2	514590/100125224	1	540877
bta00410	beta-Alanine metabolism	1/384	26/6877	0.776134	0.999816	281748	ECHS1	bta:281748	1	1	281748	0
bta04960	Aldosterone-regulated sodium reabsorption	1/384	26/6877	0.776134	0.999816	510003	NEDD4L	bta:510003	1	1	510003	0
bta04340	Hedgehog signaling pathway	2/384	50/6877	0.777387	0.999816	100336796/506060	HHAT/CSNK1G2	bta:100336796/bta:506060	2	0		2	100336796/506060
bta04270	Vascular smooth muscle contraction	4/384	95/6877	0.785265	0.999816	326597/317655/520277/281341	CALM/MYH10/CALM3/MYL6	bta:326597/bta:317655/bta:520277/bta:281341	4	0		4	326597/317655/520277/281341
bta04933	AGE-RAGE signaling pathway in diabetic complications	4/384	95/6877	0.785265	0.999816	280794/510833/280730/281440	FN1/COL3A1/BAX/RAC1	bta:280794/bta:510833/bta:280730/bta:281440	4	1	281440	3	280794/510833/280730
bta04936	Alcoholic liver disease	5/384	117/6877	0.790376	0.999816	101906837/613667/280924/514448/539124	LOC101906837/CXCL3/SCD/LPIN2/TRAF6	bta:505968/bta:613667/bta:280924/bta:514448/bta:539124	5	1	539124	4	101906837/613667/280924/514448
bta05215	Prostate cancer	4/384	97/6877	0.798749	0.999816	513497/281407/767874/282646	CDKN1A/PLAT/HSP90AB1/HSP90B1	bta:513497/bta:281407/bta:767874/bta:282646	4	3	513497/281407/767874	1	282646
bta03430	Mismatch repair	1/384	28/6877	0.800528	0.999816	533652	MLH1	bta:533652	1	1	533652	0
bta05202	Transcriptional misregulation in cancer	7/384	162/6877	0.808394	0.999816	280796/513497/536067/528329/280730/100297725/281407	FUS/CDKN1A/TAF15/LOC528329/BAX/LOC100297725/PLAT	bta:280796/bta:513497/bta:536067/bta:528329/bta:280730/bta:100297725/bta:281407	7	3	513497/528329/281407	4	280796/536067/280730/100297725
bta01524	Platinum drug resistance	3/384	77/6877	0.812408	0.999816	513497/280730/533652	CDKN1A/BAX/MLH1	bta:513497/bta:280730/bta:533652	3	2	513497/533652	1	280730
bta05034	Alcoholism	7/384	163/6877	0.813362	0.999816	326597/531733/528329/100297725/520277/287016/616627	CALM/H2AFX/LOC528329/LOC100297725/CALM3/H2AFZ/HIST1H2BN	bta:326597/bta:531733/bta:528329/bta:100297725/bta:520277/bta:287016/bta:616627	7	3	531733/528329/616627	4	326597/100297725/520277/287016
bta04072	Phospholipase D signaling pathway	5/384	122/6877	0.819555	0.999816	768035/540803/100125224/338058/100294979	CYTH2/MRAS/PIP5K1A/ARF1/ARF6	bta:768035/bta:540803/bta:100125224/bta:338058/bta:100294979	5	2	100125224/338058	3	768035/540803/100294979
bta04976	Bile secretion	2/384	55/6877	0.820766	0.999816	281276/112445506	LDLR/LOC112445506	bta:281276/bta:281585	2	0		2	281276/112445506
bta04740	Olfactory transduction	3/384	80/6877	0.832344	0.999816	326597/520277/281701	CALM/CALM3/CNGA3	bta:326597/bta:520277/bta:281701	3	1	281701	2	326597/520277
bta04012	ErbB signaling pathway	3/384	81/6877	0.838573	0.999816	513497/526430/509613	CDKN1A/NCK2/EIF4EBP1	bta:513497/bta:526430/bta:509613	3	2	513497/509613	1	526430
bta00250	Alanine, aspartate and glutamate metabolism	1/384	32/6877	0.841647	0.999816	281785	GLUD1	bta:281785	1	1	281785	0
bta05031	Amphetamine addiction	2/384	58/6877	0.843012	0.999816	326597/520277	CALM/CALM3	bta:326597/bta:520277	2	0		2	326597/520277
bta04210	Apoptosis	6/384	149/6877	0.846885	0.999816	404053/404187/539882/404122/280730/280979	TUBA1A/CTSZ/TUBA1B/ACTG1/BAX/ACTB	bta:404053/bta:404187/bta:539882/bta:404122/bta:280730/bta:280979	6	4	404053/539882/404122/280979	2	404187/280730
bta01523	Antifolate resistance	1/384	33/6877	0.850531	0.999816	507197	SHMT2	bta:507197	1	1	507197	0
bta04024	cAMP signaling pathway	7/384	172/6877	0.853697	0.999816	326597/613800/789148/504856/520277/281440/281701	CALM/ATP2B2/LOC789148/AFDN/CALM3/RAC1/CNGA3	bta:326597/bta:613800/bta:789148/bta:504856/bta:520277/bta:281440/bta:281701	7	2	281440/281701	5	326597/613800/789148/504856/520277
bta04068	FoxO signaling pathway	5/384	129/6877	0.854831	0.999816	539449/513497/510811/781799/538238	PLK2/CDKN1A/HOMER2/LOC781799/PLK1	bta:539449/bta:513497/bta:510811/bta:540328/bta:538238	5	4	539449/513497/781799/538238	1	510811
bta01521	EGFR tyrosine kinase inhibitor resistance	3/384	84/6877	0.856078	0.999816	280730/509613/508628	BAX/EIF4EBP1/LOC508628	bta:280730/bta:509613/bta:787914	3	2	509613/508628	1	280730
bta00051	Fructose and mannose metabolism	1/384	34/6877	0.858917	0.999816	287019	PFKFB2	bta:287019	1	1	287019	0
bta00514	Other types of O-glycan biosynthesis	1/384	34/6877	0.858917	0.999816	100125390	B4GALT2	bta:100125390	1	1	100125390	0
bta00565	Ether lipid metabolism	1/384	34/6877	0.858917	0.999816	510842	LPCAT4	bta:510842	1	0		1	510842
bta04672	Intestinal immune network for IgA production	1/384	34/6877	0.858917	0.999816	282535	BOLA-DQA2	bta:282535	1	0		1	282535
bta00564	Glycerophospholipid metabolism	3/384	85/6877	0.861533	0.999816	784764/514448/510842	LYPLA2/LPIN2/LPCAT4	bta:784764/bta:514448/bta:510842	3	1	784764	2	514448/510842
bta03018	RNA degradation	3/384	85/6877	0.861533	0.999816	615916/506667/507934	LSM6/C1D/TOB2	bta:615916/bta:506667/bta:507934	3	1	506667	2	615916/507934
bta04721	Synaptic vesicle cycle	2/384	61/6877	0.862727	0.999816	282363/518407	SLC6A2/NAPA	bta:282363/bta:518407	2	2	282363/518407	0
bta04211	Longevity regulating pathway	3/384	86/6877	0.866807	0.999816	280730/509613/515914	BAX/EIF4EBP1/SESN3	bta:280730/bta:509613/bta:515914	3	1	509613	2	280730/515914
bta04620	Toll-like receptor signaling pathway	3/384	86/6877	0.866807	0.999816	100125591/539124/281440	IRF7/TRAF6/RAC1	bta:100125591/bta:539124/bta:281440	3	3	100125591/539124/281440	0
bta04136	Autophagy - other	1/384	35/6877	0.866834	0.999816	787967	ATG7	bta:787967	1	1	787967	0
bta05144	Malaria	1/384	35/6877	0.866834	0.999816	533894	LRP1	bta:533894	1	0		1	533894
bta04142	Lysosome	5/384	132/6877	0.868095	0.999816	404187/529148/510620/768053/404156	CTSZ/LAMP2/ASAH1/AP1S1/CD63	bta:404187/bta:529148/bta:510620/bta:768053/bta:404156	5	2	529148/510620	3	404187/768053/404156
bta04630	JAK-STAT signaling pathway	5/384	132/6877	0.868095	0.999816	509056/513497/509855/528492/101908039	FHL1/CDKN1A/IRF9/MPL/LOC101908039	bta:509056/bta:513497/bta:509855/bta:528492/bta:101908039	5	4	509056/513497/509855/528492	1	101908039
bta04215	Apoptosis - multiple species	1/384	36/6877	0.874308	0.999816	280730	BAX	bta:280730	1	0		1	280730
bta05218	Melanoma	2/384	63/6877	0.874585	0.999816	513497/280730	CDKN1A/BAX	bta:513497/bta:280730	2	1	513497	1	280730
bta04151	PI3K-Akt signaling pathway	13/384	304/6877	0.87645	0.999816	280794/535043/513497/281873/508490/281872/767874/509613/282646/287022/508628/281440/100336830	FN1/ITGA6/CDKN1A/ITGA5/ITGA3/ITGA2/HSP90AB1/EIF4EBP1/HSP90B1/YWHAZ/LOC508628/RAC1/LOC100336830	bta:280794/bta:535043/bta:513497/bta:281873/bta:508490/bta:281872/bta:767874/bta:509613/bta:282646/bta:287022/bta:787914/bta:281440/bta:768311	13	6	513497/767874/509613/287022/508628/281440	7	280794/535043/281873/508490/281872/282646/100336830
bta04350	TGF-beta signaling pathway	3/384	88/6877	0.876827	0.999816	525428/530430/517587	E2F4/INHBB/INHBE	bta:525428/bta:530430/bta:517587	3	2	525428/517587	1	530430
bta04071	Sphingolipid signaling pathway	4/384	112/6877	0.879318	0.999816	510620/280730/281440/507290	ASAH1/BAX/RAC1/DEGS1	bta:510620/bta:280730/bta:281440/bta:507290	4	3	510620/281440/507290	1	280730
bta04961	Endocrine and other factor-regulated calcium reabsorption	1/384	37/6877	0.881363	0.999816	613800	ATP2B2	bta:613800	1	0		1	613800
bta04014	Ras signaling pathway	8/384	201/6877	0.881418	0.999816	326597/789148/504856/523324/540803/520277/281440/100294979	CALM/LOC789148/AFDN/RALBP1/MRAS/CALM3/RAC1/ARF6	bta:326597/bta:789148/bta:504856/bta:523324/bta:540803/bta:520277/bta:281440/bta:100294979	8	1	281440	7	326597/789148/504856/523324/540803/520277/100294979
bta04666	Fc gamma R-mediated phagocytosis	3/384	89/6877	0.881582	0.999816	100125224/281440/100294979	PIP5K1A/RAC1/ARF6	bta:100125224/bta:281440/bta:100294979	3	2	100125224/281440	1	100294979
bta05152	Tuberculosis	6/384	158/6877	0.883046	0.999816	282535/326597/529148/280730/539124/520277	BOLA-DQA2/CALM/LAMP2/BAX/TRAF6/CALM3	bta:282535/bta:326597/bta:529148/bta:280730/bta:539124/bta:520277	6	2	529148/539124	4	282535/326597/280730/520277
bta04152	AMPK signaling pathway	4/384	113/6877	0.883532	0.999816	280924/281138/287019/509613	SCD/EEF2/PFKFB2/EIF4EBP1	bta:280924/bta:281138/bta:287019/bta:509613	4	3	281138/287019/509613	1	280924
bta05221	Acute myeloid leukemia	2/384	65/6877	0.885494	0.999816	509613/353106	EIF4EBP1/PPARD	bta:509613/bta:353106	2	2	509613/353106	0
bta05225	Hepatocellular carcinoma	6/384	159/6877	0.886582	0.999816	513497/404122/280730/445416/112445754/280979	CDKN1A/ACTG1/BAX/FZD4/LOC112445754/ACTB	bta:513497/bta:404122/bta:280730/bta:445416/bta:445419/bta:280979	6	4	513497/404122/112445754/280979	2	280730/445416
bta00830	Retinol metabolism	1/384	38/6877	0.888023	0.999816	281615	ALDH1A1	bta:281615	1	0		1	281615
bta03420	Nucleotide excision repair	2/384	66/6877	0.890613	0.999816	100125238/534232	ERCC2/POLR2F	bta:100125238/bta:534232	2	1	100125238	1	534232
bta00230	Purine metabolism	4/384	115/6877	0.891578	0.999816	534611/515169/404189/508167	NME7/LOC515169/NME1/RRM2	bta:534611/bta:781227/bta:404189/bta:508167	4	2	534611/508167	2	515169/404189
bta00980	Metabolism of xenobiotics by cytochrome P450	1/384	39/6877	0.894311	0.999816	511996	AKR7A2	bta:511996	1	1	511996	0
bta01250	Biosynthesis of nucleotide sugars	1/384	39/6877	0.894311	0.999816	505648	PGM3	bta:505648	1	1	505648	0
bta04261	Adrenergic signaling in cardiomyocytes	4/384	116/6877	0.895416	0.999816	326597/613800/520277/327703	CALM/ATP2B2/CALM3/CACNB1	bta:326597/bta:613800/bta:520277/bta:327703	4	0		4	326597/613800/520277/327703
bta05231	Choline metabolism in cancer	3/384	93/6877	0.89901	0.999816	509613/100125224/281440	EIF4EBP1/PIP5K1A/RAC1	bta:509613/bta:100125224/bta:281440	3	3	509613/100125224/281440	0
bta00140	Steroid hormone biosynthesis	1/384	40/6877	0.900246	0.999816	281824	HSD3B1	bta:281824	1	1	281824	0
bta05150	Staphylococcus aureus infection	1/384	40/6877	0.900246	0.999816	282535	BOLA-DQA2	bta:282535	1	0		1	282535
bta03030	DNA replication	1/384	41/6877	0.905849	0.999816	505618	RNASEH2C	bta:505618	1	0		1	505618
bta05219	Bladder cancer	1/384	41/6877	0.905849	0.999816	513497	CDKN1A	bta:513497	1	1	513497	0
bta04910	Insulin signaling pathway	5/384	143/6877	0.908314	0.999816	326597/533171/509613/520277/508628	CALM/TRIP10/EIF4EBP1/CALM3/LOC508628	bta:326597/bta:533171/bta:509613/bta:520277/bta:787914	5	2	509613/508628	3	326597/533171/520277
bta05161	Hepatitis B	6/384	166/6877	0.908886	0.999816	513497/280730/100125591/539124/287022/100336830	CDKN1A/BAX/IRF7/TRAF6/YWHAZ/LOC100336830	bta:513497/bta:280730/bta:100125591/bta:539124/bta:287022/bta:768311	6	4	513497/100125591/539124/287022	2	280730/100336830
bta02010	ABC transporters	1/384	42/6877	0.911137	0.999816	112445506	LOC112445506	bta:281585	1	0		1	112445506
bta04550	Signaling pathways regulating pluripotency of stem cells	4/384	121/6877	0.912869	0.999816	530430/517587/445416/112445754	INHBB/INHBE/FZD4/LOC112445754	bta:530430/bta:517587/bta:445416/bta:445419	4	2	517587/112445754	2	530430/445416
bta04713	Circadian entrainment	2/384	71/6877	0.91317	0.999816	326597/520277	CALM/CALM3	bta:326597/bta:520277	2	0		2	326597/520277
bta05223	Non-small cell lung cancer	2/384	71/6877	0.91317	0.999816	513497/280730	CDKN1A/BAX	bta:513497/bta:280730	2	1	513497	1	280730
bta04930	Type II diabetes mellitus	1/384	43/6877	0.91613	0.999816	512571	PKM	bta:512571	1	1	512571	0
bta05206	MicroRNAs in cancer	6/384	169/6877	0.917223	0.999816	513497/281873/281057/280955/112445754/112445506	CDKN1A/ITGA5/CD44/VIM/LOC112445754/LOC112445506	bta:513497/bta:281873/bta:281057/bta:280955/bta:445419/bta:281585	6	4	513497/281057/280955/112445754	2	281873/112445506
bta04310	Wnt signaling pathway	5/384	146/6877	0.917236	0.999816	531389/445416/112445754/353106/281440	FOSL1/FZD4/LOC112445754/PPARD/RAC1	bta:531389/bta:445416/bta:445419/bta:353106/bta:281440	5	4	531389/112445754/353106/281440	1	445416
bta03015	mRNA surveillance pathway	3/384	99/6877	0.920849	0.999816	280796/614837/540191	FUS/SSU72/DDX39B	bta:280796/bta:614837/bta:540191	3	1	540191	2	280796/614837
bta00330	Arginine and proline metabolism	1/384	45/6877	0.925291	0.999816	505916	SRM	bta:505916	1	1	505916	0
bta04140	Autophagy - animal	5/384	149/6877	0.925386	0.999816	282691/529148/787967/540803/539124	HMGB1/LAMP2/ATG7/MRAS/TRAF6	bta:282691/bta:529148/bta:787967/bta:540803/bta:539124	5	3	529148/787967/539124	2	282691/540803
bta04650	Natural killer cell mediated cytotoxicity	3/384	101/6877	0.927112	0.999816	513308/534680/281440	ULBP21/ULBP13/RAC1	bta:513308/bta:534680/bta:281440	3	2	534680/281440	1	513308
bta05224	Breast cancer	4/384	128/6877	0.932948	0.999816	513497/280730/445416/112445754	CDKN1A/BAX/FZD4/LOC112445754	bta:513497/bta:280730/bta:445416/bta:445419	4	2	513497/112445754	2	280730/445416
bta04912	GnRH signaling pathway	2/384	78/6877	0.937516	0.999816	326597/520277	CALM/CALM3	bta:326597/bta:520277	2	0		2	326597/520277
bta05168	Herpes simplex virus 1 infection	17/384	418/6877	0.939083	0.999816	280729/282535/281873/509855/654488/101905956/614310/515712/100298356/504335/280730/100141016/100125591/509613/514765/539124/614091	B2M/BOLA-DQA2/ITGA5/IRF9/OAS1Y/LOC101905956/SRSF4/BOLA/LOC100298356/TAPBP/BAX/ZNF81/IRF7/EIF4EBP1/ZNF205/TRAF6/LOC614091	bta:280729/bta:282535/bta:281873/bta:509855/bta:654488/bta:515712/bta:614310/bta:515712/bta:112441507/bta:504335/bta:280730/bta:100141016/bta:100125591/bta:509613/bta:514765/bta:539124/bta:515712	17	9	280729/509855/654488/100298356/504335/100141016/100125591/509613/539124	8	282535/281873/101905956/614310/515712/280730/514765/614091
bta04060	Cytokine-cytokine receptor interaction	6/384	179/6877	0.940403	0.999816	613667/528492/530430/517587/101908039/520709	CXCL3/MPL/INHBB/INHBE/LOC101908039/IL1RL1	bta:613667/bta:528492/bta:530430/bta:517587/bta:101908039/bta:520709	6	3	528492/517587/520709	3	613667/530430/101908039
bta05220	Chronic myeloid leukemia	2/384	79/6877	0.940415	0.999816	513497/280730	CDKN1A/BAX	bta:513497/bta:280730	2	1	513497	1	280730
bta00520	Amino sugar and nucleotide sugar metabolism	1/384	50/6877	0.94406	0.999816	505648	PGM3	bta:505648	1	1	505648	0
bta04020	Calcium signaling pathway	6/384	181/6877	0.944279	0.999816	326597/613800/508394/540877/520277/282479	CALM/ATP2B2/CASQ1/ITPKB/CALM3/SLC25A5	bta:326597/bta:613800/bta:508394/bta:540877/bta:520277/bta:282479	6	1	508394	5	326597/613800/540877/520277/282479
bta05323	Rheumatoid arthritis	2/384	82/6877	0.948365	0.999816	282535/613667	BOLA-DQA2/CXCL3	bta:282535/bta:613667	2	0		2	282535/613667
bta04022	cGMP-PKG signaling pathway	4/384	135/6877	0.948752	0.999816	326597/613800/520277/282479	CALM/ATP2B2/CALM3/SLC25A5	bta:326597/bta:613800/bta:520277/bta:282479	4	0		4	326597/613800/520277/282479
bta04360	Axon guidance	5/384	160/6877	0.94951	0.999816	526430/535137/112445754/281440/538797	NCK2/EPHB2/LOC112445754/RAC1/EPHA7	bta:526430/bta:535137/bta:445419/bta:281440/bta:538797	5	3	112445754/281440/538797	2	526430/535137
bta00561	Glycerolipid metabolism	1/384	52/6877	0.950177	0.999816	514448	LPIN2	bta:514448	1	0		1	514448
bta04061	Viral protein interaction with cytokine and cytokine receptor	1/384	54/6877	0.955626	0.999816	613667	CXCL3	bta:613667	1	0		1	613667
bta04370	VEGF signaling pathway	1/384	54/6877	0.955626	0.999816	281440	RAC1	bta:281440	1	1	281440	0
bta05321	Inflammatory bowel disease	1/384	54/6877	0.955626	0.999816	282535	BOLA-DQA2	bta:282535	1	0		1	282535
bta03460	Fanconi anemia pathway	1/384	56/6877	0.96048	0.999816	533652	MLH1	bta:533652	1	1	533652	0
bta01522	Endocrine resistance	2/384	88/6877	0.961339	0.999816	513497/280730	CDKN1A/BAX	bta:513497/bta:280730	2	1	513497	1	280730
bta04064	NF-kappa B signaling pathway	2/384	89/6877	0.963172	0.999816	613667/539124	CXCL3/TRAF6	bta:613667/bta:539124	2	1	539124	1	613667
bta04928	Parathyroid hormone synthesis, secretion and action	2/384	89/6877	0.963172	0.999816	513497/282484	CDKN1A/SLC34A2	bta:513497/bta:282484	2	1	513497	1	282484
bta05017	Spinocerebellar ataxia	4/384	145/6877	0.965471	0.999816	404165/767981/505176/282479	NOP56/SEM1/PSMA3/SLC25A5	bta:404165/bta:767981/bta:505176/bta:282479	4	1	404165	3	767981/505176/282479
bta04664	Fc epsilon RI signaling pathway	1/384	59/6877	0.966787	0.999816	281440	RAC1	bta:281440	1	1	281440	0
bta04918	Thyroid hormone synthesis	1/384	59/6877	0.966787	0.999816	282646	HSP90B1	bta:282646	1	0		1	282646
bta05200	Pathways in cancer	19/384	486/6877	0.966903	0.999816	280794/326597/535043/513497/508490/281872/280730/523324/533652/536763/445416/767874/112445754/539124/520277/353106/282646/617277/281440	FN1/CALM/ITGA6/CDKN1A/ITGA3/ITGA2/BAX/RALBP1/MLH1/EGLN2/FZD4/HSP90AB1/LOC112445754/TRAF6/CALM3/PPARD/HSP90B1/ELOB/RAC1	bta:280794/bta:326597/bta:535043/bta:513497/bta:508490/bta:281872/bta:280730/bta:523324/bta:533652/bta:534075/bta:445416/bta:767874/bta:445419/bta:539124/bta:520277/bta:353106/bta:282646/bta:617277/bta:281440	19	8	513497/533652/767874/112445754/539124/353106/617277/281440	11	280794/326597/535043/508490/281872/280730/523324/536763/445416/520277/282646
bta04750	Inflammatory mediator regulation of TRP channels	2/384	93/6877	0.969706	0.999816	326597/520277	CALM/CALM3	bta:326597/bta:520277	2	0		2	326597/520277
bta04742	Taste transduction	1/384	62/6877	0.972089	0.999816	104969299	LOC104969299	bta:664647	1	0		1	104969299
bta04920	Adipocytokine signaling pathway	1/384	62/6877	0.972089	0.999816	100138312	ACSL3	bta:100138312	1	0		1	100138312
bta04659	Th17 cell differentiation	2/384	95/6877	0.97254	0.999816	282535/767874	BOLA-DQA2/HSP90AB1	bta:282535/bta:767874	2	1	767874	1	282535
bta04662	B cell receptor signaling pathway	1/384	67/6877	0.979117	0.999816	281440	RAC1	bta:281440	1	1	281440	0
bta04010	MAPK signaling pathway	8/384	259/6877	0.980137	0.999816	281831/789148/539175/613533/540803/539124/327703/281440	HSPA8/LOC789148/DUSP1/FLNB/MRAS/TRAF6/CACNB1/RAC1	bta:281831/bta:789148/bta:539175/bta:613533/bta:540803/bta:539124/bta:327703/bta:281440	8	5	281831/539175/613533/539124/281440	3	789148/540803/327703
bta04668	TNF signaling pathway	2/384	112/6877	0.98824	0.999816	514246/613667	JUNB/CXCL3	bta:514246/bta:613667	2	0		2	514246/613667
bta04062	Chemokine signaling pathway	3/384	143/6877	0.988462	0.999816	613667/789148/281440	CXCL3/LOC789148/RAC1	bta:613667/bta:789148/bta:281440	3	1	281440	2	613667/789148
bta04728	Dopaminergic synapse	2/384	115/6877	0.989897	0.999816	326597/520277	CALM/CALM3	bta:326597/bta:520277	2	0		2	326597/520277
bta04658	Th1 and Th2 cell differentiation	1/384	81/6877	0.990741	0.999816	282535	BOLA-DQA2	bta:282535	1	0		1	282535
bta05235	PD-L1 expression and PD-1 checkpoint pathway in cancer	1/384	83/6877	0.991758	0.999816	539124	TRAF6	bta:539124	1	1	539124	0
bta04724	Glutamatergic synapse	1/384	86/6877	0.993078	0.999816	510811	HOMER2	bta:510811	1	0		1	510811
bta04660	T cell receptor signaling pathway	1/384	88/6877	0.993839	0.999816	526430	NCK2	bta:526430	1	0		1	526430
bta04726	Serotonergic synapse	1/384	94/6877	0.995656	0.999816	539175	DUSP1	bta:539175	1	1	539175	0
bta05142	Chagas disease	1/384	94/6877	0.995656	0.999816	539124	TRAF6	bta:539124	1	1	539124	0
bta05207	Chemical carcinogenesis - receptor activation	3/384	165/6877	0.995885	0.999816	767874/509613/282646	HSP90AB1/EIF4EBP1/HSP90B1	bta:767874/bta:509613/bta:282646	3	2	767874/509613	1	282646
bta04935	Growth hormone synthesis, secretion and action	1/384	101/6877	0.997112	0.999816	514246	JUNB	bta:514246	1	0		1	514246
bta04926	Relaxin signaling pathway	1/384	113/6877	0.998567	0.999816	510833	COL3A1	bta:510833	1	0		1	510833
bta04080	Neuroactive ligand-receptor interaction	1/384	148/6877	0.999816	0.999816	512581	F2RL2	bta:512581	1	1	512581	0
