# Supplementary material for: miR-425-5p Regulates Proliferation of Bovine Mammary Epithelial Cells by Targeting TOB2
Source: Genes (Basel). 2024 Jan 28;15(2):174. doi: 10.3390/genes15020174 (PMC10888448; doi:10.3390/genes15020174)
Supplement: Supplementary file 1 [file genes-15-00174-s001.zip › S5.xlsx]

## Sheet: Sheet1
oligo name		oligo sequence information
		5'- 3'
miR-425-5p mimic	Sense	AUGACACGAUCACUCCCGUUGA
	Antisense	AACGGGAGUGAUCGUGUCAUUU
		5'- 3'
miR-NC	Sense	UUGUACUACACAAAAGUACUG
	Antisense	GUACUUUUGUGUAGUACAAUU
		5'- 3'
miR-425-5p inhibitor		(mU)(mC)(mA)(mA)(mC)(mG)(mG)(mG)(mA)(mG)(mU)(mG)(mA)(mU)(mC)(mG)(mU)(mG)(mU)(mC)(mA)(mU)
		5'- 3'
Inhibitor-NC		CAG UAC UUU UGU GUA GUA CAA
