# Supplementary material for: miR-425-5p Regulates Proliferation of Bovine Mammary Epithelial Cells by Targeting TOB2
Source: Genes (Basel). 2024 Jan 28;15(2):174. doi: 10.3390/genes15020174 (PMC10888448; doi:10.3390/genes15020174)
Supplement: Supplementary file 1 [file genes-15-00174-s001.zip › S6.xlsx]

## Sheet: Sheet1
Gene symbol		primer sequence (5’ - 3’)
β-actin	Forward	CGTCCGTGACATCAAGGAGAAGC
	Reverse	CTTGCGGATGTCGACGTCACAC
PCNA	Forward	TTGAAGAAAGTGCTGGAGGCG
	Reverse	GGTCGCAGCGGTAAGTGTCG
CDK2	Forward	ACCGAGCACCGGAAATCCTT
	Reverse	GCGGGTCACCATCTCAGCAA
CDK4	Forward	ACATTCTGGTGACAAGTGGTGGGA
	Reverse	AACAACCACAGGTGTAAGTGCCATC
MCM3	Forward	TTATCAGAGCAAAGTTCGGGAGC
	Reverse	CTCAGGAAGCAGGAGGTAAGGG
ATP5ME	Forward	CCGTTACTCCGCCCTGTTCC
	Reverse	CGCTCGATGCGCTTCTGCT
PTMA	Forward	CACCAGCTCCGAGATCACCACC
	Reverse	CGTCTACCTCATTGTCTGCCTCCTG
RPS29	Forward	CCAGGGTTCTCGCTCTTGCC
	Reverse	TCCAACTTAATGAAGCCGATGTCC
NDUFA12	Forward	TCAGGGCAAATGATGTGAGGG
	Reverse	ATGCTTCCATCCACATCCCAGA
TAGLN	Forward	TCAAGCAGATGGAGCAGGTGG
	Reverse	AAAGAGGTCAACGGTCTGGAACAT
HSF1	Forward	CCCATCATCTCCGACATCACCG
	Reverse	GGCTCCTCCTTTACGCGAACC
U6	Forward	GGAACGATACAGAGAAGATTAGC
	Reverse	TGGAACGCTTCACGAATTTGCG
TOB2	Forward	CTGTGAAAGTGCTGTACGTGGATG
	Reverse	ACGGGGAGTTGGACAGGGAG
